# Supplementary material for: Temporal trends in cross-country inequalities of Burkitt lymphoma burden in children under 10 years of age from 1990 to 2021
Source: Medicine (Baltimore). 2026 May 8;105(19):e48617. doi: 10.1097/MD.0000000000048617 (PMC13166837; doi:10.1097/MD.0000000000048617)
Supplement: Supplementary file 1 [file medi-105-e48617-s001.xlsx]

## Sheet: Sheet1
	measure	location	sex	age	cause	metric	year	val	upper	lower
1	Deaths	Global	Male	Age-standardized	Burkitt lymphoma	Rate	1990	0.231010391637279	0.377110979864808	0.102043985878352
2	Deaths	Global	Male	Age-standardized	Burkitt lymphoma	Rate	1991	0.233181197810332	0.377605804099413	0.102805122938354
3	Deaths	Global	Male	Age-standardized	Burkitt lymphoma	Rate	1992	0.235908499765011	0.380873139666545	0.104716315784245
4	Deaths	Global	Male	Age-standardized	Burkitt lymphoma	Rate	1994	0.240327357929991	0.389650369915448	0.108902006877744
5	Deaths	Global	Male	Age-standardized	Burkitt lymphoma	Rate	1995	0.242339687085853	0.390259345329464	0.11017763972126
6	Deaths	Global	Male	Age-standardized	Burkitt lymphoma	Rate	1997	0.246067414987688	0.387187721008071	0.112429487232085
7	Deaths	Global	Male	Age-standardized	Burkitt lymphoma	Rate	1998	0.248546541138777	0.386157098589859	0.114413134260202
8	Deaths	Global	Male	Age-standardized	Burkitt lymphoma	Rate	1999	0.249881015822117	0.383793050645974	0.116117672701408
9	Deaths	Global	Male	Age-standardized	Burkitt lymphoma	Rate	2010	0.268705572654163	0.367788967748005	0.140166691055721
10	Deaths	Global	Male	Age-standardized	Burkitt lymphoma	Rate	2000	0.254847429751603	0.383991817485686	0.120407778613103
11	Deaths	Global	Male	Age-standardized	Burkitt lymphoma	Rate	2001	0.258547503428686	0.38946839945804	0.125218886950891
12	Deaths	Global	Male	Age-standardized	Burkitt lymphoma	Rate	2003	0.264077160593752	0.384018072791614	0.13021383092643
13	Deaths	Global	Male	Age-standardized	Burkitt lymphoma	Rate	2004	0.267802507425446	0.386850472869425	0.133483551513741
14	Deaths	Global	Male	Age-standardized	Burkitt lymphoma	Rate	2005	0.270690404774792	0.38705622895748	0.135253701295926
15	Deaths	Global	Male	Age-standardized	Burkitt lymphoma	Rate	2006	0.272788718915135	0.383147094488347	0.136661413786918
16	Deaths	Global	Male	Age-standardized	Burkitt lymphoma	Rate	2008	0.272860296420403	0.37776008666492	0.138445591386437
17	Deaths	Global	Male	Age-standardized	Burkitt lymphoma	Rate	2007	0.272995896392361	0.380387620019347	0.138008538197707
18	Deaths	Global	Male	Age-standardized	Burkitt lymphoma	Rate	2021	0.241753667788302	0.334691216953058	0.139270475697316
19	Deaths	Global	Male	Age-standardized	Burkitt lymphoma	Rate	2012	0.268804010551206	0.367058014263459	0.143969246583273
20	Deaths	Global	Male	Age-standardized	Burkitt lymphoma	Rate	2009	0.271243584136847	0.373142045913556	0.139368260988943
21	Deaths	Global	Male	Age-standardized	Burkitt lymphoma	Rate	2011	0.268628118738074	0.368011913580444	0.14201528668831
22	Deaths	Global	Male	Age-standardized	Burkitt lymphoma	Rate	2013	0.270970665641125	0.372376366991258	0.14624380882868
23	Deaths	Global	Male	Age-standardized	Burkitt lymphoma	Rate	2014	0.272421869218022	0.37412371631281	0.146614514478314
24	Deaths	Global	Male	Age-standardized	Burkitt lymphoma	Rate	2015	0.272777328220626	0.376540449333749	0.146976686393485
25	Deaths	Global	Male	Age-standardized	Burkitt lymphoma	Rate	2016	0.273525674022768	0.378657772401883	0.149704509547799
26	Deaths	Global	Male	Age-standardized	Burkitt lymphoma	Rate	2018	0.258879425349504	0.360776880088867	0.148589026252551
27	Deaths	Global	Male	Age-standardized	Burkitt lymphoma	Rate	2017	0.267054991187691	0.366944373792267	0.149724572086868
28	Deaths	Global	Male	Age-standardized	Burkitt lymphoma	Rate	2019	0.252395690045385	0.350133342846089	0.145779916912752
29	Deaths	Global	Male	Age-standardized	Burkitt lymphoma	Rate	1996	0.2438057124178	0.387369093839812	0.111991311053954
30	Deaths	Global	Male	Age-standardized	Burkitt lymphoma	Rate	2002	0.262436526117473	0.388568318602878	0.128451332588994
31	Deaths	Global	Male	Age-standardized	Burkitt lymphoma	Rate	1993	0.238391692243646	0.388112424168262	0.106917063799524
32	Deaths	Global	Male	Age-standardized	Burkitt lymphoma	Rate	2020	0.249565134360796	0.347106770305084	0.142402079912105
33	Deaths	Global	Female	Age-standardized	Burkitt lymphoma	Rate	1990	0.100936413210409	0.164601765760805	0.0488669923662311
34	Deaths	Global	Female	Age-standardized	Burkitt lymphoma	Rate	1991	0.102333318820603	0.164932458538747	0.0496222949703347
35	Deaths	Global	Female	Age-standardized	Burkitt lymphoma	Rate	1992	0.103431233674437	0.167015751311615	0.0503712406271837
36	Deaths	Global	Female	Age-standardized	Burkitt lymphoma	Rate	1994	0.104482536090425	0.166961885871193	0.0520407945864089
37	Deaths	Global	Female	Age-standardized	Burkitt lymphoma	Rate	1995	0.105409473692385	0.166385685133764	0.0527230356262574
38	Deaths	Global	Female	Age-standardized	Burkitt lymphoma	Rate	1997	0.105492868110354	0.163419171643703	0.0542815782064034
39	Deaths	Global	Female	Age-standardized	Burkitt lymphoma	Rate	1998	0.105363344712001	0.162786808750935	0.054385938532467
40	Deaths	Global	Female	Age-standardized	Burkitt lymphoma	Rate	1999	0.105952270343348	0.161334061381862	0.0551665007674559
41	Deaths	Global	Female	Age-standardized	Burkitt lymphoma	Rate	2010	0.105053901890035	0.145485877348112	0.0590924345466702
42	Deaths	Global	Female	Age-standardized	Burkitt lymphoma	Rate	2000	0.106793116427003	0.159242362343231	0.0560834066437552
43	Deaths	Global	Female	Age-standardized	Burkitt lymphoma	Rate	2001	0.106679681893484	0.157904238413265	0.057254379631872
44	Deaths	Global	Female	Age-standardized	Burkitt lymphoma	Rate	2003	0.105809474067627	0.152017750832245	0.0582865970515179
45	Deaths	Global	Female	Age-standardized	Burkitt lymphoma	Rate	2004	0.107018949737974	0.152576579335932	0.0592216600969119
46	Deaths	Global	Female	Age-standardized	Burkitt lymphoma	Rate	2005	0.10652694117972	0.150838820879148	0.0600660008495675
47	Deaths	Global	Female	Age-standardized	Burkitt lymphoma	Rate	2006	0.106830078097441	0.149575654281462	0.0607856636494195
48	Deaths	Global	Female	Age-standardized	Burkitt lymphoma	Rate	2008	0.105675725153191	0.145631851001569	0.0605681730713835
49	Deaths	Global	Female	Age-standardized	Burkitt lymphoma	Rate	2007	0.10592862291237	0.146498820652157	0.0606726411219962
50	Deaths	Global	Female	Age-standardized	Burkitt lymphoma	Rate	2021	0.0953816950350668	0.143658347566836	0.0493202295284827
51	Deaths	Global	Female	Age-standardized	Burkitt lymphoma	Rate	2012	0.106143841248868	0.143377323347392	0.0594829151882339
52	Deaths	Global	Female	Age-standardized	Burkitt lymphoma	Rate	2009	0.105271250078215	0.145551798045503	0.0599154889852364
53	Deaths	Global	Female	Age-standardized	Burkitt lymphoma	Rate	2011	0.106070658357942	0.143993023903849	0.0596977897328761
54	Deaths	Global	Female	Age-standardized	Burkitt lymphoma	Rate	2013	0.10803538453166	0.146501272615461	0.0611931905592133
55	Deaths	Global	Female	Age-standardized	Burkitt lymphoma	Rate	2014	0.109527293720038	0.149456261977613	0.0610618818727699
56	Deaths	Global	Female	Age-standardized	Burkitt lymphoma	Rate	2015	0.109570824778215	0.15009747412021	0.0604110918299632
57	Deaths	Global	Female	Age-standardized	Burkitt lymphoma	Rate	2016	0.111218787846533	0.153741092198627	0.0619518548055545
58	Deaths	Global	Female	Age-standardized	Burkitt lymphoma	Rate	2018	0.104329930791083	0.149472474469663	0.0575997747662269
59	Deaths	Global	Female	Age-standardized	Burkitt lymphoma	Rate	2017	0.108268887774398	0.151647673104895	0.058950372098559
60	Deaths	Global	Female	Age-standardized	Burkitt lymphoma	Rate	2019	0.101100917444057	0.147747521699152	0.0544522294366269
61	Deaths	Global	Female	Age-standardized	Burkitt lymphoma	Rate	1996	0.105707183645575	0.166089112878227	0.0540074241959647
62	Deaths	Global	Female	Age-standardized	Burkitt lymphoma	Rate	2002	0.106515976209577	0.15527089717965	0.0574508592721499
63	Deaths	Global	Female	Age-standardized	Burkitt lymphoma	Rate	1993	0.104225129893154	0.166413388351772	0.0514883103213836
64	Deaths	Global	Female	Age-standardized	Burkitt lymphoma	Rate	2020	0.0991469108581071	0.146783729393864	0.0511104383161706
65	Deaths	Global	Both	Age-standardized	Burkitt lymphoma	Rate	1990	0.167832182806212	0.251254373004777	0.0840254125220251
66	Deaths	Global	Both	Age-standardized	Burkitt lymphoma	Rate	1991	0.169687378892278	0.2522611038673	0.0853046428217306
67	Deaths	Global	Both	Age-standardized	Burkitt lymphoma	Rate	1992	0.171684485559481	0.255662944161524	0.0863765991208322
68	Deaths	Global	Both	Age-standardized	Burkitt lymphoma	Rate	1994	0.174589826841261	0.25806331689268	0.089038782184872
69	Deaths	Global	Both	Age-standardized	Burkitt lymphoma	Rate	1995	0.176132386879807	0.259443277970991	0.0914622821673082
70	Deaths	Global	Both	Age-standardized	Burkitt lymphoma	Rate	1997	0.178186794037574	0.256552128166815	0.0937608402104846
71	Deaths	Global	Both	Age-standardized	Burkitt lymphoma	Rate	1998	0.179436309376323	0.258992146735034	0.0949440866688245
72	Deaths	Global	Both	Age-standardized	Burkitt lymphoma	Rate	1999	0.18043094954777	0.258541357051645	0.096980598826912
73	Deaths	Global	Both	Age-standardized	Burkitt lymphoma	Rate	2010	0.189663235580128	0.249400410695208	0.109366589574447
74	Deaths	Global	Both	Age-standardized	Burkitt lymphoma	Rate	2000	0.183418886767485	0.259121280996652	0.099474711746978
75	Deaths	Global	Both	Age-standardized	Burkitt lymphoma	Rate	2001	0.185286748945525	0.261371164655958	0.102010553445409
76	Deaths	Global	Both	Age-standardized	Burkitt lymphoma	Rate	2003	0.187728656480974	0.259133650096551	0.104064550063998
77	Deaths	Global	Both	Age-standardized	Burkitt lymphoma	Rate	2004	0.190233210558574	0.2606212613458	0.10730104257185
78	Deaths	Global	Both	Age-standardized	Burkitt lymphoma	Rate	2005	0.191480148419277	0.26123889795419	0.108772121256247
79	Deaths	Global	Both	Age-standardized	Burkitt lymphoma	Rate	2006	0.192700485934089	0.25858813910843	0.109326373937132
80	Deaths	Global	Both	Age-standardized	Burkitt lymphoma	Rate	2008	0.19215278098626	0.254855205407986	0.109774704844195
81	Deaths	Global	Both	Age-standardized	Burkitt lymphoma	Rate	2007	0.192360026377033	0.25527812489608	0.109611847514734
82	Deaths	Global	Both	Age-standardized	Burkitt lymphoma	Rate	2021	0.170941518365474	0.227561556980322	0.102915470380412
83	Deaths	Global	Both	Age-standardized	Burkitt lymphoma	Rate	2012	0.190190448521315	0.247340826905347	0.11342957372356
84	Deaths	Global	Both	Age-standardized	Burkitt lymphoma	Rate	2009	0.191103019977676	0.252292689344898	0.110104304897562
85	Deaths	Global	Both	Age-standardized	Burkitt lymphoma	Rate	2011	0.190088163086061	0.249948958476228	0.110910636444532
86	Deaths	Global	Both	Age-standardized	Burkitt lymphoma	Rate	2013	0.192203932911773	0.251115828425586	0.115673072442366
87	Deaths	Global	Both	Age-standardized	Burkitt lymphoma	Rate	2014	0.193658096318556	0.253112654227076	0.116285599689581
88	Deaths	Global	Both	Age-standardized	Burkitt lymphoma	Rate	2015	0.193850195081045	0.253362535513629	0.116360326034647
89	Deaths	Global	Both	Age-standardized	Burkitt lymphoma	Rate	2016	0.195025394980021	0.255078472733497	0.118850326550533
90	Deaths	Global	Both	Age-standardized	Burkitt lymphoma	Rate	2018	0.18411945353063	0.24098804333933	0.112557497683077
91	Deaths	Global	Both	Age-standardized	Burkitt lymphoma	Rate	2017	0.190251312302509	0.248845781147801	0.115168657573802
92	Deaths	Global	Both	Age-standardized	Burkitt lymphoma	Rate	2019	0.179204838376887	0.235248873383346	0.109389013658875
93	Deaths	Global	Both	Age-standardized	Burkitt lymphoma	Rate	1996	0.177081967469226	0.257350687552762	0.0929216097890472
94	Deaths	Global	Both	Age-standardized	Burkitt lymphoma	Rate	2002	0.187223072527873	0.259821516451591	0.103226817154633
95	Deaths	Global	Both	Age-standardized	Burkitt lymphoma	Rate	1993	0.173408592807719	0.255231321920213	0.0881989366739546
96	Deaths	Global	Both	Age-standardized	Burkitt lymphoma	Rate	2020	0.176796590083618	0.236171225495821	0.106174390259187
97	Deaths	Middle SDI	Male	Age-standardized	Burkitt lymphoma	Rate	1990	0.0812360425893719	0.117573271258322	0.0446638349837873
98	Deaths	Middle SDI	Male	Age-standardized	Burkitt lymphoma	Rate	1991	0.081904696392733	0.118244576747107	0.0451191080848175
99	Deaths	Middle SDI	Male	Age-standardized	Burkitt lymphoma	Rate	1992	0.0826603217578769	0.119240143154019	0.0458326726787744
100	Deaths	Middle SDI	Male	Age-standardized	Burkitt lymphoma	Rate	1994	0.0842771452816519	0.119868442297255	0.0478682701266018
101	Deaths	Middle SDI	Male	Age-standardized	Burkitt lymphoma	Rate	1995	0.0848656413192905	0.119619309805197	0.0485716636594162
102	Deaths	Middle SDI	Male	Age-standardized	Burkitt lymphoma	Rate	1997	0.08707785783335	0.121535434456238	0.0506926491294753
103	Deaths	Middle SDI	Male	Age-standardized	Burkitt lymphoma	Rate	1998	0.0886669816495183	0.12247947604757	0.0512583871866294
104	Deaths	Middle SDI	Male	Age-standardized	Burkitt lymphoma	Rate	1999	0.0889300482809272	0.121122164833375	0.0524833736269015
105	Deaths	Middle SDI	Male	Age-standardized	Burkitt lymphoma	Rate	2010	0.0807916704943884	0.105176043118138	0.0515848276618665
106	Deaths	Middle SDI	Male	Age-standardized	Burkitt lymphoma	Rate	2000	0.0896192469630233	0.121663408143704	0.0527517839073782
107	Deaths	Middle SDI	Male	Age-standardized	Burkitt lymphoma	Rate	2001	0.0896699794930892	0.121028922490587	0.0529614731060032
108	Deaths	Middle SDI	Male	Age-standardized	Burkitt lymphoma	Rate	2003	0.0872984790192685	0.115093957413558	0.0528832534248094
109	Deaths	Middle SDI	Male	Age-standardized	Burkitt lymphoma	Rate	2004	0.0859228550769084	0.112408453210075	0.0531573805924097
110	Deaths	Middle SDI	Male	Age-standardized	Burkitt lymphoma	Rate	2005	0.0860229603156941	0.112142545672626	0.0533895570502928
111	Deaths	Middle SDI	Male	Age-standardized	Burkitt lymphoma	Rate	2006	0.0850267478827018	0.110066801261342	0.0527303161097846
112	Deaths	Middle SDI	Male	Age-standardized	Burkitt lymphoma	Rate	2008	0.0824736828363637	0.106779337285366	0.0516655756559622
113	Deaths	Middle SDI	Male	Age-standardized	Burkitt lymphoma	Rate	2007	0.0834836128628054	0.107669480423172	0.051854901155352
114	Deaths	Middle SDI	Male	Age-standardized	Burkitt lymphoma	Rate	2021	0.0626655224977747	0.0880900750857923	0.037168813016087
115	Deaths	Middle SDI	Male	Age-standardized	Burkitt lymphoma	Rate	2012	0.082014881069296	0.106423486606156	0.0530684367424459
116	Deaths	Middle SDI	Male	Age-standardized	Burkitt lymphoma	Rate	2009	0.081912461384271	0.106149040241051	0.0523649964115427
117	Deaths	Middle SDI	Male	Age-standardized	Burkitt lymphoma	Rate	2011	0.0811098008486655	0.105384305749233	0.0526362847242468
118	Deaths	Middle SDI	Male	Age-standardized	Burkitt lymphoma	Rate	2013	0.082330594136569	0.107343483456601	0.0527251473258303
119	Deaths	Middle SDI	Male	Age-standardized	Burkitt lymphoma	Rate	2014	0.0810006136755005	0.105742541768659	0.0524577567735223
120	Deaths	Middle SDI	Male	Age-standardized	Burkitt lymphoma	Rate	2015	0.080521955945524	0.104634138803631	0.0513450145118286
121	Deaths	Middle SDI	Male	Age-standardized	Burkitt lymphoma	Rate	2016	0.077748136392016	0.103039832318399	0.0494518961733043
122	Deaths	Middle SDI	Male	Age-standardized	Burkitt lymphoma	Rate	2018	0.0713386659154742	0.0961422058393737	0.0447367385478216
123	Deaths	Middle SDI	Male	Age-standardized	Burkitt lymphoma	Rate	2017	0.0742180334275578	0.0997779311914602	0.0465057107687669
124	Deaths	Middle SDI	Male	Age-standardized	Burkitt lymphoma	Rate	2019	0.0686483558824828	0.0931104446458731	0.0429867879849087
125	Deaths	Middle SDI	Male	Age-standardized	Burkitt lymphoma	Rate	1996	0.0860084745317807	0.119819895756833	0.0496750992977335
126	Deaths	Middle SDI	Male	Age-standardized	Burkitt lymphoma	Rate	2002	0.0892567624608392	0.118732363334415	0.0538441896918638
127	Deaths	Middle SDI	Male	Age-standardized	Burkitt lymphoma	Rate	1993	0.0833568024816342	0.119020508393237	0.0470427477578575
128	Deaths	Middle SDI	Male	Age-standardized	Burkitt lymphoma	Rate	2020	0.0648950433201503	0.0896184143920893	0.0385259378957225
129	Deaths	Middle SDI	Female	Age-standardized	Burkitt lymphoma	Rate	1990	0.042099714805372	0.074523579527262	0.020695126416049
130	Deaths	Middle SDI	Female	Age-standardized	Burkitt lymphoma	Rate	1991	0.0433861328490662	0.0781689808237754	0.0208935151644236
131	Deaths	Middle SDI	Female	Age-standardized	Burkitt lymphoma	Rate	1992	0.0437047831767892	0.0775238490258573	0.0212270946097077
132	Deaths	Middle SDI	Female	Age-standardized	Burkitt lymphoma	Rate	1994	0.0439863610190058	0.0744249033164541	0.0216747470526879
133	Deaths	Middle SDI	Female	Age-standardized	Burkitt lymphoma	Rate	1995	0.0441965787012229	0.0724457287053163	0.0216993809917255
134	Deaths	Middle SDI	Female	Age-standardized	Burkitt lymphoma	Rate	1997	0.0444853589281068	0.0690288995228791	0.0226331862712715
135	Deaths	Middle SDI	Female	Age-standardized	Burkitt lymphoma	Rate	1998	0.0440258513259608	0.0664202533786882	0.0225701369679897
136	Deaths	Middle SDI	Female	Age-standardized	Burkitt lymphoma	Rate	1999	0.043654475012371	0.0632798004639408	0.0228149720708192
137	Deaths	Middle SDI	Female	Age-standardized	Burkitt lymphoma	Rate	2010	0.0328161283991288	0.0443093653270929	0.0201771983067055
138	Deaths	Middle SDI	Female	Age-standardized	Burkitt lymphoma	Rate	2000	0.0433593635321598	0.060504285626761	0.0231407887338139
139	Deaths	Middle SDI	Female	Age-standardized	Burkitt lymphoma	Rate	2001	0.0426239705966349	0.0576657939750749	0.0229160494858414
140	Deaths	Middle SDI	Female	Age-standardized	Burkitt lymphoma	Rate	2003	0.0390616172400845	0.0525977019114166	0.0218393296439163
141	Deaths	Middle SDI	Female	Age-standardized	Burkitt lymphoma	Rate	2004	0.0378405034071659	0.0507531779067905	0.0213433500328697
142	Deaths	Middle SDI	Female	Age-standardized	Burkitt lymphoma	Rate	2005	0.0367955387340995	0.049086083134265	0.0213209273590038
143	Deaths	Middle SDI	Female	Age-standardized	Burkitt lymphoma	Rate	2006	0.0355664583980612	0.0478527089633961	0.0210338542899507
144	Deaths	Middle SDI	Female	Age-standardized	Burkitt lymphoma	Rate	2008	0.0339735245068939	0.0460008212101258	0.0213799039058123
145	Deaths	Middle SDI	Female	Age-standardized	Burkitt lymphoma	Rate	2007	0.0342501567861776	0.0459147050894971	0.020785120132559
146	Deaths	Middle SDI	Female	Age-standardized	Burkitt lymphoma	Rate	2021	0.023900153562277	0.0377834908896778	0.0116440773542685
147	Deaths	Middle SDI	Female	Age-standardized	Burkitt lymphoma	Rate	2012	0.0337251269768432	0.045483141909575	0.0204761898863071
148	Deaths	Middle SDI	Female	Age-standardized	Burkitt lymphoma	Rate	2009	0.0334285760952268	0.0449504685911536	0.0207500420070128
149	Deaths	Middle SDI	Female	Age-standardized	Burkitt lymphoma	Rate	2011	0.0337302647859302	0.0454298237667904	0.0204095003231339
150	Deaths	Middle SDI	Female	Age-standardized	Burkitt lymphoma	Rate	2013	0.0334969200029135	0.0453002071759189	0.0196371672567314
151	Deaths	Middle SDI	Female	Age-standardized	Burkitt lymphoma	Rate	2014	0.0331318886923073	0.0454250929343845	0.0194064382298063
152	Deaths	Middle SDI	Female	Age-standardized	Burkitt lymphoma	Rate	2015	0.0319132404913637	0.0439614499153889	0.0184569503540193
153	Deaths	Middle SDI	Female	Age-standardized	Burkitt lymphoma	Rate	2016	0.0310512953908728	0.0429106630094486	0.0172312972744797
154	Deaths	Middle SDI	Female	Age-standardized	Burkitt lymphoma	Rate	2018	0.0285496556581459	0.0408918300461402	0.0158949658132663
155	Deaths	Middle SDI	Female	Age-standardized	Burkitt lymphoma	Rate	2017	0.0298511765827069	0.0417737761645959	0.0169826106137899
156	Deaths	Middle SDI	Female	Age-standardized	Burkitt lymphoma	Rate	2019	0.0274585460906483	0.0399217694208628	0.015082894983656
157	Deaths	Middle SDI	Female	Age-standardized	Burkitt lymphoma	Rate	1996	0.0446677526123575	0.0712979264464923	0.0225230782196452
158	Deaths	Middle SDI	Female	Age-standardized	Burkitt lymphoma	Rate	2002	0.0409643795925676	0.05547106669412	0.0225985267209357
159	Deaths	Middle SDI	Female	Age-standardized	Burkitt lymphoma	Rate	1993	0.0438992861582147	0.0764534156099219	0.0216389848905434
160	Deaths	Middle SDI	Female	Age-standardized	Burkitt lymphoma	Rate	2020	0.0249604139622738	0.0380173408378767	0.0125542910500236
161	Deaths	Middle SDI	Both	Age-standardized	Burkitt lymphoma	Rate	1990	0.062242456394818	0.0847714777697695	0.0366343407544437
162	Deaths	Middle SDI	Both	Age-standardized	Burkitt lymphoma	Rate	1991	0.063234779293119	0.0861932752559555	0.0373434931251699
163	Deaths	Middle SDI	Both	Age-standardized	Burkitt lymphoma	Rate	1992	0.063804875528231	0.0871064472327456	0.037573005576466
164	Deaths	Middle SDI	Both	Age-standardized	Burkitt lymphoma	Rate	1994	0.0648311660948906	0.086278850765302	0.0387035134159413
165	Deaths	Middle SDI	Both	Age-standardized	Burkitt lymphoma	Rate	1995	0.0652650005061725	0.0861706552158111	0.0394941107340846
166	Deaths	Middle SDI	Both	Age-standardized	Burkitt lymphoma	Rate	1997	0.0666040259402295	0.0871650349881481	0.0401420479245337
167	Deaths	Middle SDI	Both	Age-standardized	Burkitt lymphoma	Rate	1998	0.0672319889680014	0.0882966614727168	0.040355902382827
168	Deaths	Middle SDI	Both	Age-standardized	Burkitt lymphoma	Rate	1999	0.0672101761699246	0.0873612050110029	0.0414739122108798
169	Deaths	Middle SDI	Both	Age-standardized	Burkitt lymphoma	Rate	2010	0.057875685261792	0.0733651817822621	0.0392103521092838
170	Deaths	Middle SDI	Both	Age-standardized	Burkitt lymphoma	Rate	2000	0.0674434380958762	0.0870582828330986	0.0419592763732587
171	Deaths	Middle SDI	Both	Age-standardized	Burkitt lymphoma	Rate	2001	0.0671315299738225	0.0867737809038823	0.0417911196706756
172	Deaths	Middle SDI	Both	Age-standardized	Burkitt lymphoma	Rate	2003	0.0642144625351777	0.0820265079455033	0.0411437229438326
173	Deaths	Middle SDI	Both	Age-standardized	Burkitt lymphoma	Rate	2004	0.0629231464659405	0.0805158237111315	0.0406677911663986
174	Deaths	Middle SDI	Both	Age-standardized	Burkitt lymphoma	Rate	2005	0.0624850923852893	0.0800875362987793	0.0404031574633277
175	Deaths	Middle SDI	Both	Age-standardized	Burkitt lymphoma	Rate	2006	0.0613863249401971	0.0783325289904945	0.0404777510787937
176	Deaths	Middle SDI	Both	Age-standardized	Burkitt lymphoma	Rate	2008	0.059305761180755	0.0759225496846478	0.0393069997390781
177	Deaths	Middle SDI	Both	Age-standardized	Burkitt lymphoma	Rate	2007	0.0599593255105902	0.0763880443479184	0.0396369129780678
178	Deaths	Middle SDI	Both	Age-standardized	Burkitt lymphoma	Rate	2021	0.0440731587834514	0.0596876076874202	0.025559801591806
179	Deaths	Middle SDI	Both	Age-standardized	Burkitt lymphoma	Rate	2012	0.0589327026071536	0.0740700301393241	0.0392357817857727
180	Deaths	Middle SDI	Both	Age-standardized	Burkitt lymphoma	Rate	2009	0.0587551138468611	0.0743832875082051	0.0395492804811826
181	Deaths	Middle SDI	Both	Age-standardized	Burkitt lymphoma	Rate	2011	0.058471723199557	0.0739387591275745	0.0394041006946219
182	Deaths	Middle SDI	Both	Age-standardized	Burkitt lymphoma	Rate	2013	0.0589779443192728	0.074489789396389	0.0390252469254073
183	Deaths	Middle SDI	Both	Age-standardized	Burkitt lymphoma	Rate	2014	0.0580985141614268	0.0728915462852037	0.0384797048395444
184	Deaths	Middle SDI	Both	Age-standardized	Burkitt lymphoma	Rate	2015	0.0572542054498314	0.0728904311865943	0.0377757634606772
185	Deaths	Middle SDI	Both	Age-standardized	Burkitt lymphoma	Rate	2016	0.0553841539077649	0.0714920328454448	0.0355237550616052
186	Deaths	Middle SDI	Both	Age-standardized	Burkitt lymphoma	Rate	2018	0.0508272418318995	0.0665057071798552	0.0319177497476478
187	Deaths	Middle SDI	Both	Age-standardized	Burkitt lymphoma	Rate	2017	0.0529597187427532	0.069052640134631	0.0332198356246635
188	Deaths	Middle SDI	Both	Age-standardized	Burkitt lymphoma	Rate	2019	0.0488961824722268	0.0645600116280275	0.0303036987849519
189	Deaths	Middle SDI	Both	Age-standardized	Burkitt lymphoma	Rate	1996	0.0661112334574464	0.0864319224079292	0.0401819293213753
190	Deaths	Middle SDI	Both	Age-standardized	Burkitt lymphoma	Rate	2002	0.0661345099471922	0.0849946745636754	0.0421667733225821
191	Deaths	Middle SDI	Both	Age-standardized	Burkitt lymphoma	Rate	1993	0.0642855505826046	0.0864561843282766	0.0383790015331531
192	Deaths	Middle SDI	Both	Age-standardized	Burkitt lymphoma	Rate	2020	0.0457418834894359	0.0615883112342741	0.0268263133758504
193	Deaths	Low SDI	Male	Age-standardized	Burkitt lymphoma	Rate	1990	0.976602489998169	1.73272936838226	0.32690268033892
194	Deaths	Low SDI	Male	Age-standardized	Burkitt lymphoma	Rate	1991	0.977217449506386	1.72016984426489	0.332854920541303
195	Deaths	Low SDI	Male	Age-standardized	Burkitt lymphoma	Rate	1992	0.977476842296962	1.71393432537104	0.334213670207582
196	Deaths	Low SDI	Male	Age-standardized	Burkitt lymphoma	Rate	1994	0.9643117556764	1.6727803412346	0.327780265411648
197	Deaths	Low SDI	Male	Age-standardized	Burkitt lymphoma	Rate	1995	0.950358356748535	1.62701734388716	0.330212612575292
198	Deaths	Low SDI	Male	Age-standardized	Burkitt lymphoma	Rate	1997	0.911604413381883	1.51450961193521	0.33002650525992
199	Deaths	Low SDI	Male	Age-standardized	Burkitt lymphoma	Rate	1998	0.892994526229958	1.46606597009082	0.329584811816189
200	Deaths	Low SDI	Male	Age-standardized	Burkitt lymphoma	Rate	1999	0.876851857546286	1.42320902140405	0.329220416924985
201	Deaths	Low SDI	Male	Age-standardized	Burkitt lymphoma	Rate	2010	0.826080392279191	1.1962733550196	0.362131317079457
202	Deaths	Low SDI	Male	Age-standardized	Burkitt lymphoma	Rate	2000	0.872806989961616	1.39549389919475	0.336249528735723
203	Deaths	Low SDI	Male	Age-standardized	Burkitt lymphoma	Rate	2001	0.873255301825337	1.36927243315177	0.33985864425398
204	Deaths	Low SDI	Male	Age-standardized	Burkitt lymphoma	Rate	2003	0.872553542929841	1.34278019008434	0.349839487533199
205	Deaths	Low SDI	Male	Age-standardized	Burkitt lymphoma	Rate	2004	0.876846075775095	1.31623980524461	0.356722090793716
206	Deaths	Low SDI	Male	Age-standardized	Burkitt lymphoma	Rate	2005	0.87676039370781	1.30868448683033	0.360282391940944
207	Deaths	Low SDI	Male	Age-standardized	Burkitt lymphoma	Rate	2006	0.876456277934449	1.28653084433299	0.362579057385225
208	Deaths	Low SDI	Male	Age-standardized	Burkitt lymphoma	Rate	2008	0.858208165514844	1.24938279998487	0.37492943251264
209	Deaths	Low SDI	Male	Age-standardized	Burkitt lymphoma	Rate	2007	0.871449771361383	1.27190573868744	0.369937923468165
210	Deaths	Low SDI	Male	Age-standardized	Burkitt lymphoma	Rate	2021	0.695363167714857	1.01369116475449	0.357724343066461
211	Deaths	Low SDI	Male	Age-standardized	Burkitt lymphoma	Rate	2012	0.806755638647555	1.17296241431574	0.365380979708644
212	Deaths	Low SDI	Male	Age-standardized	Burkitt lymphoma	Rate	2009	0.842863909537499	1.23129075225518	0.368311428266123
213	Deaths	Low SDI	Male	Age-standardized	Burkitt lymphoma	Rate	2011	0.814239599628069	1.17544119586555	0.35848072048836
214	Deaths	Low SDI	Male	Age-standardized	Burkitt lymphoma	Rate	2013	0.811030214917834	1.17621708313916	0.373442076753288
215	Deaths	Low SDI	Male	Age-standardized	Burkitt lymphoma	Rate	2014	0.815790903223288	1.17695454646645	0.376596285307933
216	Deaths	Low SDI	Male	Age-standardized	Burkitt lymphoma	Rate	2015	0.81165905890289	1.18114005695824	0.380736432874887
217	Deaths	Low SDI	Male	Age-standardized	Burkitt lymphoma	Rate	2016	0.813015470795513	1.18993956022303	0.387909523298311
218	Deaths	Low SDI	Male	Age-standardized	Burkitt lymphoma	Rate	2018	0.760560866764193	1.11544797534824	0.377129969327177
219	Deaths	Low SDI	Male	Age-standardized	Burkitt lymphoma	Rate	2017	0.789269388999015	1.15724754958588	0.381541939854375
220	Deaths	Low SDI	Male	Age-standardized	Burkitt lymphoma	Rate	2019	0.735809554306209	1.08001748910446	0.373702920731105
221	Deaths	Low SDI	Male	Age-standardized	Burkitt lymphoma	Rate	1996	0.929186221143022	1.57462977882734	0.328683794383652
222	Deaths	Low SDI	Male	Age-standardized	Burkitt lymphoma	Rate	2002	0.877304828989873	1.36204327025146	0.345576844640377
223	Deaths	Low SDI	Male	Age-standardized	Burkitt lymphoma	Rate	1993	0.974801947751098	1.69552736793021	0.327859125375886
224	Deaths	Low SDI	Male	Age-standardized	Burkitt lymphoma	Rate	2020	0.727078222850056	1.06199719549022	0.370833585835729
225	Deaths	Low SDI	Female	Age-standardized	Burkitt lymphoma	Rate	1990	0.407419944165407	0.738103517501197	0.172370940826187
226	Deaths	Low SDI	Female	Age-standardized	Burkitt lymphoma	Rate	1991	0.405498531466066	0.7234891014743	0.173253268724852
227	Deaths	Low SDI	Female	Age-standardized	Burkitt lymphoma	Rate	1992	0.402932703923669	0.714469301955472	0.174277718068073
228	Deaths	Low SDI	Female	Age-standardized	Burkitt lymphoma	Rate	1994	0.389593928046544	0.690997054534338	0.17168477627348
229	Deaths	Low SDI	Female	Age-standardized	Burkitt lymphoma	Rate	1995	0.383295040465875	0.674833156733063	0.172692222749074
230	Deaths	Low SDI	Female	Age-standardized	Burkitt lymphoma	Rate	1997	0.362725980241892	0.615449787608976	0.1680894437184
231	Deaths	Low SDI	Female	Age-standardized	Burkitt lymphoma	Rate	1998	0.351916937952089	0.587955672720407	0.164054016609667
232	Deaths	Low SDI	Female	Age-standardized	Burkitt lymphoma	Rate	1999	0.346587141781004	0.573422021325274	0.162222967640873
233	Deaths	Low SDI	Female	Age-standardized	Burkitt lymphoma	Rate	2010	0.309217128861776	0.454418064041374	0.146548399004016
234	Deaths	Low SDI	Female	Age-standardized	Burkitt lymphoma	Rate	2000	0.343050396953429	0.550749573806928	0.160134104784696
235	Deaths	Low SDI	Female	Age-standardized	Burkitt lymphoma	Rate	2001	0.33923461064226	0.537957317706841	0.158835833707387
236	Deaths	Low SDI	Female	Age-standardized	Burkitt lymphoma	Rate	2003	0.332124691042552	0.517040044944932	0.155190126834277
237	Deaths	Low SDI	Female	Age-standardized	Burkitt lymphoma	Rate	2004	0.336201353587452	0.511873826885861	0.157522017063445
238	Deaths	Low SDI	Female	Age-standardized	Burkitt lymphoma	Rate	2005	0.332119339671404	0.500540171393411	0.155700027243898
239	Deaths	Low SDI	Female	Age-standardized	Burkitt lymphoma	Rate	2006	0.33168039344573	0.493652265883442	0.156102868458992
240	Deaths	Low SDI	Female	Age-standardized	Burkitt lymphoma	Rate	2008	0.317975249819868	0.470445483975881	0.149502152485092
241	Deaths	Low SDI	Female	Age-standardized	Burkitt lymphoma	Rate	2007	0.32628729161937	0.484522715945681	0.153118174376578
242	Deaths	Low SDI	Female	Age-standardized	Burkitt lymphoma	Rate	2021	0.265463032036116	0.411658200534302	0.125189135287317
243	Deaths	Low SDI	Female	Age-standardized	Burkitt lymphoma	Rate	2012	0.30713050252257	0.440635511911498	0.14760929987056
244	Deaths	Low SDI	Female	Age-standardized	Burkitt lymphoma	Rate	2009	0.311766914566666	0.460952531014547	0.14554651215405
245	Deaths	Low SDI	Female	Age-standardized	Burkitt lymphoma	Rate	2011	0.308374631492504	0.448993036772245	0.148638142718986
246	Deaths	Low SDI	Female	Age-standardized	Burkitt lymphoma	Rate	2013	0.311922392268461	0.447588718690311	0.150523128749586
247	Deaths	Low SDI	Female	Age-standardized	Burkitt lymphoma	Rate	2014	0.316140753561536	0.452230161214781	0.151830320627438
248	Deaths	Low SDI	Female	Age-standardized	Burkitt lymphoma	Rate	2015	0.316321514480693	0.452826903877042	0.151686005717639
249	Deaths	Low SDI	Female	Age-standardized	Burkitt lymphoma	Rate	2016	0.32121245090121	0.460735109342419	0.15570164110374
250	Deaths	Low SDI	Female	Age-standardized	Burkitt lymphoma	Rate	2018	0.295426489878728	0.437134198024117	0.140903254055507
251	Deaths	Low SDI	Female	Age-standardized	Burkitt lymphoma	Rate	2017	0.308984421336187	0.448907115420729	0.147993581212277
252	Deaths	Low SDI	Female	Age-standardized	Burkitt lymphoma	Rate	2019	0.284075748025171	0.430249915552917	0.135070309350843
253	Deaths	Low SDI	Female	Age-standardized	Burkitt lymphoma	Rate	1996	0.373985734043203	0.646520871430769	0.172687092306132
254	Deaths	Low SDI	Female	Age-standardized	Burkitt lymphoma	Rate	2002	0.337068277153982	0.531584360445125	0.156708049454336
255	Deaths	Low SDI	Female	Age-standardized	Burkitt lymphoma	Rate	1993	0.397861194531518	0.708094087231364	0.174514637470703
256	Deaths	Low SDI	Female	Age-standardized	Burkitt lymphoma	Rate	2020	0.279393371477325	0.428194092096299	0.132820707257922
257	Deaths	Low SDI	Both	Age-standardized	Burkitt lymphoma	Rate	1990	0.697214236818454	1.12039876588448	0.306660280019814
258	Deaths	Low SDI	Both	Age-standardized	Burkitt lymphoma	Rate	1991	0.696676449816722	1.11342061772753	0.306806726560243
259	Deaths	Low SDI	Both	Age-standardized	Burkitt lymphoma	Rate	1992	0.695675911212117	1.11747679707062	0.308953857267883
260	Deaths	Low SDI	Both	Age-standardized	Burkitt lymphoma	Rate	1994	0.682742581518813	1.07531339691248	0.306304560832784
261	Deaths	Low SDI	Both	Age-standardized	Burkitt lymphoma	Rate	1995	0.672711375936937	1.04750516273139	0.301881227041135
262	Deaths	Low SDI	Both	Age-standardized	Burkitt lymphoma	Rate	1997	0.643146881895629	0.972536047409336	0.294713203935212
263	Deaths	Low SDI	Both	Age-standardized	Burkitt lymphoma	Rate	1998	0.62846605421831	0.947824670257119	0.292433130204211
264	Deaths	Low SDI	Both	Age-standardized	Burkitt lymphoma	Rate	1999	0.617707746464671	0.918243281369963	0.290373826262716
265	Deaths	Low SDI	Both	Age-standardized	Burkitt lymphoma	Rate	2010	0.572939696225938	0.779379315976756	0.290119527253868
266	Deaths	Low SDI	Both	Age-standardized	Burkitt lymphoma	Rate	2000	0.613989229309415	0.908938100050809	0.292305160564591
267	Deaths	Low SDI	Both	Age-standardized	Burkitt lymphoma	Rate	2001	0.61240701912992	0.886917271154169	0.29506924514393
268	Deaths	Low SDI	Both	Age-standardized	Burkitt lymphoma	Rate	2003	0.608617136869486	0.876091456630642	0.296782925974815
269	Deaths	Low SDI	Both	Age-standardized	Burkitt lymphoma	Rate	2004	0.612780201450746	0.874903032035694	0.303062655853353
270	Deaths	Low SDI	Both	Age-standardized	Burkitt lymphoma	Rate	2005	0.610679907288812	0.864910383598378	0.303169796016781
271	Deaths	Low SDI	Both	Age-standardized	Burkitt lymphoma	Rate	2006	0.610216866105919	0.843885148026881	0.302945638689143
272	Deaths	Low SDI	Both	Age-standardized	Burkitt lymphoma	Rate	2008	0.593922250845594	0.814679474827734	0.299733489475227
273	Deaths	Low SDI	Both	Age-standardized	Burkitt lymphoma	Rate	2007	0.604898034050522	0.830601209973187	0.303356111553338
274	Deaths	Low SDI	Both	Age-standardized	Burkitt lymphoma	Rate	2021	0.484705197896954	0.668491473219097	0.272276974037267
275	Deaths	Low SDI	Both	Age-standardized	Burkitt lymphoma	Rate	2012	0.561833799449609	0.766571948727169	0.289329578860808
276	Deaths	Low SDI	Both	Age-standardized	Burkitt lymphoma	Rate	2009	0.582897635847042	0.795657874001394	0.293608208483933
277	Deaths	Low SDI	Both	Age-standardized	Burkitt lymphoma	Rate	2011	0.566359057094233	0.768706695022671	0.289542106498964
278	Deaths	Low SDI	Both	Age-standardized	Burkitt lymphoma	Rate	2013	0.566295739441432	0.773915217608594	0.295197702474087
279	Deaths	Low SDI	Both	Age-standardized	Burkitt lymphoma	Rate	2014	0.570753022847198	0.774061034314949	0.298611803463904
280	Deaths	Low SDI	Both	Age-standardized	Burkitt lymphoma	Rate	2015	0.568729944986596	0.768969928148426	0.299980848065579
281	Deaths	Low SDI	Both	Age-standardized	Burkitt lymphoma	Rate	2016	0.571829805683229	0.777718739346544	0.312697608531002
282	Deaths	Low SDI	Both	Age-standardized	Burkitt lymphoma	Rate	2018	0.532502985518101	0.730777017725446	0.294543467390839
283	Deaths	Low SDI	Both	Age-standardized	Burkitt lymphoma	Rate	2017	0.553752061763588	0.753640076546089	0.301450872569963
284	Deaths	Low SDI	Both	Age-standardized	Burkitt lymphoma	Rate	2019	0.514360846014687	0.706303219747553	0.288521055407327
285	Deaths	Low SDI	Both	Age-standardized	Burkitt lymphoma	Rate	1996	0.657504794975031	1.01099119752225	0.296943168886508
286	Deaths	Low SDI	Both	Age-standardized	Burkitt lymphoma	Rate	2002	0.613452601393658	0.883006529750875	0.295905894131134
287	Deaths	Low SDI	Both	Age-standardized	Burkitt lymphoma	Rate	1993	0.691979817159828	1.08937174527336	0.30787124430935
288	Deaths	Low SDI	Both	Age-standardized	Burkitt lymphoma	Rate	2020	0.507664353070734	0.700413472670039	0.285438235360586
289	Deaths	Low-middle SDI	Male	Age-standardized	Burkitt lymphoma	Rate	1990	0.193482717641688	0.329580944268003	0.0876098071806611
290	Deaths	Low-middle SDI	Male	Age-standardized	Burkitt lymphoma	Rate	1991	0.19483579967137	0.33112899286105	0.0887956217625684
291	Deaths	Low-middle SDI	Male	Age-standardized	Burkitt lymphoma	Rate	1992	0.197193432191078	0.329307454843539	0.0902709312937615
292	Deaths	Low-middle SDI	Male	Age-standardized	Burkitt lymphoma	Rate	1994	0.200215557325886	0.331432675743353	0.0936466300706339
293	Deaths	Low-middle SDI	Male	Age-standardized	Burkitt lymphoma	Rate	1995	0.202225514940289	0.332847233339015	0.0954940456084057
294	Deaths	Low-middle SDI	Male	Age-standardized	Burkitt lymphoma	Rate	1997	0.205641053387033	0.335260887944815	0.0982095560757267
295	Deaths	Low-middle SDI	Male	Age-standardized	Burkitt lymphoma	Rate	1998	0.208767777416325	0.335471482141063	0.100173425389849
296	Deaths	Low-middle SDI	Male	Age-standardized	Burkitt lymphoma	Rate	1999	0.207116463715648	0.32727274844448	0.100643561604911
297	Deaths	Low-middle SDI	Male	Age-standardized	Burkitt lymphoma	Rate	2010	0.207443561024651	0.290455402057907	0.118603215148089
298	Deaths	Low-middle SDI	Male	Age-standardized	Burkitt lymphoma	Rate	2000	0.211361898926823	0.328383439690771	0.106039636532702
299	Deaths	Low-middle SDI	Male	Age-standardized	Burkitt lymphoma	Rate	2001	0.210879554106432	0.326963595993659	0.109363380978081
300	Deaths	Low-middle SDI	Male	Age-standardized	Burkitt lymphoma	Rate	2003	0.208103377288909	0.309233460673608	0.112862138216745
301	Deaths	Low-middle SDI	Male	Age-standardized	Burkitt lymphoma	Rate	2004	0.20798724655479	0.308554915332887	0.11395879913503
302	Deaths	Low-middle SDI	Male	Age-standardized	Burkitt lymphoma	Rate	2005	0.206748894368734	0.304790946373281	0.114223216514416
303	Deaths	Low-middle SDI	Male	Age-standardized	Burkitt lymphoma	Rate	2006	0.206589627912524	0.298472833591774	0.114532291882693
304	Deaths	Low-middle SDI	Male	Age-standardized	Burkitt lymphoma	Rate	2008	0.20836039982315	0.300273920818847	0.116546354604757
305	Deaths	Low-middle SDI	Male	Age-standardized	Burkitt lymphoma	Rate	2007	0.205441262146771	0.296392939823437	0.116039112434138
306	Deaths	Low-middle SDI	Male	Age-standardized	Burkitt lymphoma	Rate	2021	0.195034928367627	0.274188564022643	0.116411698496158
307	Deaths	Low-middle SDI	Male	Age-standardized	Burkitt lymphoma	Rate	2012	0.212207392078261	0.302861955017328	0.123405387946538
308	Deaths	Low-middle SDI	Male	Age-standardized	Burkitt lymphoma	Rate	2009	0.208332552700262	0.296751563711796	0.118681336639379
309	Deaths	Low-middle SDI	Male	Age-standardized	Burkitt lymphoma	Rate	2011	0.210545277817624	0.295973387819477	0.122350942335914
310	Deaths	Low-middle SDI	Male	Age-standardized	Burkitt lymphoma	Rate	2013	0.213329978463458	0.299623748559938	0.124348771091518
311	Deaths	Low-middle SDI	Male	Age-standardized	Burkitt lymphoma	Rate	2014	0.213727356971283	0.299048149512416	0.12244563954006
312	Deaths	Low-middle SDI	Male	Age-standardized	Burkitt lymphoma	Rate	2015	0.216643688741783	0.300532948991072	0.124245862169062
313	Deaths	Low-middle SDI	Male	Age-standardized	Burkitt lymphoma	Rate	2016	0.218987186605722	0.305150809073395	0.125754805080075
314	Deaths	Low-middle SDI	Male	Age-standardized	Burkitt lymphoma	Rate	2018	0.210683073083211	0.28980125576617	0.126372330970957
315	Deaths	Low-middle SDI	Male	Age-standardized	Burkitt lymphoma	Rate	2017	0.21689589561234	0.297854434169409	0.126151790335448
316	Deaths	Low-middle SDI	Male	Age-standardized	Burkitt lymphoma	Rate	2019	0.205383604208379	0.286953997201333	0.123979088412314
317	Deaths	Low-middle SDI	Male	Age-standardized	Burkitt lymphoma	Rate	1996	0.204075434017508	0.334618290684574	0.0969710135506787
318	Deaths	Low-middle SDI	Male	Age-standardized	Burkitt lymphoma	Rate	2002	0.209402108303541	0.315026773574047	0.110763064766226
319	Deaths	Low-middle SDI	Male	Age-standardized	Burkitt lymphoma	Rate	1993	0.198789270936467	0.328701721408684	0.0909567213112358
320	Deaths	Low-middle SDI	Male	Age-standardized	Burkitt lymphoma	Rate	2020	0.201103873960353	0.28398162387555	0.1202512475726
321	Deaths	Low-middle SDI	Female	Age-standardized	Burkitt lymphoma	Rate	1990	0.0814099794987654	0.150528005070811	0.037274278038634
322	Deaths	Low-middle SDI	Female	Age-standardized	Burkitt lymphoma	Rate	1991	0.0826769211712474	0.152748915157049	0.0385147185252361
323	Deaths	Low-middle SDI	Female	Age-standardized	Burkitt lymphoma	Rate	1992	0.0844280426111446	0.152519633818454	0.0394831523307521
324	Deaths	Low-middle SDI	Female	Age-standardized	Burkitt lymphoma	Rate	1994	0.0868197386898432	0.151760086171931	0.0427969925307612
325	Deaths	Low-middle SDI	Female	Age-standardized	Burkitt lymphoma	Rate	1995	0.088307627889641	0.155582066186012	0.0434646318165947
326	Deaths	Low-middle SDI	Female	Age-standardized	Burkitt lymphoma	Rate	1997	0.0892254194134556	0.152359764492944	0.0452028553165449
327	Deaths	Low-middle SDI	Female	Age-standardized	Burkitt lymphoma	Rate	1998	0.0899271522771024	0.154190004857229	0.0448488339372605
328	Deaths	Low-middle SDI	Female	Age-standardized	Burkitt lymphoma	Rate	1999	0.0899560942247205	0.150641234024382	0.0452239336735462
329	Deaths	Low-middle SDI	Female	Age-standardized	Burkitt lymphoma	Rate	2010	0.0857115215145372	0.124062554306313	0.050615961343423
330	Deaths	Low-middle SDI	Female	Age-standardized	Burkitt lymphoma	Rate	2000	0.0906091098145888	0.149100719976576	0.0466221177232348
331	Deaths	Low-middle SDI	Female	Age-standardized	Burkitt lymphoma	Rate	2001	0.0888469257155466	0.141883071532112	0.0469136710044402
332	Deaths	Low-middle SDI	Female	Age-standardized	Burkitt lymphoma	Rate	2003	0.085946428956926	0.132044783356293	0.0486643730266607
333	Deaths	Low-middle SDI	Female	Age-standardized	Burkitt lymphoma	Rate	2004	0.0848178436090467	0.129258257590182	0.0483729336509444
334	Deaths	Low-middle SDI	Female	Age-standardized	Burkitt lymphoma	Rate	2005	0.0833818888748243	0.124527143248765	0.047631577363779
335	Deaths	Low-middle SDI	Female	Age-standardized	Burkitt lymphoma	Rate	2006	0.0832441182371669	0.121846923169572	0.0479649623914954
336	Deaths	Low-middle SDI	Female	Age-standardized	Burkitt lymphoma	Rate	2008	0.0848949605631529	0.122577743760969	0.0497086067814524
337	Deaths	Low-middle SDI	Female	Age-standardized	Burkitt lymphoma	Rate	2007	0.0823139143837618	0.118783864281864	0.047729778530937
338	Deaths	Low-middle SDI	Female	Age-standardized	Burkitt lymphoma	Rate	2021	0.0825759368145855	0.130374843032048	0.044581212681233
339	Deaths	Low-middle SDI	Female	Age-standardized	Burkitt lymphoma	Rate	2012	0.0864880682158802	0.123223353887104	0.0520360416589697
340	Deaths	Low-middle SDI	Female	Age-standardized	Burkitt lymphoma	Rate	2009	0.0860221558622471	0.124904165310167	0.0499966057578048
341	Deaths	Low-middle SDI	Female	Age-standardized	Burkitt lymphoma	Rate	2011	0.0868996668092467	0.12345921618597	0.0514880860698206
342	Deaths	Low-middle SDI	Female	Age-standardized	Burkitt lymphoma	Rate	2013	0.0884851517335419	0.125471421283562	0.0536086025894248
343	Deaths	Low-middle SDI	Female	Age-standardized	Burkitt lymphoma	Rate	2014	0.0898264837570955	0.131183462457925	0.0535372786559548
344	Deaths	Low-middle SDI	Female	Age-standardized	Burkitt lymphoma	Rate	2015	0.09042528521408	0.1334851195151	0.0527529482095741
345	Deaths	Low-middle SDI	Female	Age-standardized	Burkitt lymphoma	Rate	2016	0.0923728773930112	0.135908381297146	0.0550027421168847
346	Deaths	Low-middle SDI	Female	Age-standardized	Burkitt lymphoma	Rate	2018	0.0895464122215709	0.13449914289667	0.0520936949392902
347	Deaths	Low-middle SDI	Female	Age-standardized	Burkitt lymphoma	Rate	2017	0.092216976953476	0.137514731190493	0.053851720399611
348	Deaths	Low-middle SDI	Female	Age-standardized	Burkitt lymphoma	Rate	2019	0.087040889921209	0.13404772888092	0.0497091910400532
349	Deaths	Low-middle SDI	Female	Age-standardized	Burkitt lymphoma	Rate	1996	0.0887827106354145	0.152910754171481	0.0447788143100138
350	Deaths	Low-middle SDI	Female	Age-standardized	Burkitt lymphoma	Rate	2002	0.0871362002393559	0.136769321387881	0.0480482687499765
351	Deaths	Low-middle SDI	Female	Age-standardized	Burkitt lymphoma	Rate	1993	0.0858569390004284	0.154003824432357	0.0415229180766181
352	Deaths	Low-middle SDI	Female	Age-standardized	Burkitt lymphoma	Rate	2020	0.0850993423429938	0.136197462324163	0.0464499259068972
353	Deaths	Low-middle SDI	Both	Age-standardized	Burkitt lymphoma	Rate	1990	0.139054466175642	0.213890027757172	0.0679787869909742
354	Deaths	Low-middle SDI	Both	Age-standardized	Burkitt lymphoma	Rate	1991	0.140420519843037	0.214313361183891	0.0687711290191505
355	Deaths	Low-middle SDI	Both	Age-standardized	Burkitt lymphoma	Rate	1992	0.142534104916818	0.215076524375928	0.0702138188037739
356	Deaths	Low-middle SDI	Both	Age-standardized	Burkitt lymphoma	Rate	1994	0.145337263932538	0.216722459225662	0.0747272888598888
357	Deaths	Low-middle SDI	Both	Age-standardized	Burkitt lymphoma	Rate	1995	0.147129308827279	0.217198345015175	0.075676492655275
358	Deaths	Low-middle SDI	Both	Age-standardized	Burkitt lymphoma	Rate	1997	0.149382267088535	0.219850992788395	0.0774964311461326
359	Deaths	Low-middle SDI	Both	Age-standardized	Burkitt lymphoma	Rate	1998	0.151348265443669	0.22101016119035	0.0806878034288527
360	Deaths	Low-middle SDI	Both	Age-standardized	Burkitt lymphoma	Rate	1999	0.150508809579889	0.219389082533462	0.081619310798335
361	Deaths	Low-middle SDI	Both	Age-standardized	Burkitt lymphoma	Rate	2010	0.148460778720384	0.197002318396776	0.0931504117143598
362	Deaths	Low-middle SDI	Both	Age-standardized	Burkitt lymphoma	Rate	2000	0.153014021387007	0.21911953156906	0.0842533259191355
363	Deaths	Low-middle SDI	Both	Age-standardized	Burkitt lymphoma	Rate	2001	0.151904267408523	0.216961347330536	0.0858987309175607
364	Deaths	Low-middle SDI	Both	Age-standardized	Burkitt lymphoma	Rate	2003	0.149033860359269	0.208876736760962	0.0876640650315242
365	Deaths	Low-middle SDI	Both	Age-standardized	Burkitt lymphoma	Rate	2004	0.148408682477335	0.207053720444565	0.0889427980529028
366	Deaths	Low-middle SDI	Both	Age-standardized	Burkitt lymphoma	Rate	2005	0.147054807859105	0.202365701357094	0.0900539736511886
367	Deaths	Low-middle SDI	Both	Age-standardized	Burkitt lymphoma	Rate	2006	0.146886739628563	0.199782165721455	0.0909457111700162
368	Deaths	Low-middle SDI	Both	Age-standardized	Burkitt lymphoma	Rate	2008	0.148564726144472	0.20213711240317	0.0930687935877153
369	Deaths	Low-middle SDI	Both	Age-standardized	Burkitt lymphoma	Rate	2007	0.145826167893049	0.198585130482235	0.0905183377020189
370	Deaths	Low-middle SDI	Both	Age-standardized	Burkitt lymphoma	Rate	2021	0.140491972393473	0.195989489007048	0.0895761300623983
371	Deaths	Low-middle SDI	Both	Age-standardized	Burkitt lymphoma	Rate	2012	0.151272947369288	0.202130457582961	0.096495599895402
372	Deaths	Low-middle SDI	Both	Age-standardized	Burkitt lymphoma	Rate	2009	0.14908171010849	0.200919252621154	0.0939577906561774
373	Deaths	Low-middle SDI	Both	Age-standardized	Burkitt lymphoma	Rate	2011	0.150624900485245	0.20069444136843	0.0957881570833229
374	Deaths	Low-middle SDI	Both	Age-standardized	Burkitt lymphoma	Rate	2013	0.152812095824464	0.20338932244584	0.09745461339775
375	Deaths	Low-middle SDI	Both	Age-standardized	Burkitt lymphoma	Rate	2014	0.15366074432948	0.204669453199812	0.0968099984256268
376	Deaths	Low-middle SDI	Both	Age-standardized	Burkitt lymphoma	Rate	2015	0.155447411535166	0.206777552549365	0.0971281032716313
377	Deaths	Low-middle SDI	Both	Age-standardized	Burkitt lymphoma	Rate	2016	0.157593251508175	0.210325731080374	0.0992467051228966
378	Deaths	Low-middle SDI	Both	Age-standardized	Burkitt lymphoma	Rate	2018	0.151935663235499	0.205120599634143	0.09774087917421
379	Deaths	Low-middle SDI	Both	Age-standardized	Burkitt lymphoma	Rate	2017	0.15643507329604	0.210767543007175	0.0986875899793403
380	Deaths	Low-middle SDI	Both	Age-standardized	Burkitt lymphoma	Rate	2019	0.147987774412373	0.204169715338714	0.0962973060667608
381	Deaths	Low-middle SDI	Both	Age-standardized	Burkitt lymphoma	Rate	1996	0.148341382001956	0.218318489169466	0.0766445125039389
382	Deaths	Low-middle SDI	Both	Age-standardized	Burkitt lymphoma	Rate	2002	0.150298015903386	0.210010066586857	0.0874606294169829
383	Deaths	Low-middle SDI	Both	Age-standardized	Burkitt lymphoma	Rate	1993	0.14409462046178	0.215628886025398	0.0720777052643426
384	Deaths	Low-middle SDI	Both	Age-standardized	Burkitt lymphoma	Rate	2020	0.144840839916367	0.201665304178232	0.0943123192650789
385	Deaths	High SDI	Male	Age-standardized	Burkitt lymphoma	Rate	1990	0.0404649266045828	0.0598770646282078	0.0274503876216542
386	Deaths	High SDI	Male	Age-standardized	Burkitt lymphoma	Rate	1991	0.039713582558901	0.0580347864341574	0.0272001827466357
387	Deaths	High SDI	Male	Age-standardized	Burkitt lymphoma	Rate	1992	0.0390085298855233	0.0571978645624438	0.0276427823353162
388	Deaths	High SDI	Male	Age-standardized	Burkitt lymphoma	Rate	1994	0.0387665052513466	0.0569479628632274	0.0274032263936429
389	Deaths	High SDI	Male	Age-standardized	Burkitt lymphoma	Rate	1995	0.0393117444906681	0.0567953212832171	0.0276420423116531
390	Deaths	High SDI	Male	Age-standardized	Burkitt lymphoma	Rate	1997	0.0388210824250021	0.0537858245460757	0.0265983472067978
391	Deaths	High SDI	Male	Age-standardized	Burkitt lymphoma	Rate	1998	0.0387184919526389	0.0527252532837897	0.0263686433483274
392	Deaths	High SDI	Male	Age-standardized	Burkitt lymphoma	Rate	1999	0.0397271789167857	0.0526138811088728	0.0266838881036657
393	Deaths	High SDI	Male	Age-standardized	Burkitt lymphoma	Rate	2010	0.0350810429879168	0.0449241833755467	0.0197446915289861
394	Deaths	High SDI	Male	Age-standardized	Burkitt lymphoma	Rate	2000	0.0405008113263242	0.0525721332647088	0.0267145047749841
395	Deaths	High SDI	Male	Age-standardized	Burkitt lymphoma	Rate	2001	0.0401588636348221	0.0514331065660176	0.0257717391936461
396	Deaths	High SDI	Male	Age-standardized	Burkitt lymphoma	Rate	2003	0.0404502594720699	0.0512445310212273	0.0253357100414324
397	Deaths	High SDI	Male	Age-standardized	Burkitt lymphoma	Rate	2004	0.0399060945881817	0.0508727229614497	0.0242046958204663
398	Deaths	High SDI	Male	Age-standardized	Burkitt lymphoma	Rate	2005	0.040397492499737	0.0513818129040651	0.0242327560310134
399	Deaths	High SDI	Male	Age-standardized	Burkitt lymphoma	Rate	2006	0.0402812978892116	0.0512782192083149	0.0239727751519254
400	Deaths	High SDI	Male	Age-standardized	Burkitt lymphoma	Rate	2008	0.038194210846638	0.0487676029410434	0.0217879357825304
401	Deaths	High SDI	Male	Age-standardized	Burkitt lymphoma	Rate	2007	0.0385953708924287	0.0490881076359226	0.0226852133025234
402	Deaths	High SDI	Male	Age-standardized	Burkitt lymphoma	Rate	2021	0.0253383910154656	0.0345583578336835	0.0126651505934422
403	Deaths	High SDI	Male	Age-standardized	Burkitt lymphoma	Rate	2012	0.0332195533594256	0.0431282142369968	0.0183853297076832
404	Deaths	High SDI	Male	Age-standardized	Burkitt lymphoma	Rate	2009	0.0365537204205265	0.0466255294506444	0.020722814028289
405	Deaths	High SDI	Male	Age-standardized	Burkitt lymphoma	Rate	2011	0.0346646247024367	0.0446004973686009	0.019556820769994
406	Deaths	High SDI	Male	Age-standardized	Burkitt lymphoma	Rate	2013	0.032103874275198	0.04219531259783	0.017634294367715
407	Deaths	High SDI	Male	Age-standardized	Burkitt lymphoma	Rate	2014	0.0312481958395661	0.041425839455728	0.0172683618322292
408	Deaths	High SDI	Male	Age-standardized	Burkitt lymphoma	Rate	2015	0.0301829000953581	0.0401745655080353	0.016748198732237
409	Deaths	High SDI	Male	Age-standardized	Burkitt lymphoma	Rate	2016	0.0298950380316453	0.0398529164520688	0.0169038571771622
410	Deaths	High SDI	Male	Age-standardized	Burkitt lymphoma	Rate	2018	0.0275030615867713	0.0372928736123435	0.0148996897941556
411	Deaths	High SDI	Male	Age-standardized	Burkitt lymphoma	Rate	2017	0.0280570487931045	0.0378181004141134	0.0156845508265314
412	Deaths	High SDI	Male	Age-standardized	Burkitt lymphoma	Rate	2019	0.0271843665032931	0.0369821797794243	0.0144867255689098
413	Deaths	High SDI	Male	Age-standardized	Burkitt lymphoma	Rate	1996	0.0386495003795597	0.0547973167953677	0.0270289509638949
414	Deaths	High SDI	Male	Age-standardized	Burkitt lymphoma	Rate	2002	0.0407208882174148	0.0516526841136994	0.0257089890041533
415	Deaths	High SDI	Male	Age-standardized	Burkitt lymphoma	Rate	1993	0.0390153327542633	0.0570444711334649	0.0278299109044393
416	Deaths	High SDI	Male	Age-standardized	Burkitt lymphoma	Rate	2020	0.025516618768476	0.0348243511841759	0.0132396086112925
417	Deaths	High SDI	Female	Age-standardized	Burkitt lymphoma	Rate	1990	0.0113954145319221	0.0175802112802955	0.00695889303254683
418	Deaths	High SDI	Female	Age-standardized	Burkitt lymphoma	Rate	1991	0.0115422578863835	0.0177844923225021	0.00706387479865391
419	Deaths	High SDI	Female	Age-standardized	Burkitt lymphoma	Rate	1992	0.0115819792110967	0.0178613312461133	0.00714042952625714
420	Deaths	High SDI	Female	Age-standardized	Burkitt lymphoma	Rate	1994	0.0113871292011675	0.0175105325152762	0.00707840529880402
421	Deaths	High SDI	Female	Age-standardized	Burkitt lymphoma	Rate	1995	0.0115171958521688	0.0173429547790052	0.00704432126367078
422	Deaths	High SDI	Female	Age-standardized	Burkitt lymphoma	Rate	1997	0.0115221997152247	0.0169348588225336	0.00706465387957767
423	Deaths	High SDI	Female	Age-standardized	Burkitt lymphoma	Rate	1998	0.011789297051653	0.0172385366000857	0.00704771367235661
424	Deaths	High SDI	Female	Age-standardized	Burkitt lymphoma	Rate	1999	0.0120383188791061	0.0172123264108025	0.00692444486437561
425	Deaths	High SDI	Female	Age-standardized	Burkitt lymphoma	Rate	2010	0.010602664147577	0.0159611273960632	0.00513298864199296
426	Deaths	High SDI	Female	Age-standardized	Burkitt lymphoma	Rate	2000	0.0120463251922669	0.0171794477972515	0.00662966245987594
427	Deaths	High SDI	Female	Age-standardized	Burkitt lymphoma	Rate	2001	0.0121139887982526	0.0174525609976991	0.00651267541201236
428	Deaths	High SDI	Female	Age-standardized	Burkitt lymphoma	Rate	2003	0.0120615631511813	0.0176228902886958	0.00629563324015404
429	Deaths	High SDI	Female	Age-standardized	Burkitt lymphoma	Rate	2004	0.0117447375734361	0.0173516136368128	0.00609638705445707
430	Deaths	High SDI	Female	Age-standardized	Burkitt lymphoma	Rate	2005	0.0115805890125663	0.0170356064565184	0.00602659704104161
431	Deaths	High SDI	Female	Age-standardized	Burkitt lymphoma	Rate	2006	0.0111312588990856	0.0164108410653533	0.00567533004022898
432	Deaths	High SDI	Female	Age-standardized	Burkitt lymphoma	Rate	2008	0.0111137946627819	0.0164634681768586	0.00551350800518243
433	Deaths	High SDI	Female	Age-standardized	Burkitt lymphoma	Rate	2007	0.0111751969403592	0.0164068433191929	0.00560473603217528
434	Deaths	High SDI	Female	Age-standardized	Burkitt lymphoma	Rate	2021	0.00780799375606569	0.0122764612164064	0.00319100653305899
435	Deaths	High SDI	Female	Age-standardized	Burkitt lymphoma	Rate	2012	0.0102465808593715	0.0156912139758318	0.00495922023158912
436	Deaths	High SDI	Female	Age-standardized	Burkitt lymphoma	Rate	2009	0.0111635423971167	0.0166052053666183	0.0055462021235915
437	Deaths	High SDI	Female	Age-standardized	Burkitt lymphoma	Rate	2011	0.0103549413933274	0.015730445752568	0.00505702884100402
438	Deaths	High SDI	Female	Age-standardized	Burkitt lymphoma	Rate	2013	0.00991223990071249	0.0151415789559865	0.0047694220503832
439	Deaths	High SDI	Female	Age-standardized	Burkitt lymphoma	Rate	2014	0.00955445052264947	0.0146199359743993	0.00458146027657273
440	Deaths	High SDI	Female	Age-standardized	Burkitt lymphoma	Rate	2015	0.00934920073347277	0.0142986420976244	0.00444792347098136
441	Deaths	High SDI	Female	Age-standardized	Burkitt lymphoma	Rate	2016	0.00916350858613073	0.0140058668753616	0.00441017347352
442	Deaths	High SDI	Female	Age-standardized	Burkitt lymphoma	Rate	2018	0.00895784372380578	0.0138289992364923	0.00404504393253754
443	Deaths	High SDI	Female	Age-standardized	Burkitt lymphoma	Rate	2017	0.00900197115837079	0.0138739533725443	0.00419913504704045
444	Deaths	High SDI	Female	Age-standardized	Burkitt lymphoma	Rate	2019	0.00892337067679792	0.0139373806653174	0.00394315014363354
445	Deaths	High SDI	Female	Age-standardized	Burkitt lymphoma	Rate	1996	0.0114909139086116	0.0171744086971936	0.00709365373014596
446	Deaths	High SDI	Female	Age-standardized	Burkitt lymphoma	Rate	2002	0.0122974774072573	0.0177482753508922	0.00652840365862746
447	Deaths	High SDI	Female	Age-standardized	Burkitt lymphoma	Rate	1993	0.0115401936962283	0.0177710225927718	0.00711775435759438
448	Deaths	High SDI	Female	Age-standardized	Burkitt lymphoma	Rate	2020	0.00801514157070104	0.0126732013073351	0.00336001076576034
449	Deaths	High SDI	Both	Age-standardized	Burkitt lymphoma	Rate	1990	0.0262976008206053	0.0369196961161356	0.0191501210508703
450	Deaths	High SDI	Both	Age-standardized	Burkitt lymphoma	Rate	1991	0.0259861756193501	0.0361032013668366	0.019258566331794
451	Deaths	High SDI	Both	Age-standardized	Burkitt lymphoma	Rate	1992	0.0256464886393195	0.0351576968526879	0.019213956656119
452	Deaths	High SDI	Both	Age-standardized	Burkitt lymphoma	Rate	1994	0.0254332166659178	0.0344335617198137	0.019231873449714
453	Deaths	High SDI	Both	Age-standardized	Burkitt lymphoma	Rate	1995	0.0257801249624918	0.0346407276227763	0.0195828391216422
454	Deaths	High SDI	Both	Age-standardized	Burkitt lymphoma	Rate	1997	0.0255377085966405	0.0336437301684595	0.0187024339818821
455	Deaths	High SDI	Both	Age-standardized	Burkitt lymphoma	Rate	1998	0.0256184634390808	0.0334965551069419	0.01839417890227
456	Deaths	High SDI	Both	Age-standardized	Burkitt lymphoma	Rate	1999	0.026259973911193	0.033525045117939	0.0183848928198555
457	Deaths	High SDI	Both	Age-standardized	Burkitt lymphoma	Rate	2010	0.0231741536311037	0.0289493989430188	0.0131210433337128
458	Deaths	High SDI	Both	Age-standardized	Burkitt lymphoma	Rate	2000	0.0266619813902303	0.0330782443640605	0.0180555976987249
459	Deaths	High SDI	Both	Age-standardized	Burkitt lymphoma	Rate	2001	0.0265186274194536	0.0329245676477067	0.0175575841474274
460	Deaths	High SDI	Both	Age-standardized	Burkitt lymphoma	Rate	2003	0.026635224427438	0.0332437582358725	0.0170703182798504
461	Deaths	High SDI	Both	Age-standardized	Burkitt lymphoma	Rate	2004	0.0261985619379995	0.0327749793813008	0.0165782292732913
462	Deaths	High SDI	Both	Age-standardized	Burkitt lymphoma	Rate	2005	0.0263706029667728	0.0330211150484264	0.0164901983253736
463	Deaths	High SDI	Both	Age-standardized	Burkitt lymphoma	Rate	2006	0.026093989215222	0.0325528261376799	0.0159034386972748
464	Deaths	High SDI	Both	Age-standardized	Burkitt lymphoma	Rate	2008	0.025021012728731	0.0311472117435462	0.0147617040502328
465	Deaths	High SDI	Both	Age-standardized	Burkitt lymphoma	Rate	2007	0.0252536303827979	0.0314052705044009	0.0152127319663558
466	Deaths	High SDI	Both	Age-standardized	Burkitt lymphoma	Rate	2021	0.0168032894312666	0.022095497407537	0.00825656499371605
467	Deaths	High SDI	Both	Age-standardized	Burkitt lymphoma	Rate	2012	0.0220416243414907	0.0279127411039812	0.0123051241853756
468	Deaths	High SDI	Both	Age-standardized	Burkitt lymphoma	Rate	2009	0.0242040460184967	0.030112608958707	0.0141540009308786
469	Deaths	High SDI	Both	Age-standardized	Burkitt lymphoma	Rate	2011	0.022837977099553	0.028691619604735	0.013080738880264
470	Deaths	High SDI	Both	Age-standardized	Burkitt lymphoma	Rate	2013	0.0213043193826148	0.0271730650307308	0.0117844705427351
471	Deaths	High SDI	Both	Age-standardized	Burkitt lymphoma	Rate	2014	0.020689398798741	0.0266291091800314	0.0113890047963339
472	Deaths	High SDI	Both	Age-standardized	Burkitt lymphoma	Rate	2015	0.0200414720129048	0.0259138737716205	0.0109211646175043
473	Deaths	High SDI	Both	Age-standardized	Burkitt lymphoma	Rate	2016	0.0198025986909662	0.0257202904760582	0.0108534993270173
474	Deaths	High SDI	Both	Age-standardized	Burkitt lymphoma	Rate	2018	0.0184744984380193	0.0239738003589364	0.00964250609215568
475	Deaths	High SDI	Both	Age-standardized	Burkitt lymphoma	Rate	2017	0.0187803566387477	0.0242986197436241	0.0100895403983626
476	Deaths	High SDI	Both	Age-standardized	Burkitt lymphoma	Rate	2019	0.0182937540021019	0.0239102625437688	0.00937440567835757
477	Deaths	High SDI	Both	Age-standardized	Burkitt lymphoma	Rate	1996	0.0254306049352305	0.0337257536158369	0.0189916972922733
478	Deaths	High SDI	Both	Age-standardized	Burkitt lymphoma	Rate	2002	0.0268935916762061	0.0334252131138915	0.0175631414232121
479	Deaths	High SDI	Both	Age-standardized	Burkitt lymphoma	Rate	1993	0.0256324610004337	0.0350269499875136	0.019152657453997
480	Deaths	High SDI	Both	Age-standardized	Burkitt lymphoma	Rate	2020	0.0169956609049911	0.0222291868441021	0.00855326959828363
481	Deaths	High-middle SDI	Male	Age-standardized	Burkitt lymphoma	Rate	1990	0.082116452391073	0.130057447873888	0.0450235642997742
482	Deaths	High-middle SDI	Male	Age-standardized	Burkitt lymphoma	Rate	1991	0.0826188199810049	0.12802091814225	0.0451432149108362
483	Deaths	High-middle SDI	Male	Age-standardized	Burkitt lymphoma	Rate	1992	0.0821013453836703	0.12803966405917	0.0456506443423958
484	Deaths	High-middle SDI	Male	Age-standardized	Burkitt lymphoma	Rate	1994	0.079403409125846	0.128046807578559	0.0443033605612069
485	Deaths	High-middle SDI	Male	Age-standardized	Burkitt lymphoma	Rate	1995	0.079494691967032	0.12694900578964	0.0447234192168863
486	Deaths	High-middle SDI	Male	Age-standardized	Burkitt lymphoma	Rate	1997	0.0810502252597046	0.125419658779965	0.0461846674619789
487	Deaths	High-middle SDI	Male	Age-standardized	Burkitt lymphoma	Rate	1998	0.0807037388387522	0.122453094551606	0.0469409748979637
488	Deaths	High-middle SDI	Male	Age-standardized	Burkitt lymphoma	Rate	1999	0.080616814698596	0.122220700716192	0.0474383969572644
489	Deaths	High-middle SDI	Male	Age-standardized	Burkitt lymphoma	Rate	2010	0.0576842000567477	0.0764378127687779	0.0383339160155348
490	Deaths	High-middle SDI	Male	Age-standardized	Burkitt lymphoma	Rate	2000	0.0801903284401642	0.119759219054563	0.0479942729037318
491	Deaths	High-middle SDI	Male	Age-standardized	Burkitt lymphoma	Rate	2001	0.0795786442816898	0.118726711381604	0.0483250564019938
492	Deaths	High-middle SDI	Male	Age-standardized	Burkitt lymphoma	Rate	2003	0.075205128709239	0.108013448931251	0.0450705452202153
493	Deaths	High-middle SDI	Male	Age-standardized	Burkitt lymphoma	Rate	2004	0.0740292106944468	0.105830848207624	0.0454042786948388
494	Deaths	High-middle SDI	Male	Age-standardized	Burkitt lymphoma	Rate	2005	0.0727840704972888	0.101558467400447	0.045253672460194
495	Deaths	High-middle SDI	Male	Age-standardized	Burkitt lymphoma	Rate	2006	0.0683444398323471	0.0961133151982193	0.0435414613491246
496	Deaths	High-middle SDI	Male	Age-standardized	Burkitt lymphoma	Rate	2008	0.06129738879251	0.0833049204189584	0.0404956940399548
497	Deaths	High-middle SDI	Male	Age-standardized	Burkitt lymphoma	Rate	2007	0.063805662858238	0.0874918036653246	0.0418245466338747
498	Deaths	High-middle SDI	Male	Age-standardized	Burkitt lymphoma	Rate	2021	0.0357763648359526	0.0501089993748048	0.0226848500521602
499	Deaths	High-middle SDI	Male	Age-standardized	Burkitt lymphoma	Rate	2012	0.05161336510798	0.0683595854705441	0.0347568124910199
500	Deaths	High-middle SDI	Male	Age-standardized	Burkitt lymphoma	Rate	2009	0.0599797371196165	0.0809043930612504	0.0400798618827704
501	Deaths	High-middle SDI	Male	Age-standardized	Burkitt lymphoma	Rate	2011	0.0544931143011345	0.0715748424691672	0.0361665860869843
502	Deaths	High-middle SDI	Male	Age-standardized	Burkitt lymphoma	Rate	2013	0.0495874330941334	0.0656272444399157	0.0333915964035742
503	Deaths	High-middle SDI	Male	Age-standardized	Burkitt lymphoma	Rate	2014	0.0476981560116001	0.0632250369822361	0.0322633106050797
504	Deaths	High-middle SDI	Male	Age-standardized	Burkitt lymphoma	Rate	2015	0.0461958885761598	0.0616902585789501	0.0308551587162249
505	Deaths	High-middle SDI	Male	Age-standardized	Burkitt lymphoma	Rate	2016	0.0452675516229349	0.0611892147943621	0.0303090887052391
506	Deaths	High-middle SDI	Male	Age-standardized	Burkitt lymphoma	Rate	2018	0.0406599559020838	0.055583204053485	0.0262628238489354
507	Deaths	High-middle SDI	Male	Age-standardized	Burkitt lymphoma	Rate	2017	0.0431069005035233	0.0582812863026656	0.0283967190298897
508	Deaths	High-middle SDI	Male	Age-standardized	Burkitt lymphoma	Rate	2019	0.0394326639568588	0.0547534454979473	0.0252470821822066
509	Deaths	High-middle SDI	Male	Age-standardized	Burkitt lymphoma	Rate	1996	0.0800799215162822	0.124167446946378	0.0455175006746177
510	Deaths	High-middle SDI	Male	Age-standardized	Burkitt lymphoma	Rate	2002	0.0777769410973904	0.114054753501224	0.0469624723895201
511	Deaths	High-middle SDI	Male	Age-standardized	Burkitt lymphoma	Rate	1993	0.0799147620858585	0.126641490622666	0.0440363092864399
512	Deaths	High-middle SDI	Male	Age-standardized	Burkitt lymphoma	Rate	2020	0.0368130624675054	0.0519897627827835	0.0235423727978628
513	Deaths	High-middle SDI	Female	Age-standardized	Burkitt lymphoma	Rate	1990	0.0383099266507711	0.0746571669432913	0.0167899075553857
514	Deaths	High-middle SDI	Female	Age-standardized	Burkitt lymphoma	Rate	1991	0.0396570703713535	0.0766731602126076	0.0176716903214851
515	Deaths	High-middle SDI	Female	Age-standardized	Burkitt lymphoma	Rate	1992	0.0398650466596471	0.077902928486495	0.0175794197031633
516	Deaths	High-middle SDI	Female	Age-standardized	Burkitt lymphoma	Rate	1994	0.0401982667000769	0.0751377530360281	0.0175447505083941
517	Deaths	High-middle SDI	Female	Age-standardized	Burkitt lymphoma	Rate	1995	0.0406100563081358	0.0767251402253672	0.0175822517591044
518	Deaths	High-middle SDI	Female	Age-standardized	Burkitt lymphoma	Rate	1997	0.0402749942112038	0.0746304880814437	0.0174857981894796
519	Deaths	High-middle SDI	Female	Age-standardized	Burkitt lymphoma	Rate	1998	0.0400923831407112	0.0722758113975003	0.0174533379140161
520	Deaths	High-middle SDI	Female	Age-standardized	Burkitt lymphoma	Rate	1999	0.0397098610040225	0.0688367674160385	0.0175522150775127
521	Deaths	High-middle SDI	Female	Age-standardized	Burkitt lymphoma	Rate	2010	0.0207189816447488	0.0279956342108753	0.0128960991506933
522	Deaths	High-middle SDI	Female	Age-standardized	Burkitt lymphoma	Rate	2000	0.0377446069197925	0.063318156829567	0.0167096746409202
523	Deaths	High-middle SDI	Female	Age-standardized	Burkitt lymphoma	Rate	2001	0.0361656002416824	0.0586734320806858	0.0167070365432972
524	Deaths	High-middle SDI	Female	Age-standardized	Burkitt lymphoma	Rate	2003	0.0315048682715118	0.0498539031396717	0.0155883722661156
525	Deaths	High-middle SDI	Female	Age-standardized	Burkitt lymphoma	Rate	2004	0.0299970568826664	0.0459518969432043	0.0153269800051752
526	Deaths	High-middle SDI	Female	Age-standardized	Burkitt lymphoma	Rate	2005	0.0283438982735313	0.0419159808309525	0.0152630537672906
527	Deaths	High-middle SDI	Female	Age-standardized	Burkitt lymphoma	Rate	2006	0.025688187038726	0.0367150328214364	0.0146758444413721
528	Deaths	High-middle SDI	Female	Age-standardized	Burkitt lymphoma	Rate	2008	0.0229264929133252	0.0316999991428384	0.0142766784317597
529	Deaths	High-middle SDI	Female	Age-standardized	Burkitt lymphoma	Rate	2007	0.0240609816688231	0.0337311922272165	0.0147291178554089
530	Deaths	High-middle SDI	Female	Age-standardized	Burkitt lymphoma	Rate	2021	0.0127453890343922	0.0194291808075218	0.00714515261899446
531	Deaths	High-middle SDI	Female	Age-standardized	Burkitt lymphoma	Rate	2012	0.0188872556447902	0.0258272835350687	0.0118855151886966
532	Deaths	High-middle SDI	Female	Age-standardized	Burkitt lymphoma	Rate	2009	0.0219855654780698	0.0299901589192634	0.0137516831838905
533	Deaths	High-middle SDI	Female	Age-standardized	Burkitt lymphoma	Rate	2011	0.0196804968271852	0.0267388107825717	0.0122391159794847
534	Deaths	High-middle SDI	Female	Age-standardized	Burkitt lymphoma	Rate	2013	0.0180980827156642	0.025202784917028	0.0114086039832913
535	Deaths	High-middle SDI	Female	Age-standardized	Burkitt lymphoma	Rate	2014	0.0175954838079924	0.0244769627273862	0.0110685007011176
536	Deaths	High-middle SDI	Female	Age-standardized	Burkitt lymphoma	Rate	2015	0.016741268514442	0.0237957447747684	0.0104201846866414
537	Deaths	High-middle SDI	Female	Age-standardized	Burkitt lymphoma	Rate	2016	0.0164159639866459	0.0234646359527756	0.0101618725807874
538	Deaths	High-middle SDI	Female	Age-standardized	Burkitt lymphoma	Rate	2018	0.0149465908264006	0.0218847274949046	0.00896907516316241
539	Deaths	High-middle SDI	Female	Age-standardized	Burkitt lymphoma	Rate	2017	0.015875245154073	0.0230094109536521	0.00980754841645956
540	Deaths	High-middle SDI	Female	Age-standardized	Burkitt lymphoma	Rate	2019	0.0141078469161385	0.0212103578377306	0.00856027776440981
541	Deaths	High-middle SDI	Female	Age-standardized	Burkitt lymphoma	Rate	1996	0.0405684341635629	0.0774023143591148	0.0175394780948195
542	Deaths	High-middle SDI	Female	Age-standardized	Burkitt lymphoma	Rate	2002	0.0339392970313414	0.0544302750107407	0.0162922390913513
543	Deaths	High-middle SDI	Female	Age-standardized	Burkitt lymphoma	Rate	1993	0.0400199409441013	0.0774558795225077	0.0175025220887242
544	Deaths	High-middle SDI	Female	Age-standardized	Burkitt lymphoma	Rate	2020	0.0131869410185432	0.0201587880066184	0.00764062212443477
545	Deaths	High-middle SDI	Both	Age-standardized	Burkitt lymphoma	Rate	1990	0.0608555163332432	0.0926308636922197	0.0337880519976503
546	Deaths	High-middle SDI	Both	Age-standardized	Burkitt lymphoma	Rate	1991	0.061780207444172	0.0932268236122636	0.0347352093400903
547	Deaths	High-middle SDI	Both	Age-standardized	Burkitt lymphoma	Rate	1992	0.0616356783418131	0.0925988150403017	0.0343281761452843
548	Deaths	High-middle SDI	Both	Age-standardized	Burkitt lymphoma	Rate	1994	0.0604710618969169	0.0909087594373423	0.0346521786639579
549	Deaths	High-middle SDI	Both	Age-standardized	Burkitt lymphoma	Rate	1995	0.0607603618302199	0.0900254882010841	0.0351340909490084
550	Deaths	High-middle SDI	Both	Age-standardized	Burkitt lymphoma	Rate	1997	0.0614878384119088	0.0898612360675632	0.0359408960649029
551	Deaths	High-middle SDI	Both	Age-standardized	Burkitt lymphoma	Rate	1998	0.0612525521775425	0.087981440573961	0.0357926457617077
552	Deaths	High-middle SDI	Both	Age-standardized	Burkitt lymphoma	Rate	1999	0.0610521984626569	0.0860719939088731	0.0357537028900472
553	Deaths	High-middle SDI	Both	Age-standardized	Burkitt lymphoma	Rate	2010	0.0400854636139384	0.0506557839462238	0.0281095686744306
554	Deaths	High-middle SDI	Both	Age-standardized	Burkitt lymphoma	Rate	2000	0.059913744208438	0.0834750598559374	0.0356413075848732
555	Deaths	High-middle SDI	Both	Age-standardized	Burkitt lymphoma	Rate	2001	0.0588627625093555	0.0807515513188277	0.0353770224763205
556	Deaths	High-middle SDI	Both	Age-standardized	Burkitt lymphoma	Rate	2003	0.0543829204762281	0.0744455568466508	0.0341425461669024
557	Deaths	High-middle SDI	Both	Age-standardized	Burkitt lymphoma	Rate	2004	0.0530568355053398	0.0715163906648228	0.0337022849838727
558	Deaths	High-middle SDI	Both	Age-standardized	Burkitt lymphoma	Rate	2005	0.0516213265259139	0.0687212131362072	0.0335810549492921
559	Deaths	High-middle SDI	Both	Age-standardized	Burkitt lymphoma	Rate	2006	0.048034478774301	0.0633634917195387	0.0321756878537932
560	Deaths	High-middle SDI	Both	Age-standardized	Burkitt lymphoma	Rate	2008	0.0430315262794712	0.0554691870770141	0.0298547656303731
561	Deaths	High-middle SDI	Both	Age-standardized	Burkitt lymphoma	Rate	2007	0.0448846842609157	0.0586771179992505	0.0309392150486464
562	Deaths	High-middle SDI	Both	Age-standardized	Burkitt lymphoma	Rate	2021	0.0248079698455923	0.0333143356739697	0.0163834194588154
563	Deaths	High-middle SDI	Both	Age-standardized	Burkitt lymphoma	Rate	2012	0.0360271767055359	0.0455489823318376	0.0256200497625244
564	Deaths	High-middle SDI	Both	Age-standardized	Burkitt lymphoma	Rate	2009	0.0418922818995509	0.0534527163780484	0.0291859454900706
565	Deaths	High-middle SDI	Both	Age-standardized	Burkitt lymphoma	Rate	2011	0.0379162272463868	0.0476189938938297	0.0268788995852211
566	Deaths	High-middle SDI	Both	Age-standardized	Burkitt lymphoma	Rate	2013	0.0345873391790301	0.0437115046759372	0.0245515803627014
567	Deaths	High-middle SDI	Both	Age-standardized	Burkitt lymphoma	Rate	2014	0.0333556807956372	0.0424223888833201	0.0235831858511668
568	Deaths	High-middle SDI	Both	Age-standardized	Burkitt lymphoma	Rate	2015	0.0321587600671551	0.0412067321608624	0.022585491835925
569	Deaths	High-middle SDI	Both	Age-standardized	Burkitt lymphoma	Rate	2016	0.0315147311586578	0.0410445218927554	0.0220185104354525
570	Deaths	High-middle SDI	Both	Age-standardized	Burkitt lymphoma	Rate	2018	0.0284029927857594	0.0374845303752739	0.0194226525969713
571	Deaths	High-middle SDI	Both	Age-standardized	Burkitt lymphoma	Rate	2017	0.030125131414134	0.0392293041605595	0.0209410438845207
572	Deaths	High-middle SDI	Both	Age-standardized	Burkitt lymphoma	Rate	2019	0.0273626751857326	0.0362658821464589	0.0187117488376555
573	Deaths	High-middle SDI	Both	Age-standardized	Burkitt lymphoma	Rate	1996	0.0610851627169705	0.0890143322060098	0.0352738260224914
574	Deaths	High-middle SDI	Both	Age-standardized	Burkitt lymphoma	Rate	2002	0.0568764615413466	0.0784039052582236	0.0348175420093823
575	Deaths	High-middle SDI	Both	Age-standardized	Burkitt lymphoma	Rate	1993	0.0606099388547885	0.0904330160706928	0.0340896542981669
576	Deaths	High-middle SDI	Both	Age-standardized	Burkitt lymphoma	Rate	2020	0.0255560670911357	0.0344112772659121	0.0172171875597076
577	DALYs (Disability-Adjusted Life Years)	Global	Male	Age-standardized	Burkitt lymphoma	Rate	1990	19.7150530494544	32.2789036391268	8.66862666223975
578	DALYs (Disability-Adjusted Life Years)	Global	Male	Age-standardized	Burkitt lymphoma	Rate	1991	19.902223731594	32.3066912356286	8.73170920417127
579	DALYs (Disability-Adjusted Life Years)	Global	Male	Age-standardized	Burkitt lymphoma	Rate	1992	20.1369123613717	32.6171678185109	8.89415137375988
580	DALYs (Disability-Adjusted Life Years)	Global	Male	Age-standardized	Burkitt lymphoma	Rate	1994	20.5165992968945	33.3196502613298	9.23165018749082
581	DALYs (Disability-Adjusted Life Years)	Global	Male	Age-standardized	Burkitt lymphoma	Rate	1995	20.6895757220946	33.4229634674517	9.34658729716829
582	DALYs (Disability-Adjusted Life Years)	Global	Male	Age-standardized	Burkitt lymphoma	Rate	1997	21.0064557346375	33.1631921015488	9.5485397209109
583	DALYs (Disability-Adjusted Life Years)	Global	Male	Age-standardized	Burkitt lymphoma	Rate	1998	21.2132472689643	33.040847784163	9.71906005547195
584	DALYs (Disability-Adjusted Life Years)	Global	Male	Age-standardized	Burkitt lymphoma	Rate	1999	21.3287923676815	32.8119021955725	9.85620011964097
585	DALYs (Disability-Adjusted Life Years)	Global	Male	Age-standardized	Burkitt lymphoma	Rate	2010	22.9253413338271	31.4409729665279	11.9075588449809
586	DALYs (Disability-Adjusted Life Years)	Global	Male	Age-standardized	Burkitt lymphoma	Rate	2000	21.7526037546099	32.8264353556008	10.2304349405024
587	DALYs (Disability-Adjusted Life Years)	Global	Male	Age-standardized	Burkitt lymphoma	Rate	2001	22.0665595352275	33.3456290708163	10.626651809353
588	DALYs (Disability-Adjusted Life Years)	Global	Male	Age-standardized	Burkitt lymphoma	Rate	2003	22.5406265565506	32.8361064263974	11.070149984747
589	DALYs (Disability-Adjusted Life Years)	Global	Male	Age-standardized	Burkitt lymphoma	Rate	2004	22.8555328666498	33.0898951829193	11.3353998405728
590	DALYs (Disability-Adjusted Life Years)	Global	Male	Age-standardized	Burkitt lymphoma	Rate	2005	23.101439162911	33.0852984627882	11.4930823762819
591	DALYs (Disability-Adjusted Life Years)	Global	Male	Age-standardized	Burkitt lymphoma	Rate	2006	23.2800720382414	32.7332024172297	11.6277504613965
592	DALYs (Disability-Adjusted Life Years)	Global	Male	Age-standardized	Burkitt lymphoma	Rate	2008	23.2838679779558	32.2712084962237	11.7907122834755
593	DALYs (Disability-Adjusted Life Years)	Global	Male	Age-standardized	Burkitt lymphoma	Rate	2007	23.2970201976801	32.4988873393303	11.7547984861283
594	DALYs (Disability-Adjusted Life Years)	Global	Male	Age-standardized	Burkitt lymphoma	Rate	2021	20.5927417611438	28.5364078478242	11.8237082863679
595	DALYs (Disability-Adjusted Life Years)	Global	Male	Age-standardized	Burkitt lymphoma	Rate	2012	22.928482156609	31.3709601529557	12.2320828394324
596	DALYs (Disability-Adjusted Life Years)	Global	Male	Age-standardized	Burkitt lymphoma	Rate	2009	23.1428686568392	31.8797885801355	11.8519777625546
597	DALYs (Disability-Adjusted Life Years)	Global	Male	Age-standardized	Burkitt lymphoma	Rate	2011	22.9155608232385	31.4317691648413	12.0622322451487
598	DALYs (Disability-Adjusted Life Years)	Global	Male	Age-standardized	Burkitt lymphoma	Rate	2013	23.1131456103361	31.8236440398805	12.4029907350081
599	DALYs (Disability-Adjusted Life Years)	Global	Male	Age-standardized	Burkitt lymphoma	Rate	2014	23.2367934127103	31.9770310331744	12.4319269235176
600	DALYs (Disability-Adjusted Life Years)	Global	Male	Age-standardized	Burkitt lymphoma	Rate	2015	23.2659391220384	32.1571996674487	12.4779326699876
601	DALYs (Disability-Adjusted Life Years)	Global	Male	Age-standardized	Burkitt lymphoma	Rate	2016	23.3273875447017	32.3559691175178	12.7061563135439
602	DALYs (Disability-Adjusted Life Years)	Global	Male	Age-standardized	Burkitt lymphoma	Rate	2018	22.0712578768005	30.7892507266015	12.6237002155812
603	DALYs (Disability-Adjusted Life Years)	Global	Male	Age-standardized	Burkitt lymphoma	Rate	2017	22.7704000076964	31.3199739458161	12.7230602624792
604	DALYs (Disability-Adjusted Life Years)	Global	Male	Age-standardized	Burkitt lymphoma	Rate	2019	21.5159211139304	29.8696972703728	12.3890114072468
605	DALYs (Disability-Adjusted Life Years)	Global	Male	Age-standardized	Burkitt lymphoma	Rate	1996	20.8144619716985	33.1573204373745	9.50053080980721
606	DALYs (Disability-Adjusted Life Years)	Global	Male	Age-standardized	Burkitt lymphoma	Rate	2002	22.4011059369984	33.2441745005698	10.9162008988398
607	DALYs (Disability-Adjusted Life Years)	Global	Male	Age-standardized	Burkitt lymphoma	Rate	1993	20.3508274093842	33.1729493468672	9.06096206570237
608	DALYs (Disability-Adjusted Life Years)	Global	Male	Age-standardized	Burkitt lymphoma	Rate	2020	21.2604711282839	29.6032448769722	12.0961248578002
609	DALYs (Disability-Adjusted Life Years)	Global	Female	Age-standardized	Burkitt lymphoma	Rate	1990	8.68661130403109	14.199727015755	4.19064905134689
610	DALYs (Disability-Adjusted Life Years)	Global	Female	Age-standardized	Burkitt lymphoma	Rate	1991	8.80664701046556	14.2217945391813	4.24989051462023
611	DALYs (Disability-Adjusted Life Years)	Global	Female	Age-standardized	Burkitt lymphoma	Rate	1992	8.90008907046446	14.4017389380552	4.31996817818652
612	DALYs (Disability-Adjusted Life Years)	Global	Female	Age-standardized	Burkitt lymphoma	Rate	1994	8.98762957340194	14.3976497868814	4.46317993707042
613	DALYs (Disability-Adjusted Life Years)	Global	Female	Age-standardized	Burkitt lymphoma	Rate	1995	9.06554224044034	14.3500851283634	4.52226902507219
614	DALYs (Disability-Adjusted Life Years)	Global	Female	Age-standardized	Burkitt lymphoma	Rate	1997	9.06701672689963	14.0704844498186	4.64717034016532
615	DALYs (Disability-Adjusted Life Years)	Global	Female	Age-standardized	Burkitt lymphoma	Rate	1998	9.05140956275766	14.0161013956477	4.65175
616	DALYs (Disability-Adjusted Life Years)	Global	Female	Age-standardized	Burkitt lymphoma	Rate	1999	9.09802125314978	13.8668946400327	4.72186884786705
617	DALYs (Disability-Adjusted Life Years)	Global	Female	Age-standardized	Burkitt lymphoma	Rate	2010	8.98553147655059	12.4611008138227	5.03894697276534
618	DALYs (Disability-Adjusted Life Years)	Global	Female	Age-standardized	Burkitt lymphoma	Rate	2000	9.16656068045226	13.6872489910759	4.79293315925539
619	DALYs (Disability-Adjusted Life Years)	Global	Female	Age-standardized	Burkitt lymphoma	Rate	2001	9.15303555044338	13.5721504647891	4.89047768224163
620	DALYs (Disability-Adjusted Life Years)	Global	Female	Age-standardized	Burkitt lymphoma	Rate	2003	9.07231977133392	13.0461742964749	4.97806668463214
621	DALYs (Disability-Adjusted Life Years)	Global	Female	Age-standardized	Burkitt lymphoma	Rate	2004	9.17132092545446	13.0977303722184	5.0558984701996
622	DALYs (Disability-Adjusted Life Years)	Global	Female	Age-standardized	Burkitt lymphoma	Rate	2005	9.12444213497262	12.9284655443116	5.12379860582671
623	DALYs (Disability-Adjusted Life Years)	Global	Female	Age-standardized	Burkitt lymphoma	Rate	2006	9.14630098513316	12.8151826274106	5.1846091206728
624	DALYs (Disability-Adjusted Life Years)	Global	Female	Age-standardized	Burkitt lymphoma	Rate	2008	9.04121650513113	12.4752407505886	5.1627299503154
625	DALYs (Disability-Adjusted Life Years)	Global	Female	Age-standardized	Burkitt lymphoma	Rate	2007	9.06643295513246	12.5632356212279	5.16661974289769
626	DALYs (Disability-Adjusted Life Years)	Global	Female	Age-standardized	Burkitt lymphoma	Rate	2021	8.13043914145459	12.2620802314396	4.19241867058187
627	DALYs (Disability-Adjusted Life Years)	Global	Female	Age-standardized	Burkitt lymphoma	Rate	2012	9.07713848096862	12.2880486426126	5.0760419972868
628	DALYs (Disability-Adjusted Life Years)	Global	Female	Age-standardized	Burkitt lymphoma	Rate	2009	9.00443066015647	12.4682893402821	5.10553095993974
629	DALYs (Disability-Adjusted Life Years)	Global	Female	Age-standardized	Burkitt lymphoma	Rate	2011	9.07127080934054	12.336720742738	5.09464818870952
630	DALYs (Disability-Adjusted Life Years)	Global	Female	Age-standardized	Burkitt lymphoma	Rate	2013	9.23638034978729	12.5594950995658	5.20825750541069
631	DALYs (Disability-Adjusted Life Years)	Global	Female	Age-standardized	Burkitt lymphoma	Rate	2014	9.3619840514447	12.810685998216	5.19438758898679
632	DALYs (Disability-Adjusted Life Years)	Global	Female	Age-standardized	Burkitt lymphoma	Rate	2015	9.36349640572145	12.8454374391139	5.13862902779875
633	DALYs (Disability-Adjusted Life Years)	Global	Female	Age-standardized	Burkitt lymphoma	Rate	2016	9.5010787969643	13.1651573689652	5.26892560649798
634	DALYs (Disability-Adjusted Life Years)	Global	Female	Age-standardized	Burkitt lymphoma	Rate	2018	8.90505418515069	12.7905999049785	4.89571272582571
635	DALYs (Disability-Adjusted Life Years)	Global	Female	Age-standardized	Burkitt lymphoma	Rate	2017	9.24383051728926	12.9839412861353	5.01208498102736
636	DALYs (Disability-Adjusted Life Years)	Global	Female	Age-standardized	Burkitt lymphoma	Rate	2019	8.62700413812911	12.637344961896	4.62711167430946
637	DALYs (Disability-Adjusted Life Years)	Global	Female	Age-standardized	Burkitt lymphoma	Rate	1996	9.0885959717951	14.3012222615456	4.63066672884105
638	DALYs (Disability-Adjusted Life Years)	Global	Female	Age-standardized	Burkitt lymphoma	Rate	2002	9.13632127892178	13.3461960752599	4.90495297305095
639	DALYs (Disability-Adjusted Life Years)	Global	Female	Age-standardized	Burkitt lymphoma	Rate	1993	8.96721010385726	14.3409158544179	4.41529897320077
640	DALYs (Disability-Adjusted Life Years)	Global	Female	Age-standardized	Burkitt lymphoma	Rate	2020	8.45384807839206	12.5414150593007	4.35109967162337
641	DALYs (Disability-Adjusted Life Years)	Global	Both	Age-standardized	Burkitt lymphoma	Rate	1990	14.3586268142623	21.5345484137345	7.17887920073209
642	DALYs (Disability-Adjusted Life Years)	Global	Both	Age-standardized	Burkitt lymphoma	Rate	1991	14.5182908158149	21.626484995814	7.28457308245157
643	DALYs (Disability-Adjusted Life Years)	Global	Both	Age-standardized	Burkitt lymphoma	Rate	1992	14.6895526525096	21.9150012678525	7.3769634133747
644	DALYs (Disability-Adjusted Life Years)	Global	Both	Age-standardized	Burkitt lymphoma	Rate	1994	14.9376578918554	22.1165752256064	7.60109108441098
645	DALYs (Disability-Adjusted Life Years)	Global	Both	Age-standardized	Burkitt lymphoma	Rate	1995	15.0693006963024	22.2361370902314	7.80527957054437
646	DALYs (Disability-Adjusted Life Years)	Global	Both	Age-standardized	Burkitt lymphoma	Rate	1997	15.2411492518063	21.9757729154737	7.99470188468887
647	DALYs (Disability-Adjusted Life Years)	Global	Both	Age-standardized	Burkitt lymphoma	Rate	1998	15.3430730796428	22.1849113325224	8.09399163782008
648	DALYs (Disability-Adjusted Life Years)	Global	Both	Age-standardized	Burkitt lymphoma	Rate	1999	15.4270240115473	22.1365320563912	8.26912907911495
649	DALYs (Disability-Adjusted Life Years)	Global	Both	Age-standardized	Burkitt lymphoma	Rate	2010	16.1924702117377	21.3283876177494	9.31655402603035
650	DALYs (Disability-Adjusted Life Years)	Global	Both	Age-standardized	Burkitt lymphoma	Rate	2000	15.6804291605147	22.177103048743	8.47515672073822
651	DALYs (Disability-Adjusted Life Years)	Global	Both	Age-standardized	Burkitt lymphoma	Rate	2001	15.8370282390756	22.3905423660729	8.6951179583988
652	DALYs (Disability-Adjusted Life Years)	Global	Both	Age-standardized	Burkitt lymphoma	Rate	2003	16.0434261600661	22.1780901644493	8.86288670902821
653	DALYs (Disability-Adjusted Life Years)	Global	Both	Age-standardized	Burkitt lymphoma	Rate	2004	16.253574347323	22.2980566012782	9.14655855767854
654	DALYs (Disability-Adjusted Life Years)	Global	Both	Age-standardized	Burkitt lymphoma	Rate	2005	16.3573472877739	22.3524980714763	9.26172840145238
655	DALYs (Disability-Adjusted Life Years)	Global	Both	Age-standardized	Burkitt lymphoma	Rate	2006	16.4593286852379	22.1059738446147	9.31255905581709
656	DALYs (Disability-Adjusted Life Years)	Global	Both	Age-standardized	Burkitt lymphoma	Rate	2008	16.4082241925105	21.7812998472985	9.33593172431285
657	DALYs (Disability-Adjusted Life Years)	Global	Both	Age-standardized	Burkitt lymphoma	Rate	2007	16.4284772815363	21.8082493071653	9.32623903373114
658	DALYs (Disability-Adjusted Life Years)	Global	Both	Age-standardized	Burkitt lymphoma	Rate	2021	14.5637812924241	19.4243949986322	8.73730582981396
659	DALYs (Disability-Adjusted Life Years)	Global	Both	Age-standardized	Burkitt lymphoma	Rate	2012	16.2340854657473	21.1234411229995	9.66485439739658
660	DALYs (Disability-Adjusted Life Years)	Global	Both	Age-standardized	Burkitt lymphoma	Rate	2009	16.3159846284795	21.5679991842904	9.36827546471765
661	DALYs (Disability-Adjusted Life Years)	Global	Both	Age-standardized	Burkitt lymphoma	Rate	2011	16.2266059903919	21.3671760330372	9.43984766477668
662	DALYs (Disability-Adjusted Life Years)	Global	Both	Age-standardized	Burkitt lymphoma	Rate	2013	16.4047567329145	21.4685766185412	9.83338745721019
663	DALYs (Disability-Adjusted Life Years)	Global	Both	Age-standardized	Burkitt lymphoma	Rate	2014	16.5279476995198	21.6246636810506	9.89720449095146
664	DALYs (Disability-Adjusted Life Years)	Global	Both	Age-standardized	Burkitt lymphoma	Rate	2015	16.5426993840357	21.6544183700254	9.89074149027969
665	DALYs (Disability-Adjusted Life Years)	Global	Both	Age-standardized	Burkitt lymphoma	Rate	2016	16.640315083852	21.804129870052	10.1027639199182
666	DALYs (Disability-Adjusted Life Years)	Global	Both	Age-standardized	Burkitt lymphoma	Rate	2018	15.7025207751778	20.5855547504155	9.56037801658315
667	DALYs (Disability-Adjusted Life Years)	Global	Both	Age-standardized	Burkitt lymphoma	Rate	2017	16.2278054022103	21.2659910604798	9.78652487155421
668	DALYs (Disability-Adjusted Life Years)	Global	Both	Age-standardized	Burkitt lymphoma	Rate	2019	15.2808710002729	20.0802344439265	9.2910609283891
669	DALYs (Disability-Adjusted Life Years)	Global	Both	Age-standardized	Burkitt lymphoma	Rate	1996	15.1490274365482	22.0395565895168	7.92341271756908
670	DALYs (Disability-Adjusted Life Years)	Global	Both	Age-standardized	Burkitt lymphoma	Rate	2002	16.0023212669078	22.2598483278205	8.79395037667604
671	DALYs (Disability-Adjusted Life Years)	Global	Both	Age-standardized	Burkitt lymphoma	Rate	1993	14.8373600266524	21.8608323083004	7.5302169509466
672	DALYs (Disability-Adjusted Life Years)	Global	Both	Age-standardized	Burkitt lymphoma	Rate	2020	15.065064662411	20.1673890588694	9.01452193612131
673	DALYs (Disability-Adjusted Life Years)	Middle SDI	Male	Age-standardized	Burkitt lymphoma	Rate	1990	6.8863080043839	9.99150896174186	3.77745470042939
674	DALYs (Disability-Adjusted Life Years)	Middle SDI	Male	Age-standardized	Burkitt lymphoma	Rate	1991	6.94382390947458	10.032733250281	3.81390141249037
675	DALYs (Disability-Adjusted Life Years)	Middle SDI	Male	Age-standardized	Burkitt lymphoma	Rate	1992	7.00770006472562	10.1306093851354	3.88020154585558
676	DALYs (Disability-Adjusted Life Years)	Middle SDI	Male	Age-standardized	Burkitt lymphoma	Rate	1994	7.14514137326081	10.1785590193117	4.04795005005853
677	DALYs (Disability-Adjusted Life Years)	Middle SDI	Male	Age-standardized	Burkitt lymphoma	Rate	1995	7.19561318023357	10.1693872774735	4.11607092788408
678	DALYs (Disability-Adjusted Life Years)	Middle SDI	Male	Age-standardized	Burkitt lymphoma	Rate	1997	7.38579137890978	10.3192788127448	4.30033968291113
679	DALYs (Disability-Adjusted Life Years)	Middle SDI	Male	Age-standardized	Burkitt lymphoma	Rate	1998	7.52140581892506	10.3844558718267	4.34001292757189
680	DALYs (Disability-Adjusted Life Years)	Middle SDI	Male	Age-standardized	Burkitt lymphoma	Rate	1999	7.54760658200327	10.2764858688522	4.44369519030152
681	DALYs (Disability-Adjusted Life Years)	Middle SDI	Male	Age-standardized	Burkitt lymphoma	Rate	2010	6.87991512180855	8.94175026839538	4.38391015702212
682	DALYs (Disability-Adjusted Life Years)	Middle SDI	Male	Age-standardized	Burkitt lymphoma	Rate	2000	7.60932540031055	10.3318408629614	4.47113310224581
683	DALYs (Disability-Adjusted Life Years)	Middle SDI	Male	Age-standardized	Burkitt lymphoma	Rate	2001	7.61531237182361	10.2790012225621	4.49013323245721
684	DALYs (Disability-Adjusted Life Years)	Middle SDI	Male	Age-standardized	Burkitt lymphoma	Rate	2003	7.41842913591616	9.7760890569036	4.48672932529406
685	DALYs (Disability-Adjusted Life Years)	Middle SDI	Male	Age-standardized	Burkitt lymphoma	Rate	2004	7.30319168890528	9.56326373112034	4.50862112212904
686	DALYs (Disability-Adjusted Life Years)	Middle SDI	Male	Age-standardized	Burkitt lymphoma	Rate	2005	7.31385661650889	9.55113548672177	4.52905804634971
687	DALYs (Disability-Adjusted Life Years)	Middle SDI	Male	Age-standardized	Burkitt lymphoma	Rate	2006	7.23132429350828	9.38269881559207	4.46819811842272
688	DALYs (Disability-Adjusted Life Years)	Middle SDI	Male	Age-standardized	Burkitt lymphoma	Rate	2008	7.01798921527686	9.09882848412972	4.3816869735361
689	DALYs (Disability-Adjusted Life Years)	Middle SDI	Male	Age-standardized	Burkitt lymphoma	Rate	2007	7.10183855575113	9.15464938370338	4.38967737388762
690	DALYs (Disability-Adjusted Life Years)	Middle SDI	Male	Age-standardized	Burkitt lymphoma	Rate	2021	5.34802174307653	7.52060766081936	3.16782774368457
691	DALYs (Disability-Adjusted Life Years)	Middle SDI	Male	Age-standardized	Burkitt lymphoma	Rate	2012	6.98915604760403	9.08840817657551	4.50544255414213
692	DALYs (Disability-Adjusted Life Years)	Middle SDI	Male	Age-standardized	Burkitt lymphoma	Rate	2009	6.97254925693388	9.04145060087028	4.44540995701698
693	DALYs (Disability-Adjusted Life Years)	Middle SDI	Male	Age-standardized	Burkitt lymphoma	Rate	2011	6.91071467836818	8.98961993648392	4.4704986184201
694	DALYs (Disability-Adjusted Life Years)	Middle SDI	Male	Age-standardized	Burkitt lymphoma	Rate	2013	7.01789982814455	9.15041359079309	4.48448630497954
695	DALYs (Disability-Adjusted Life Years)	Middle SDI	Male	Age-standardized	Burkitt lymphoma	Rate	2014	6.90557859135822	9.00017670136799	4.45649485949944
696	DALYs (Disability-Adjusted Life Years)	Middle SDI	Male	Age-standardized	Burkitt lymphoma	Rate	2015	6.8643920825968	8.91248668369821	4.36350952735322
697	DALYs (Disability-Adjusted Life Years)	Middle SDI	Male	Age-standardized	Burkitt lymphoma	Rate	2016	6.62953333162865	8.78047406608795	4.20427352516971
698	DALYs (Disability-Adjusted Life Years)	Middle SDI	Male	Age-standardized	Burkitt lymphoma	Rate	2018	6.08741256078574	8.23286663930472	3.81043733857193
699	DALYs (Disability-Adjusted Life Years)	Middle SDI	Male	Age-standardized	Burkitt lymphoma	Rate	2017	6.33070659491083	8.51101512527052	3.94942410228333
700	DALYs (Disability-Adjusted Life Years)	Middle SDI	Male	Age-standardized	Burkitt lymphoma	Rate	2019	5.85950294161285	7.93973108258406	3.65154240270585
701	DALYs (Disability-Adjusted Life Years)	Middle SDI	Male	Age-standardized	Burkitt lymphoma	Rate	1996	7.29337544780565	10.1822122130688	4.21528982734339
702	DALYs (Disability-Adjusted Life Years)	Middle SDI	Male	Age-standardized	Burkitt lymphoma	Rate	2002	7.58300838664093	10.1024802139516	4.56542103839123
703	DALYs (Disability-Adjusted Life Years)	Middle SDI	Male	Age-standardized	Burkitt lymphoma	Rate	1993	7.06722703065037	10.1115247845049	3.97850990702569
704	DALYs (Disability-Adjusted Life Years)	Middle SDI	Male	Age-standardized	Burkitt lymphoma	Rate	2020	5.53981884978194	7.66017724980304	3.28677888783416
705	DALYs (Disability-Adjusted Life Years)	Middle SDI	Female	Age-standardized	Burkitt lymphoma	Rate	1990	3.61842932598453	6.44561870479068	1.77061628399989
706	DALYs (Disability-Adjusted Life Years)	Middle SDI	Female	Age-standardized	Burkitt lymphoma	Rate	1991	3.73049221829419	6.76228955012872	1.78854990577563
707	DALYs (Disability-Adjusted Life Years)	Middle SDI	Female	Age-standardized	Burkitt lymphoma	Rate	1992	3.75795067739121	6.70169302428762	1.81608521566443
708	DALYs (Disability-Adjusted Life Years)	Middle SDI	Female	Age-standardized	Burkitt lymphoma	Rate	1994	3.78056139701824	6.42767275238704	1.85521397823531
709	DALYs (Disability-Adjusted Life Years)	Middle SDI	Female	Age-standardized	Burkitt lymphoma	Rate	1995	3.79708388383429	6.25328921470797	1.85572130487997
710	DALYs (Disability-Adjusted Life Years)	Middle SDI	Female	Age-standardized	Burkitt lymphoma	Rate	1997	3.82115787121917	5.94875040769802	1.9346157362516
711	DALYs (Disability-Adjusted Life Years)	Middle SDI	Female	Age-standardized	Burkitt lymphoma	Rate	1998	3.78061083990219	5.71945735894127	1.93149398112717
712	DALYs (Disability-Adjusted Life Years)	Middle SDI	Female	Age-standardized	Burkitt lymphoma	Rate	1999	3.74854204059866	5.44264127213585	1.9538118561639
713	DALYs (Disability-Adjusted Life Years)	Middle SDI	Female	Age-standardized	Burkitt lymphoma	Rate	2010	2.81237720039631	3.80258442712189	1.72898915979535
714	DALYs (Disability-Adjusted Life Years)	Middle SDI	Female	Age-standardized	Burkitt lymphoma	Rate	2000	3.72276640394079	5.20097096845477	1.97884742570431
715	DALYs (Disability-Adjusted Life Years)	Middle SDI	Female	Age-standardized	Burkitt lymphoma	Rate	2001	3.65810197168982	4.95060128339103	1.96051104043193
716	DALYs (Disability-Adjusted Life Years)	Middle SDI	Female	Age-standardized	Burkitt lymphoma	Rate	2003	3.3503626395811	4.51002244237456	1.86988465128191
717	DALYs (Disability-Adjusted Life Years)	Middle SDI	Female	Age-standardized	Burkitt lymphoma	Rate	2004	3.24483895622622	4.35086382700344	1.82596500381993
718	DALYs (Disability-Adjusted Life Years)	Middle SDI	Female	Age-standardized	Burkitt lymphoma	Rate	2005	3.15331757097207	4.21019815888459	1.82299019186075
719	DALYs (Disability-Adjusted Life Years)	Middle SDI	Female	Age-standardized	Burkitt lymphoma	Rate	2006	3.04743212114449	4.10117617596187	1.79952687584043
720	DALYs (Disability-Adjusted Life Years)	Middle SDI	Female	Age-standardized	Burkitt lymphoma	Rate	2008	2.91124003464044	3.94949092167813	1.8270923301776
721	DALYs (Disability-Adjusted Life Years)	Middle SDI	Female	Age-standardized	Burkitt lymphoma	Rate	2007	2.93484849597094	3.93042902450376	1.77818212239289
722	DALYs (Disability-Adjusted Life Years)	Middle SDI	Female	Age-standardized	Burkitt lymphoma	Rate	2021	2.0497114828248	3.2451555930234	0.996262162637568
723	DALYs (Disability-Adjusted Life Years)	Middle SDI	Female	Age-standardized	Burkitt lymphoma	Rate	2012	2.88982341417678	3.90854493828393	1.75078409642687
724	DALYs (Disability-Adjusted Life Years)	Middle SDI	Female	Age-standardized	Burkitt lymphoma	Rate	2009	2.86409769548605	3.85375884455366	1.77387460651257
725	DALYs (Disability-Adjusted Life Years)	Middle SDI	Female	Age-standardized	Burkitt lymphoma	Rate	2011	2.89065695065208	3.89796630114144	1.74749286663299
726	DALYs (Disability-Adjusted Life Years)	Middle SDI	Female	Age-standardized	Burkitt lymphoma	Rate	2013	2.87048244899901	3.88846069768849	1.68042214726275
727	DALYs (Disability-Adjusted Life Years)	Middle SDI	Female	Age-standardized	Burkitt lymphoma	Rate	2014	2.83966442656921	3.89973115513424	1.65757953020028
728	DALYs (Disability-Adjusted Life Years)	Middle SDI	Female	Age-standardized	Burkitt lymphoma	Rate	2015	2.73503864994537	3.77157735568036	1.57729560762178
729	DALYs (Disability-Adjusted Life Years)	Middle SDI	Female	Age-standardized	Burkitt lymphoma	Rate	2016	2.66025407181366	3.6815653579792	1.47620942274718
730	DALYs (Disability-Adjusted Life Years)	Middle SDI	Female	Age-standardized	Burkitt lymphoma	Rate	2018	2.44881004598125	3.50671491750721	1.35941476891812
731	DALYs (Disability-Adjusted Life Years)	Middle SDI	Female	Age-standardized	Burkitt lymphoma	Rate	2017	2.55876553188765	3.59071784651691	1.45139644696807
732	DALYs (Disability-Adjusted Life Years)	Middle SDI	Female	Age-standardized	Burkitt lymphoma	Rate	2019	2.35637360097159	3.42729482624173	1.29045916141832
733	DALYs (Disability-Adjusted Life Years)	Middle SDI	Female	Age-standardized	Burkitt lymphoma	Rate	1996	3.83678098779971	6.14614864518776	1.92628346087983
734	DALYs (Disability-Adjusted Life Years)	Middle SDI	Female	Age-standardized	Burkitt lymphoma	Rate	2002	3.51446727928933	4.75426323071141	1.93102586270573
735	DALYs (Disability-Adjusted Life Years)	Middle SDI	Female	Age-standardized	Burkitt lymphoma	Rate	1993	3.77429124116581	6.61244579824195	1.85185808629925
736	DALYs (Disability-Adjusted Life Years)	Middle SDI	Female	Age-standardized	Burkitt lymphoma	Rate	2020	2.1419047817985	3.26336302325054	1.07403534745839
737	DALYs (Disability-Adjusted Life Years)	Middle SDI	Both	Age-standardized	Burkitt lymphoma	Rate	1990	5.30035795204637	7.2317921892767	3.11225011611816
738	DALYs (Disability-Adjusted Life Years)	Middle SDI	Both	Age-standardized	Burkitt lymphoma	Rate	1991	5.38632575704884	7.3532277607078	3.17223792674646
739	DALYs (Disability-Adjusted Life Years)	Middle SDI	Both	Age-standardized	Burkitt lymphoma	Rate	1992	5.43474230552545	7.42644040237959	3.19213628462111
740	DALYs (Disability-Adjusted Life Years)	Middle SDI	Both	Age-standardized	Burkitt lymphoma	Rate	1994	5.52126891198428	7.36646476332027	3.28827629253896
741	DALYs (Disability-Adjusted Life Years)	Middle SDI	Both	Age-standardized	Burkitt lymphoma	Rate	1995	5.55769146954639	7.35187717643625	3.35704305537293
742	DALYs (Disability-Adjusted Life Years)	Middle SDI	Both	Age-standardized	Burkitt lymphoma	Rate	1997	5.67232186410425	7.4321779562695	3.40791556306727
743	DALYs (Disability-Adjusted Life Years)	Middle SDI	Both	Age-standardized	Burkitt lymphoma	Rate	1998	5.72523614310651	7.51425803923346	3.42725385352469
744	DALYs (Disability-Adjusted Life Years)	Middle SDI	Both	Age-standardized	Burkitt lymphoma	Rate	1999	5.72511488095414	7.45178436512982	3.52656831441129
745	DALYs (Disability-Adjusted Life Years)	Middle SDI	Both	Age-standardized	Burkitt lymphoma	Rate	2010	4.93697351745843	6.26653291310339	3.33911582831033
746	DALYs (Disability-Adjusted Life Years)	Middle SDI	Both	Age-standardized	Burkitt lymphoma	Rate	2000	5.74622480701261	7.41597374068957	3.56737013785904
747	DALYs (Disability-Adjusted Life Years)	Middle SDI	Both	Age-standardized	Burkitt lymphoma	Rate	2001	5.71953635511413	7.39011825177301	3.55487774627904
748	DALYs (Disability-Adjusted Life Years)	Middle SDI	Both	Age-standardized	Burkitt lymphoma	Rate	2003	5.47164317621919	6.98452472641901	3.49770545669792
749	DALYs (Disability-Adjusted Life Years)	Middle SDI	Both	Age-standardized	Burkitt lymphoma	Rate	2004	5.36192516251251	6.86691832024286	3.46127603575956
750	DALYs (Disability-Adjusted Life Years)	Middle SDI	Both	Age-standardized	Burkitt lymphoma	Rate	2005	5.32451408903913	6.82998549809831	3.43204362274491
751	DALYs (Disability-Adjusted Life Years)	Middle SDI	Both	Age-standardized	Burkitt lymphoma	Rate	2006	5.23155119124964	6.68503133788368	3.44100756014111
752	DALYs (Disability-Adjusted Life Years)	Middle SDI	Both	Age-standardized	Burkitt lymphoma	Rate	2008	5.05622085429571	6.47733218480673	3.35004
753	DALYs (Disability-Adjusted Life Years)	Middle SDI	Both	Age-standardized	Burkitt lymphoma	Rate	2007	5.1107882284436	6.51534214725805	3.37091968064702
754	DALYs (Disability-Adjusted Life Years)	Middle SDI	Both	Age-standardized	Burkitt lymphoma	Rate	2021	3.76613874343588	5.10925862812831	2.17873018430239
755	DALYs (Disability-Adjusted Life Years)	Middle SDI	Both	Age-standardized	Burkitt lymphoma	Rate	2012	5.02964966478835	6.33166453257699	3.34115743522293
756	DALYs (Disability-Adjusted Life Years)	Middle SDI	Both	Age-standardized	Burkitt lymphoma	Rate	2009	5.01019582698899	6.35068355906962	3.37130959980911
757	DALYs (Disability-Adjusted Life Years)	Middle SDI	Both	Age-standardized	Burkitt lymphoma	Rate	2011	4.98987	6.3125409914335	3.36426451570579
758	DALYs (Disability-Adjusted Life Years)	Middle SDI	Both	Age-standardized	Burkitt lymphoma	Rate	2013	5.0345210718263	6.3654045490994	3.32795170483341
759	DALYs (Disability-Adjusted Life Years)	Middle SDI	Both	Age-standardized	Burkitt lymphoma	Rate	2014	4.96025916406164	6.22876382107269	3.27402329232063
760	DALYs (Disability-Adjusted Life Years)	Middle SDI	Both	Age-standardized	Burkitt lymphoma	Rate	2015	4.88775051955958	6.22169564421998	3.2131085948254
761	DALYs (Disability-Adjusted Life Years)	Middle SDI	Both	Age-standardized	Burkitt lymphoma	Rate	2016	4.72857082488668	6.11764807958012	3.02601901822659
762	DALYs (Disability-Adjusted Life Years)	Middle SDI	Both	Age-standardized	Burkitt lymphoma	Rate	2018	4.34323924243344	5.68390566236323	2.72364852773883
763	DALYs (Disability-Adjusted Life Years)	Middle SDI	Both	Age-standardized	Burkitt lymphoma	Rate	2017	4.52340687807951	5.91207665710223	2.82830915964638
764	DALYs (Disability-Adjusted Life Years)	Middle SDI	Both	Age-standardized	Burkitt lymphoma	Rate	2019	4.17965251605328	5.5171956540281	2.5871051333122
765	DALYs (Disability-Adjusted Life Years)	Middle SDI	Both	Age-standardized	Burkitt lymphoma	Rate	1996	5.62973657554534	7.36255077459366	3.41559540094568
766	DALYs (Disability-Adjusted Life Years)	Middle SDI	Both	Age-standardized	Burkitt lymphoma	Rate	2002	5.63501574220101	7.23931188619656	3.58133284561441
767	DALYs (Disability-Adjusted Life Years)	Middle SDI	Both	Age-standardized	Burkitt lymphoma	Rate	1993	5.47563711448827	7.37171649937272	3.26131050871322
768	DALYs (Disability-Adjusted Life Years)	Middle SDI	Both	Age-standardized	Burkitt lymphoma	Rate	2020	3.91017437290827	5.27550693463271	2.28693849260835
769	DALYs (Disability-Adjusted Life Years)	Low SDI	Male	Age-standardized	Burkitt lymphoma	Rate	1990	83.4765185531627	148.562159500594	27.7781741809081
770	DALYs (Disability-Adjusted Life Years)	Low SDI	Male	Age-standardized	Burkitt lymphoma	Rate	1991	83.5284741723709	147.356883566386	28.2609586214817
771	DALYs (Disability-Adjusted Life Years)	Low SDI	Male	Age-standardized	Burkitt lymphoma	Rate	1992	83.5488301088025	146.911027573545	28.3749539315367
772	DALYs (Disability-Adjusted Life Years)	Low SDI	Male	Age-standardized	Burkitt lymphoma	Rate	1994	82.3990895837652	143.279773551085	27.8275638448754
773	DALYs (Disability-Adjusted Life Years)	Low SDI	Male	Age-standardized	Burkitt lymphoma	Rate	1995	81.1967948920706	139.305987259032	28.0594016436805
774	DALYs (Disability-Adjusted Life Years)	Low SDI	Male	Age-standardized	Burkitt lymphoma	Rate	1997	77.857917932881	129.681023745972	28.0292
775	DALYs (Disability-Adjusted Life Years)	Low SDI	Male	Age-standardized	Burkitt lymphoma	Rate	1998	76.2450660575786	125.564411769085	28.0005380998796
776	DALYs (Disability-Adjusted Life Years)	Low SDI	Male	Age-standardized	Burkitt lymphoma	Rate	1999	74.8611020973302	121.849003243784	27.954716551038
777	DALYs (Disability-Adjusted Life Years)	Low SDI	Male	Age-standardized	Burkitt lymphoma	Rate	2010	70.4612253855718	102.319562229811	30.7486066392131
778	DALYs (Disability-Adjusted Life Years)	Low SDI	Male	Age-standardized	Burkitt lymphoma	Rate	2000	74.5089689110433	119.355406195744	28.5560618141322
779	DALYs (Disability-Adjusted Life Years)	Low SDI	Male	Age-standardized	Burkitt lymphoma	Rate	2001	74.5381641048194	117.199224189767	28.9130762594183
780	DALYs (Disability-Adjusted Life Years)	Low SDI	Male	Age-standardized	Burkitt lymphoma	Rate	2003	74.4704135798432	114.787581413444	29.7177647806597
781	DALYs (Disability-Adjusted Life Years)	Low SDI	Male	Age-standardized	Burkitt lymphoma	Rate	2004	74.8206674766632	112.538685753336	30.2648246009816
782	DALYs (Disability-Adjusted Life Years)	Low SDI	Male	Age-standardized	Burkitt lymphoma	Rate	2005	74.8099277987838	111.756537041103	30.5801672404027
783	DALYs (Disability-Adjusted Life Years)	Low SDI	Male	Age-standardized	Burkitt lymphoma	Rate	2006	74.7792774915502	109.966833541821	30.8070606216264
784	DALYs (Disability-Adjusted Life Years)	Low SDI	Male	Age-standardized	Burkitt lymphoma	Rate	2008	73.2218612649805	106.842736603413	31.8569062045208
785	DALYs (Disability-Adjusted Life Years)	Low SDI	Male	Age-standardized	Burkitt lymphoma	Rate	2007	74.3528973761847	108.732298701902	31.4087714851025
786	DALYs (Disability-Adjusted Life Years)	Low SDI	Male	Age-standardized	Burkitt lymphoma	Rate	2021	59.1560823873213	86.3480827657187	30.3238102378498
787	DALYs (Disability-Adjusted Life Years)	Low SDI	Male	Age-standardized	Burkitt lymphoma	Rate	2012	68.7912154009625	100.259451754472	31.0388311119887
788	DALYs (Disability-Adjusted Life Years)	Low SDI	Male	Age-standardized	Burkitt lymphoma	Rate	2009	71.9022043355496	105.235372823137	31.2776239688634
789	DALYs (Disability-Adjusted Life Years)	Low SDI	Male	Age-standardized	Burkitt lymphoma	Rate	2011	69.436514556646	100.470280566164	30.4156118741464
790	DALYs (Disability-Adjusted Life Years)	Low SDI	Male	Age-standardized	Burkitt lymphoma	Rate	2013	69.1485174360433	100.389808151108	31.653012900231
791	DALYs (Disability-Adjusted Life Years)	Low SDI	Male	Age-standardized	Burkitt lymphoma	Rate	2014	69.5500119901146	100.479689832467	31.934918578721
792	DALYs (Disability-Adjusted Life Years)	Low SDI	Male	Age-standardized	Burkitt lymphoma	Rate	2015	69.1989155808483	100.810201491038	32.2998093514375
793	DALYs (Disability-Adjusted Life Years)	Low SDI	Male	Age-standardized	Burkitt lymphoma	Rate	2016	69.3060536107604	101.658924459207	32.8958769214684
794	DALYs (Disability-Adjusted Life Years)	Low SDI	Male	Age-standardized	Burkitt lymphoma	Rate	2018	64.8041865965648	95.2107346289697	31.9925833821256
795	DALYs (Disability-Adjusted Life Years)	Low SDI	Male	Age-standardized	Burkitt lymphoma	Rate	2017	67.2636128405519	98.772297570291	32.3620826066531
796	DALYs (Disability-Adjusted Life Years)	Low SDI	Male	Age-standardized	Burkitt lymphoma	Rate	2019	62.6758885989354	92.141087305643	31.7000514378961
797	DALYs (Disability-Adjusted Life Years)	Low SDI	Male	Age-standardized	Burkitt lymphoma	Rate	1996	79.3752	134.987508428847	27.9371033582776
798	DALYs (Disability-Adjusted Life Years)	Low SDI	Male	Age-standardized	Burkitt lymphoma	Rate	2002	74.8824222706887	116.542635484778	29.3707485460847
799	DALYs (Disability-Adjusted Life Years)	Low SDI	Male	Age-standardized	Burkitt lymphoma	Rate	1993	83.311132334299	145.29962460979	27.8213239417118
800	DALYs (Disability-Adjusted Life Years)	Low SDI	Male	Age-standardized	Burkitt lymphoma	Rate	2020	61.8749252149812	90.4469245358564	31.4058456133598
801	DALYs (Disability-Adjusted Life Years)	Low SDI	Female	Age-standardized	Burkitt lymphoma	Rate	1990	35.1012756605101	63.7344604901191	14.7529310456682
802	DALYs (Disability-Adjusted Life Years)	Low SDI	Female	Age-standardized	Burkitt lymphoma	Rate	1991	34.9287896495033	62.4166579784836	14.8336862156075
803	DALYs (Disability-Adjusted Life Years)	Low SDI	Female	Age-standardized	Burkitt lymphoma	Rate	1992	34.6994451393418	61.6194430916572	14.9254263676356
804	DALYs (Disability-Adjusted Life Years)	Low SDI	Female	Age-standardized	Burkitt lymphoma	Rate	1994	33.5314686570711	59.5926955449556	14.6985696340174
805	DALYs (Disability-Adjusted Life Years)	Low SDI	Female	Age-standardized	Burkitt lymphoma	Rate	1995	32.9827770411099	58.1627616991664	14.7776418342115
806	DALYs (Disability-Adjusted Life Years)	Low SDI	Female	Age-standardized	Burkitt lymphoma	Rate	1997	31.1838695774622	53.050999421196	14.3899281648196
807	DALYs (Disability-Adjusted Life Years)	Low SDI	Female	Age-standardized	Burkitt lymphoma	Rate	1998	30.240193712008	50.6766396961238	14.0338084431533
808	DALYs (Disability-Adjusted Life Years)	Low SDI	Female	Age-standardized	Burkitt lymphoma	Rate	1999	29.7679715817478	49.3627625457984	13.8695475862986
809	DALYs (Disability-Adjusted Life Years)	Low SDI	Female	Age-standardized	Burkitt lymphoma	Rate	2010	26.4401643156536	38.9189826419121	12.4512642350022
810	DALYs (Disability-Adjusted Life Years)	Low SDI	Female	Age-standardized	Burkitt lymphoma	Rate	2000	29.4512116768091	47.4207881395524	13.6720647344994
811	DALYs (Disability-Adjusted Life Years)	Low SDI	Female	Age-standardized	Burkitt lymphoma	Rate	2001	29.1090698319476	46.2903150034661	13.5638794540304
812	DALYs (Disability-Adjusted Life Years)	Low SDI	Female	Age-standardized	Burkitt lymphoma	Rate	2003	28.4757232824821	44.459231285283	13.2535884572642
813	DALYs (Disability-Adjusted Life Years)	Low SDI	Female	Age-standardized	Burkitt lymphoma	Rate	2004	28.8037110731639	43.9855464454609	13.4312723654809
814	DALYs (Disability-Adjusted Life Years)	Low SDI	Female	Age-standardized	Burkitt lymphoma	Rate	2005	28.4380368179123	42.9687719105178	13.2566397417807
815	DALYs (Disability-Adjusted Life Years)	Low SDI	Female	Age-standardized	Burkitt lymphoma	Rate	2006	28.385462754288	42.315213378709	13.2734321383263
816	DALYs (Disability-Adjusted Life Years)	Low SDI	Female	Age-standardized	Burkitt lymphoma	Rate	2008	27.1965835183085	40.3664394622689	12.7249462191924
817	DALYs (Disability-Adjusted Life Years)	Low SDI	Female	Age-standardized	Burkitt lymphoma	Rate	2007	27.9155697309651	41.5680523943762	13.0198185677854
818	DALYs (Disability-Adjusted Life Years)	Low SDI	Female	Age-standardized	Burkitt lymphoma	Rate	2021	22.5956844902707	35.0829385111738	10.6046357272545
819	DALYs (Disability-Adjusted Life Years)	Low SDI	Female	Age-standardized	Burkitt lymphoma	Rate	2012	26.2578799623975	37.7709512855276	12.5717154766113
820	DALYs (Disability-Adjusted Life Years)	Low SDI	Female	Age-standardized	Burkitt lymphoma	Rate	2009	26.6610918641612	39.4882073484417	12.3841
821	DALYs (Disability-Adjusted Life Years)	Low SDI	Female	Age-standardized	Burkitt lymphoma	Rate	2011	26.3655018871699	38.497050450767	12.6487282506718
822	DALYs (Disability-Adjusted Life Years)	Low SDI	Female	Age-standardized	Burkitt lymphoma	Rate	2013	26.6606054753593	38.354281549807	12.8142508488234
823	DALYs (Disability-Adjusted Life Years)	Low SDI	Female	Age-standardized	Burkitt lymphoma	Rate	2014	27.0146520004428	38.7144129307301	12.9085513676423
824	DALYs (Disability-Adjusted Life Years)	Low SDI	Female	Age-standardized	Burkitt lymphoma	Rate	2015	27.0238944168749	38.7555715916622	12.8934797960765
825	DALYs (Disability-Adjusted Life Years)	Low SDI	Female	Age-standardized	Burkitt lymphoma	Rate	2016	27.4336184104935	39.446170900255	13.2169380313089
826	DALYs (Disability-Adjusted Life Years)	Low SDI	Female	Age-standardized	Burkitt lymphoma	Rate	2018	25.2004366259908	37.415420059632	11.9391377950649
827	DALYs (Disability-Adjusted Life Years)	Low SDI	Female	Age-standardized	Burkitt lymphoma	Rate	2017	26.3691328946054	38.4242959860267	12.559411222926
828	DALYs (Disability-Adjusted Life Years)	Low SDI	Female	Age-standardized	Burkitt lymphoma	Rate	2019	24.2178723156263	36.7846332196585	11.4438941360168
829	DALYs (Disability-Adjusted Life Years)	Low SDI	Female	Age-standardized	Burkitt lymphoma	Rate	1996	32.1681116915458	55.7025013537016	14.7869539819619
830	DALYs (Disability-Adjusted Life Years)	Low SDI	Female	Age-standardized	Burkitt lymphoma	Rate	2002	28.9120660397212	45.7028006361307	13.3742952630286
831	DALYs (Disability-Adjusted Life Years)	Low SDI	Female	Age-standardized	Burkitt lymphoma	Rate	1993	34.2529043032259	61.0770017738197	14.9490245488912
832	DALYs (Disability-Adjusted Life Years)	Low SDI	Female	Age-standardized	Burkitt lymphoma	Rate	2020	23.7940182327072	36.553421789865	11.2341065797502
833	DALYs (Disability-Adjusted Life Years)	Low SDI	Both	Age-standardized	Burkitt lymphoma	Rate	1990	59.7314313470217	96.0417525277476	26.1889547087879
834	DALYs (Disability-Adjusted Life Years)	Low SDI	Both	Age-standardized	Burkitt lymphoma	Rate	1991	59.6810641380101	95.4747145011975	26.1925171423473
835	DALYs (Disability-Adjusted Life Years)	Low SDI	Both	Age-standardized	Burkitt lymphoma	Rate	1992	59.5896222759875	95.9326601551765	26.3764707213405
836	DALYs (Disability-Adjusted Life Years)	Low SDI	Both	Age-standardized	Burkitt lymphoma	Rate	1994	58.4578444827662	92.2263	26.143538065287
837	DALYs (Disability-Adjusted Life Years)	Low SDI	Both	Age-standardized	Burkitt lymphoma	Rate	1995	57.5903474560187	89.9001762519915	25.7666990437805
838	DALYs (Disability-Adjusted Life Years)	Low SDI	Both	Age-standardized	Burkitt lymphoma	Rate	1997	55.0296716620394	83.3918357503889	25.1531963479212
839	DALYs (Disability-Adjusted Life Years)	Low SDI	Both	Age-standardized	Burkitt lymphoma	Rate	1998	53.7537201285001	81.1837930564297	24.9435780917607
840	DALYs (Disability-Adjusted Life Years)	Low SDI	Both	Age-standardized	Burkitt lymphoma	Rate	1999	52.8237785738893	78.669228437304	24.7690348136581
841	DALYs (Disability-Adjusted Life Years)	Low SDI	Both	Age-standardized	Burkitt lymphoma	Rate	2010	48.9015920931659	66.5835181834813	24.6811277646883
842	DALYs (Disability-Adjusted Life Years)	Low SDI	Both	Age-standardized	Burkitt lymphoma	Rate	2000	52.4955097599583	77.8526935223202	24.9253684852782
843	DALYs (Disability-Adjusted Life Years)	Low SDI	Both	Age-standardized	Burkitt lymphoma	Rate	2001	52.3477130695486	76.0109111907977	25.2002696457303
844	DALYs (Disability-Adjusted Life Years)	Low SDI	Both	Age-standardized	Burkitt lymphoma	Rate	2003	52.0071648974228	74.9666841036823	25.3005219258608
845	DALYs (Disability-Adjusted Life Years)	Low SDI	Both	Age-standardized	Burkitt lymphoma	Rate	2004	52.3444549422316	74.8695420057439	25.8521623239794
846	DALYs (Disability-Adjusted Life Years)	Low SDI	Both	Age-standardized	Burkitt lymphoma	Rate	2005	52.1549800378787	73.988389936943	25.8062122127254
847	DALYs (Disability-Adjusted Life Years)	Low SDI	Both	Age-standardized	Burkitt lymphoma	Rate	2006	52.1056983062666	72.1491149836388	25.8026790043137
848	DALYs (Disability-Adjusted Life Years)	Low SDI	Both	Age-standardized	Burkitt lymphoma	Rate	2008	50.705867530602	69.5844447043827	25.4924234002795
849	DALYs (Disability-Adjusted Life Years)	Low SDI	Both	Age-standardized	Burkitt lymphoma	Rate	2007	51.6476125832509	70.9908122195533	25.819552872661
850	DALYs (Disability-Adjusted Life Years)	Low SDI	Both	Age-standardized	Burkitt lymphoma	Rate	2021	41.2416361071227	57.0092322899784	23.1209964511919
851	DALYs (Disability-Adjusted Life Years)	Low SDI	Both	Age-standardized	Burkitt lymphoma	Rate	2012	47.941501274249	65.5237702577808	24.6020280409159
852	DALYs (Disability-Adjusted Life Years)	Low SDI	Both	Age-standardized	Burkitt lymphoma	Rate	2009	49.7572467337292	67.9995947690887	24.9733462482981
853	DALYs (Disability-Adjusted Life Years)	Low SDI	Both	Age-standardized	Burkitt lymphoma	Rate	2011	48.3315954299054	65.6884402137712	24.6373102777915
854	DALYs (Disability-Adjusted Life Years)	Low SDI	Both	Age-standardized	Burkitt lymphoma	Rate	2013	48.3155766554874	66.1889511353661	25.0700401912245
855	DALYs (Disability-Adjusted Life Years)	Low SDI	Both	Age-standardized	Burkitt lymphoma	Rate	2014	48.6907302691722	66.1136324144158	25.3886236581362
856	DALYs (Disability-Adjusted Life Years)	Low SDI	Both	Age-standardized	Burkitt lymphoma	Rate	2015	48.515877800201	65.7386099560171	25.4801734300276
857	DALYs (Disability-Adjusted Life Years)	Low SDI	Both	Age-standardized	Burkitt lymphoma	Rate	2016	48.7723	66.4410471823257	26.5477126413465
858	DALYs (Disability-Adjusted Life Years)	Low SDI	Both	Age-standardized	Burkitt lymphoma	Rate	2018	45.387136666843	62.3810255949419	25.004946669494
859	DALYs (Disability-Adjusted Life Years)	Low SDI	Both	Age-standardized	Burkitt lymphoma	Rate	2017	47.2111101313377	64.355564262574	25.5865244264193
860	DALYs (Disability-Adjusted Life Years)	Low SDI	Both	Age-standardized	Burkitt lymphoma	Rate	2019	43.8238559851492	60.2315221572443	24.5032768863025
861	DALYs (Disability-Adjusted Life Years)	Low SDI	Both	Age-standardized	Burkitt lymphoma	Rate	1996	56.2751016086375	86.7100674091598	25.3597297525171
862	DALYs (Disability-Adjusted Life Years)	Low SDI	Both	Age-standardized	Burkitt lymphoma	Rate	2002	52.4302771694415	75.6854052679961	25.2535532029719
863	DALYs (Disability-Adjusted Life Years)	Low SDI	Both	Age-standardized	Burkitt lymphoma	Rate	1993	59.2625925155079	93.5184406638218	26.276826046585
864	DALYs (Disability-Adjusted Life Years)	Low SDI	Both	Age-standardized	Burkitt lymphoma	Rate	2020	43.211947822711	59.6994870627305	24.2030831980736
865	DALYs (Disability-Adjusted Life Years)	Low-middle SDI	Male	Age-standardized	Burkitt lymphoma	Rate	1990	16.4615855119576	28.0960558595055	7.4206790759862
866	DALYs (Disability-Adjusted Life Years)	Low-middle SDI	Male	Age-standardized	Burkitt lymphoma	Rate	1991	16.5763594455733	28.2318611688734	7.51322723070274
867	DALYs (Disability-Adjusted Life Years)	Low-middle SDI	Male	Age-standardized	Burkitt lymphoma	Rate	1992	16.7746747119324	28.071261441117	7.63817376576764
868	DALYs (Disability-Adjusted Life Years)	Low-middle SDI	Male	Age-standardized	Burkitt lymphoma	Rate	1994	17.0286646563037	28.2415301531418	7.93151705905657
869	DALYs (Disability-Adjusted Life Years)	Low-middle SDI	Male	Age-standardized	Burkitt lymphoma	Rate	1995	17.1972136077235	28.3662562206735	8.0835007259961
870	DALYs (Disability-Adjusted Life Years)	Low-middle SDI	Male	Age-standardized	Burkitt lymphoma	Rate	1997	17.4838130324357	28.562570620085	8.31784176240686
871	DALYs (Disability-Adjusted Life Years)	Low-middle SDI	Male	Age-standardized	Burkitt lymphoma	Rate	1998	17.7453073666458	28.549487720176	8.48690778581142
872	DALYs (Disability-Adjusted Life Years)	Low-middle SDI	Male	Age-standardized	Burkitt lymphoma	Rate	1999	17.6091532813001	27.8689992600333	8.52284352397291
873	DALYs (Disability-Adjusted Life Years)	Low-middle SDI	Male	Age-standardized	Burkitt lymphoma	Rate	2010	17.6371440959778	24.7121085107585	10.0602086962566
874	DALYs (Disability-Adjusted Life Years)	Low-middle SDI	Male	Age-standardized	Burkitt lymphoma	Rate	2000	17.9709757830659	27.968761162643	8.99180558717382
875	DALYs (Disability-Adjusted Life Years)	Low-middle SDI	Male	Age-standardized	Burkitt lymphoma	Rate	2001	17.9277269313712	27.8129292018216	9.26620365933566
876	DALYs (Disability-Adjusted Life Years)	Low-middle SDI	Male	Age-standardized	Burkitt lymphoma	Rate	2003	17.6971605239458	26.3258676468736	9.57083414744177
877	DALYs (Disability-Adjusted Life Years)	Low-middle SDI	Male	Age-standardized	Burkitt lymphoma	Rate	2004	17.684065124246	26.2600726897221	9.6658423246253
878	DALYs (Disability-Adjusted Life Years)	Low-middle SDI	Male	Age-standardized	Burkitt lymphoma	Rate	2005	17.5751477276056	25.9290012657333	9.68539809755617
879	DALYs (Disability-Adjusted Life Years)	Low-middle SDI	Male	Age-standardized	Burkitt lymphoma	Rate	2006	17.5606078983041	25.3688127170819	9.70650357258293
880	DALYs (Disability-Adjusted Life Years)	Low-middle SDI	Male	Age-standardized	Burkitt lymphoma	Rate	2008	17.7090467066582	25.5507891099743	9.87875594011599
881	DALYs (Disability-Adjusted Life Years)	Low-middle SDI	Male	Age-standardized	Burkitt lymphoma	Rate	2007	17.4614185784777	25.2067184989425	9.83417467088636
882	DALYs (Disability-Adjusted Life Years)	Low-middle SDI	Male	Age-standardized	Burkitt lymphoma	Rate	2021	16.5524234744859	23.2832706975158	9.84664956292593
883	DALYs (Disability-Adjusted Life Years)	Low-middle SDI	Male	Age-standardized	Burkitt lymphoma	Rate	2012	18.0377605978016	25.7753109972835	10.4643662624849
884	DALYs (Disability-Adjusted Life Years)	Low-middle SDI	Male	Age-standardized	Burkitt lymphoma	Rate	2009	17.7082614635482	25.2464	10.0512711015028
885	DALYs (Disability-Adjusted Life Years)	Low-middle SDI	Male	Age-standardized	Burkitt lymphoma	Rate	2011	17.8991199441793	25.1764154543371	10.3773504345511
886	DALYs (Disability-Adjusted Life Years)	Low-middle SDI	Male	Age-standardized	Burkitt lymphoma	Rate	2013	18.1342409234351	25.4913028556007	10.5432931799258
887	DALYs (Disability-Adjusted Life Years)	Low-middle SDI	Male	Age-standardized	Burkitt lymphoma	Rate	2014	18.1681955341071	25.4363803517841	10.3896525086491
888	DALYs (Disability-Adjusted Life Years)	Low-middle SDI	Male	Age-standardized	Burkitt lymphoma	Rate	2015	18.4146916979887	25.5768945006857	10.5152245409629
889	DALYs (Disability-Adjusted Life Years)	Low-middle SDI	Male	Age-standardized	Burkitt lymphoma	Rate	2016	18.6151599802389	25.9686754409247	10.6423701787414
890	DALYs (Disability-Adjusted Life Years)	Low-middle SDI	Male	Age-standardized	Burkitt lymphoma	Rate	2018	17.9029557755015	24.6106338890105	10.701429489215
891	DALYs (Disability-Adjusted Life Years)	Low-middle SDI	Male	Age-standardized	Burkitt lymphoma	Rate	2017	18.4344351661511	25.3287085222801	10.6756952602245
892	DALYs (Disability-Adjusted Life Years)	Low-middle SDI	Male	Age-standardized	Burkitt lymphoma	Rate	2019	17.4504	24.4048327044726	10.4963822982996
893	DALYs (Disability-Adjusted Life Years)	Low-middle SDI	Male	Age-standardized	Burkitt lymphoma	Rate	1996	17.3525263715607	28.5084080822124	8.21041616295961
894	DALYs (Disability-Adjusted Life Years)	Low-middle SDI	Male	Age-standardized	Burkitt lymphoma	Rate	2002	17.8075785509911	26.8217933596422	9.39119497845632
895	DALYs (Disability-Adjusted Life Years)	Low-middle SDI	Male	Age-standardized	Burkitt lymphoma	Rate	1993	16.9090241511859	28.0236300822226	7.71218722824634
896	DALYs (Disability-Adjusted Life Years)	Low-middle SDI	Male	Age-standardized	Burkitt lymphoma	Rate	2020	17.0745418979854	24.1171846930449	10.1765668796061
897	DALYs (Disability-Adjusted Life Years)	Low-middle SDI	Female	Age-standardized	Burkitt lymphoma	Rate	1990	6.95620058207338	12.8912248281054	3.17339366332439
898	DALYs (Disability-Adjusted Life Years)	Low-middle SDI	Female	Age-standardized	Burkitt lymphoma	Rate	1991	7.0626351871908	13.0821792868489	3.27625673461429
899	DALYs (Disability-Adjusted Life Years)	Low-middle SDI	Female	Age-standardized	Burkitt lymphoma	Rate	1992	7.20872118611075	13.0398673821041	3.36190007334638
900	DALYs (Disability-Adjusted Life Years)	Low-middle SDI	Female	Age-standardized	Burkitt lymphoma	Rate	1994	7.40760664053318	12.9760790659396	3.63944150076228
901	DALYs (Disability-Adjusted Life Years)	Low-middle SDI	Female	Age-standardized	Burkitt lymphoma	Rate	1995	7.53067802566885	13.2929069812651	3.69477766870359
902	DALYs (Disability-Adjusted Life Years)	Low-middle SDI	Female	Age-standardized	Burkitt lymphoma	Rate	1997	7.60353291979555	13.0366878533921	3.84160668904915
903	DALYs (Disability-Adjusted Life Years)	Low-middle SDI	Female	Age-standardized	Burkitt lymphoma	Rate	1998	7.65983963897242	13.1704796096823	3.81114798498169
904	DALYs (Disability-Adjusted Life Years)	Low-middle SDI	Female	Age-standardized	Burkitt lymphoma	Rate	1999	7.66007244757846	12.875033399306	3.84205609102038
905	DALYs (Disability-Adjusted Life Years)	Low-middle SDI	Female	Age-standardized	Burkitt lymphoma	Rate	2010	7.29547805320154	10.5621842573889	4.29043370586405
906	DALYs (Disability-Adjusted Life Years)	Low-middle SDI	Female	Age-standardized	Burkitt lymphoma	Rate	2000	7.71363633342948	12.7170031475486	3.9588758393358
907	DALYs (Disability-Adjusted Life Years)	Low-middle SDI	Female	Age-standardized	Burkitt lymphoma	Rate	2001	7.56327942853019	12.1041374672343	3.98147369318334
908	DALYs (Disability-Adjusted Life Years)	Low-middle SDI	Female	Age-standardized	Burkitt lymphoma	Rate	2003	7.31685720799614	11.2594322742991	4.12359603849765
909	DALYs (Disability-Adjusted Life Years)	Low-middle SDI	Female	Age-standardized	Burkitt lymphoma	Rate	2004	7.22088307682463	11.0119526535421	4.10351616932293
910	DALYs (Disability-Adjusted Life Years)	Low-middle SDI	Female	Age-standardized	Burkitt lymphoma	Rate	2005	7.09699001654413	10.5983348013146	4.04199198214079
911	DALYs (Disability-Adjusted Life Years)	Low-middle SDI	Female	Age-standardized	Burkitt lymphoma	Rate	2006	7.08466273207768	10.3826451238925	4.06551111676831
912	DALYs (Disability-Adjusted Life Years)	Low-middle SDI	Female	Age-standardized	Burkitt lymphoma	Rate	2008	7.22290471890049	10.4367188108082	4.21431297994955
913	DALYs (Disability-Adjusted Life Years)	Low-middle SDI	Female	Age-standardized	Burkitt lymphoma	Rate	2007	7.00457954274879	10.1190196376546	4.04796775410121
914	DALYs (Disability-Adjusted Life Years)	Low-middle SDI	Female	Age-standardized	Burkitt lymphoma	Rate	2021	7.00756552693382	11.0758300228205	3.76860275519405
915	DALYs (Disability-Adjusted Life Years)	Low-middle SDI	Female	Age-standardized	Burkitt lymphoma	Rate	2012	7.36080271445911	10.4957641362634	4.41174959018932
916	DALYs (Disability-Adjusted Life Years)	Low-middle SDI	Female	Age-standardized	Burkitt lymphoma	Rate	2009	7.31899743684639	10.6362566559013	4.23955820758634
917	DALYs (Disability-Adjusted Life Years)	Low-middle SDI	Female	Age-standardized	Burkitt lymphoma	Rate	2011	7.39602905233278	10.5161057710415	4.36382976298145
918	DALYs (Disability-Adjusted Life Years)	Low-middle SDI	Female	Age-standardized	Burkitt lymphoma	Rate	2013	7.52738498026242	10.6945664169198	4.54293334762975
919	DALYs (Disability-Adjusted Life Years)	Low-middle SDI	Female	Age-standardized	Burkitt lymphoma	Rate	2014	7.63911781440399	11.1561989859789	4.53720087269777
920	DALYs (Disability-Adjusted Life Years)	Low-middle SDI	Female	Age-standardized	Burkitt lymphoma	Rate	2015	7.68856689286637	11.356532697609	4.46875553094189
921	DALYs (Disability-Adjusted Life Years)	Low-middle SDI	Female	Age-standardized	Burkitt lymphoma	Rate	2016	7.85268567122259	11.570681233427	4.66006931151985
922	DALYs (Disability-Adjusted Life Years)	Low-middle SDI	Female	Age-standardized	Burkitt lymphoma	Rate	2018	7.60818440612542	11.450072210434	4.41612017905735
923	DALYs (Disability-Adjusted Life Years)	Low-middle SDI	Female	Age-standardized	Burkitt lymphoma	Rate	2017	7.83740987593636	11.7091179896581	4.55879835986051
924	DALYs (Disability-Adjusted Life Years)	Low-middle SDI	Female	Age-standardized	Burkitt lymphoma	Rate	2019	7.39442298630614	11.3921349068677	4.21696399247088
925	DALYs (Disability-Adjusted Life Years)	Low-middle SDI	Female	Age-standardized	Burkitt lymphoma	Rate	1996	7.56818252502838	13.0772019980519	3.80381756822983
926	DALYs (Disability-Adjusted Life Years)	Low-middle SDI	Female	Age-standardized	Burkitt lymphoma	Rate	2002	7.41855042418846	11.6716	4.07597908033629
927	DALYs (Disability-Adjusted Life Years)	Low-middle SDI	Female	Age-standardized	Burkitt lymphoma	Rate	1993	7.32826188292376	13.1620348823048	3.53291810550852
928	DALYs (Disability-Adjusted Life Years)	Low-middle SDI	Female	Age-standardized	Burkitt lymphoma	Rate	2020	7.22493046643303	11.5806893000393	3.93576461038105
929	DALYs (Disability-Adjusted Life Years)	Low-middle SDI	Both	Age-standardized	Burkitt lymphoma	Rate	1990	11.8451886269718	18.242868823513	5.76911301087123
930	DALYs (Disability-Adjusted Life Years)	Low-middle SDI	Both	Age-standardized	Burkitt lymphoma	Rate	1991	11.9605196446628	18.2727402442053	5.83509891223259
931	DALYs (Disability-Adjusted Life Years)	Low-middle SDI	Both	Age-standardized	Burkitt lymphoma	Rate	1992	12.1377199273921	18.3545350915153	5.95639309350187
932	DALYs (Disability-Adjusted Life Years)	Low-middle SDI	Both	Age-standardized	Burkitt lymphoma	Rate	1994	12.3723021354727	18.4596259589811	6.33507045457341
933	DALYs (Disability-Adjusted Life Years)	Low-middle SDI	Both	Age-standardized	Burkitt lymphoma	Rate	1995	12.5217759639041	18.4978548129322	6.41497361463075
934	DALYs (Disability-Adjusted Life Years)	Low-middle SDI	Both	Age-standardized	Burkitt lymphoma	Rate	1997	12.7088509107797	18.7241919081536	6.57247753256993
935	DALYs (Disability-Adjusted Life Years)	Low-middle SDI	Both	Age-standardized	Burkitt lymphoma	Rate	1998	12.8721404681322	18.8152899880841	6.83908319645674
936	DALYs (Disability-Adjusted Life Years)	Low-middle SDI	Both	Age-standardized	Burkitt lymphoma	Rate	1999	12.8019009349917	18.6640545407316	6.92027820255431
937	DALYs (Disability-Adjusted Life Years)	Low-middle SDI	Both	Age-standardized	Burkitt lymphoma	Rate	2010	12.6263149357807	16.763518948391	7.89878603387662
938	DALYs (Disability-Adjusted Life Years)	Low-middle SDI	Both	Age-standardized	Burkitt lymphoma	Rate	2000	13.0144142994872	18.6611455494146	7.14437345985678
939	DALYs (Disability-Adjusted Life Years)	Low-middle SDI	Both	Age-standardized	Burkitt lymphoma	Rate	2001	12.9186695406072	18.4676662759291	7.28285981586333
940	DALYs (Disability-Adjusted Life Years)	Low-middle SDI	Both	Age-standardized	Burkitt lymphoma	Rate	2003	12.6775909534511	17.7660162020027	7.43660790336365
941	DALYs (Disability-Adjusted Life Years)	Low-middle SDI	Both	Age-standardized	Burkitt lymphoma	Rate	2004	12.6227924640991	17.6134448952625	7.53162147970088
942	DALYs (Disability-Adjusted Life Years)	Low-middle SDI	Both	Age-standardized	Burkitt lymphoma	Rate	2005	12.504964355531	17.2033390455731	7.6366197748644
943	DALYs (Disability-Adjusted Life Years)	Low-middle SDI	Both	Age-standardized	Burkitt lymphoma	Rate	2006	12.4898887856968	16.9846212592811	7.70775908616974
944	DALYs (Disability-Adjusted Life Years)	Low-middle SDI	Both	Age-standardized	Burkitt lymphoma	Rate	2008	12.6304845039971	17.1940473212428	7.89046755346468
945	DALYs (Disability-Adjusted Life Years)	Low-middle SDI	Both	Age-standardized	Burkitt lymphoma	Rate	2007	12.3984581692902	16.8804309048601	7.67342320247353
946	DALYs (Disability-Adjusted Life Years)	Low-middle SDI	Both	Age-standardized	Burkitt lymphoma	Rate	2021	11.9232053893807	16.6580644523629	7.5799604548449
947	DALYs (Disability-Adjusted Life Years)	Low-middle SDI	Both	Age-standardized	Burkitt lymphoma	Rate	2012	12.8628043320165	17.1959216919796	8.19565451885269
948	DALYs (Disability-Adjusted Life Years)	Low-middle SDI	Both	Age-standardized	Burkitt lymphoma	Rate	2009	12.6753950820647	17.0877194487974	7.9676558773688
949	DALYs (Disability-Adjusted Life Years)	Low-middle SDI	Both	Age-standardized	Burkitt lymphoma	Rate	2011	12.8091953091186	17.0882089160857	8.13056244705626
950	DALYs (Disability-Adjusted Life Years)	Low-middle SDI	Both	Age-standardized	Burkitt lymphoma	Rate	2013	12.9926428128713	17.2849615800672	8.2677325892098
951	DALYs (Disability-Adjusted Life Years)	Low-middle SDI	Both	Age-standardized	Burkitt lymphoma	Rate	2014	13.0637659461658	17.4085539244948	8.20964560380151
952	DALYs (Disability-Adjusted Life Years)	Low-middle SDI	Both	Age-standardized	Burkitt lymphoma	Rate	2015	13.2142178522031	17.5650423857105	8.2472905510674
953	DALYs (Disability-Adjusted Life Years)	Low-middle SDI	Both	Age-standardized	Burkitt lymphoma	Rate	2016	13.3966	17.8871263515042	8.41627013745163
954	DALYs (Disability-Adjusted Life Years)	Low-middle SDI	Both	Age-standardized	Burkitt lymphoma	Rate	2018	12.9103709165154	17.4359831674149	8.28007957623599
955	DALYs (Disability-Adjusted Life Years)	Low-middle SDI	Both	Age-standardized	Burkitt lymphoma	Rate	2017	13.2956389840132	17.9452004393574	8.36832052141132
956	DALYs (Disability-Adjusted Life Years)	Low-middle SDI	Both	Age-standardized	Burkitt lymphoma	Rate	2019	12.5733266635725	17.3673852825463	8.16024027040879
957	DALYs (Disability-Adjusted Life Years)	Low-middle SDI	Both	Age-standardized	Burkitt lymphoma	Rate	1996	12.6224024239573	18.5972938013578	6.49862295987494
958	DALYs (Disability-Adjusted Life Years)	Low-middle SDI	Both	Age-standardized	Burkitt lymphoma	Rate	2002	12.7853019879813	17.8722820127786	7.41737878264339
959	DALYs (Disability-Adjusted Life Years)	Low-middle SDI	Both	Age-standardized	Burkitt lymphoma	Rate	1993	12.2687342047233	18.3777618416904	6.11233345539496
960	DALYs (Disability-Adjusted Life Years)	Low-middle SDI	Both	Age-standardized	Burkitt lymphoma	Rate	2020	12.2974712452318	17.1300609095172	7.98290054421679
961	DALYs (Disability-Adjusted Life Years)	High SDI	Male	Age-standardized	Burkitt lymphoma	Rate	1990	3.48035081022314	5.16049646043794	2.34853465020684
962	DALYs (Disability-Adjusted Life Years)	High SDI	Male	Age-standardized	Burkitt lymphoma	Rate	1991	3.41741487078848	5.02070963780997	2.33746083544908
963	DALYs (Disability-Adjusted Life Years)	High SDI	Male	Age-standardized	Burkitt lymphoma	Rate	1992	3.35963626491366	4.91528332671946	2.36920940093863
964	DALYs (Disability-Adjusted Life Years)	High SDI	Male	Age-standardized	Burkitt lymphoma	Rate	1994	3.34625172884317	4.90707766761127	2.36742320961942
965	DALYs (Disability-Adjusted Life Years)	High SDI	Male	Age-standardized	Burkitt lymphoma	Rate	1995	3.39935001363569	4.90763911587107	2.38122852290255
966	DALYs (Disability-Adjusted Life Years)	High SDI	Male	Age-standardized	Burkitt lymphoma	Rate	1997	3.36766053306302	4.68540784457737	2.31343316750532
967	DALYs (Disability-Adjusted Life Years)	High SDI	Male	Age-standardized	Burkitt lymphoma	Rate	1998	3.36193958457738	4.58607110608605	2.27718866932448
968	DALYs (Disability-Adjusted Life Years)	High SDI	Male	Age-standardized	Burkitt lymphoma	Rate	1999	3.45294102581421	4.58921918779159	2.31059878860203
969	DALYs (Disability-Adjusted Life Years)	High SDI	Male	Age-standardized	Burkitt lymphoma	Rate	2010	3.08748314038942	3.94134536713124	1.72675137089441
970	DALYs (Disability-Adjusted Life Years)	High SDI	Male	Age-standardized	Burkitt lymphoma	Rate	2000	3.5228102300679	4.5678729040385	2.30713408340944
971	DALYs (Disability-Adjusted Life Years)	High SDI	Male	Age-standardized	Burkitt lymphoma	Rate	2001	3.49673753014733	4.4815294145817	2.23649862062244
972	DALYs (Disability-Adjusted Life Years)	High SDI	Male	Age-standardized	Burkitt lymphoma	Rate	2003	3.52959180939905	4.48919120619819	2.19113157885042
973	DALYs (Disability-Adjusted Life Years)	High SDI	Male	Age-standardized	Burkitt lymphoma	Rate	2004	3.48681145124913	4.44774870535721	2.0967378497732
974	DALYs (Disability-Adjusted Life Years)	High SDI	Male	Age-standardized	Burkitt lymphoma	Rate	2005	3.53586640567691	4.50502794807835	2.09907548204495
975	DALYs (Disability-Adjusted Life Years)	High SDI	Male	Age-standardized	Burkitt lymphoma	Rate	2006	3.53147643382629	4.49724331666956	2.0802567575017
976	DALYs (Disability-Adjusted Life Years)	High SDI	Male	Age-standardized	Burkitt lymphoma	Rate	2008	3.35664423195934	4.29245574280575	1.89533737261841
977	DALYs (Disability-Adjusted Life Years)	High SDI	Male	Age-standardized	Burkitt lymphoma	Rate	2007	3.38764459592675	4.31070126641731	1.96999176520976
978	DALYs (Disability-Adjusted Life Years)	High SDI	Male	Age-standardized	Burkitt lymphoma	Rate	2021	2.24005137405717	3.05364301500316	1.1132241310985
979	DALYs (Disability-Adjusted Life Years)	High SDI	Male	Age-standardized	Burkitt lymphoma	Rate	2012	2.92818328278975	3.81228173240913	1.60928277090942
980	DALYs (Disability-Adjusted Life Years)	High SDI	Male	Age-standardized	Burkitt lymphoma	Rate	2009	3.21512611764607	4.10216216260774	1.81178218492955
981	DALYs (Disability-Adjusted Life Years)	High SDI	Male	Age-standardized	Burkitt lymphoma	Rate	2011	3.05310601063067	3.93024561543991	1.71120022979559
982	DALYs (Disability-Adjusted Life Years)	High SDI	Male	Age-standardized	Burkitt lymphoma	Rate	2013	2.83194748304021	3.73411828665444	1.54261506508976
983	DALYs (Disability-Adjusted Life Years)	High SDI	Male	Age-standardized	Burkitt lymphoma	Rate	2014	2.75771633443185	3.66706323781571	1.50560471113628
984	DALYs (Disability-Adjusted Life Years)	High SDI	Male	Age-standardized	Burkitt lymphoma	Rate	2015	2.66389186713686	3.55163991260252	1.45941795220727
985	DALYs (Disability-Adjusted Life Years)	High SDI	Male	Age-standardized	Burkitt lymphoma	Rate	2016	2.63964410341414	3.53091265326623	1.47343905418858
986	DALYs (Disability-Adjusted Life Years)	High SDI	Male	Age-standardized	Burkitt lymphoma	Rate	2018	2.43102466242754	3.29750238913709	1.30662608857213
987	DALYs (Disability-Adjusted Life Years)	High SDI	Male	Age-standardized	Burkitt lymphoma	Rate	2017	2.47890437376385	3.3463927445359	1.37530410298819
988	DALYs (Disability-Adjusted Life Years)	High SDI	Male	Age-standardized	Burkitt lymphoma	Rate	2019	2.40331455320782	3.26831874307808	1.27041591046194
989	DALYs (Disability-Adjusted Life Years)	High SDI	Male	Age-standardized	Burkitt lymphoma	Rate	1996	3.34795850156032	4.75832781943182	2.34063330684979
990	DALYs (Disability-Adjusted Life Years)	High SDI	Male	Age-standardized	Burkitt lymphoma	Rate	2002	3.54911133040345	4.51612693618306	2.22750472981863
991	DALYs (Disability-Adjusted Life Years)	High SDI	Male	Age-standardized	Burkitt lymphoma	Rate	1993	3.36350746928246	4.91728868782516	2.38971905455565
992	DALYs (Disability-Adjusted Life Years)	High SDI	Male	Age-standardized	Burkitt lymphoma	Rate	2020	2.25575201614988	3.06781187798089	1.16536433700978
993	DALYs (Disability-Adjusted Life Years)	High SDI	Female	Age-standardized	Burkitt lymphoma	Rate	1990	0.987526470573707	1.52110003784808	0.605753198029305
994	DALYs (Disability-Adjusted Life Years)	High SDI	Female	Age-standardized	Burkitt lymphoma	Rate	1991	1.00086198374547	1.54487237877853	0.614847724210555
995	DALYs (Disability-Adjusted Life Years)	High SDI	Female	Age-standardized	Burkitt lymphoma	Rate	1992	1.00507952306431	1.54819674299667	0.618708487818698
996	DALYs (Disability-Adjusted Life Years)	High SDI	Female	Age-standardized	Burkitt lymphoma	Rate	1994	0.990353701275153	1.52149154249944	0.612896414957225
997	DALYs (Disability-Adjusted Life Years)	High SDI	Female	Age-standardized	Burkitt lymphoma	Rate	1995	1.00315086275362	1.51642097511716	0.613073460060272
998	DALYs (Disability-Adjusted Life Years)	High SDI	Female	Age-standardized	Burkitt lymphoma	Rate	1997	1.00615018479012	1.48103470543681	0.614680593233589
999	DALYs (Disability-Adjusted Life Years)	High SDI	Female	Age-standardized	Burkitt lymphoma	Rate	1998	1.03049292528264	1.50821928763198	0.614032449083937
1000	DALYs (Disability-Adjusted Life Years)	High SDI	Female	Age-standardized	Burkitt lymphoma	Rate	1999	1.0531709719491	1.50123706302197	0.605055614634849
1001	DALYs (Disability-Adjusted Life Years)	High SDI	Female	Age-standardized	Burkitt lymphoma	Rate	2010	0.938906231008078	1.40963109347547	0.451654953577456
1002	DALYs (Disability-Adjusted Life Years)	High SDI	Female	Age-standardized	Burkitt lymphoma	Rate	2000	1.05497551227067	1.50607665153276	0.581269108866823
1003	DALYs (Disability-Adjusted Life Years)	High SDI	Female	Age-standardized	Burkitt lymphoma	Rate	2001	1.0619870900464	1.52601907077138	0.571865414393094
1004	DALYs (Disability-Adjusted Life Years)	High SDI	Female	Age-standardized	Burkitt lymphoma	Rate	2003	1.05954363920175	1.54864341998014	0.553722616107731
1005	DALYs (Disability-Adjusted Life Years)	High SDI	Female	Age-standardized	Burkitt lymphoma	Rate	2004	1.03318190852507	1.52981878083851	0.533476652919848
1006	DALYs (Disability-Adjusted Life Years)	High SDI	Female	Age-standardized	Burkitt lymphoma	Rate	2005	1.0202366592369	1.50853305528601	0.528700328563431
1007	DALYs (Disability-Adjusted Life Years)	High SDI	Female	Age-standardized	Burkitt lymphoma	Rate	2006	0.982386736685879	1.45946440381161	0.49828187792973
1008	DALYs (Disability-Adjusted Life Years)	High SDI	Female	Age-standardized	Burkitt lymphoma	Rate	2008	0.982939996880594	1.46462503753216	0.485233932602598
1009	DALYs (Disability-Adjusted Life Years)	High SDI	Female	Age-standardized	Burkitt lymphoma	Rate	2007	0.987481645600114	1.44605683873723	0.494737327758353
1010	DALYs (Disability-Adjusted Life Years)	High SDI	Female	Age-standardized	Burkitt lymphoma	Rate	2021	0.694505314109569	1.08512876458423	0.283018158351763
1011	DALYs (Disability-Adjusted Life Years)	High SDI	Female	Age-standardized	Burkitt lymphoma	Rate	2012	0.908350549520573	1.38488254728561	0.436458926726337
1012	DALYs (Disability-Adjusted Life Years)	High SDI	Female	Age-standardized	Burkitt lymphoma	Rate	2009	0.987605117697923	1.47433247041393	0.488414140454217
1013	DALYs (Disability-Adjusted Life Years)	High SDI	Female	Age-standardized	Burkitt lymphoma	Rate	2011	0.917491126647176	1.39045481412671	0.444551710304098
1014	DALYs (Disability-Adjusted Life Years)	High SDI	Female	Age-standardized	Burkitt lymphoma	Rate	2013	0.879232615270416	1.33854067512614	0.421263884440881
1015	DALYs (Disability-Adjusted Life Years)	High SDI	Female	Age-standardized	Burkitt lymphoma	Rate	2014	0.847925550048115	1.29864550422876	0.404981826752295
1016	DALYs (Disability-Adjusted Life Years)	High SDI	Female	Age-standardized	Burkitt lymphoma	Rate	2015	0.830060030245544	1.26500693642399	0.393536957838097
1017	DALYs (Disability-Adjusted Life Years)	High SDI	Female	Age-standardized	Burkitt lymphoma	Rate	2016	0.813606795040905	1.24641122470476	0.38994569614082
1018	DALYs (Disability-Adjusted Life Years)	High SDI	Female	Age-standardized	Burkitt lymphoma	Rate	2018	0.796445516522332	1.22633292535546	0.358744062327269
1019	DALYs (Disability-Adjusted Life Years)	High SDI	Female	Age-standardized	Burkitt lymphoma	Rate	2017	0.799701470459062	1.23342324832223	0.371452134429507
1020	DALYs (Disability-Adjusted Life Years)	High SDI	Female	Age-standardized	Burkitt lymphoma	Rate	2019	0.793604055012663	1.22650059142064	0.349645481010058
1021	DALYs (Disability-Adjusted Life Years)	High SDI	Female	Age-standardized	Burkitt lymphoma	Rate	1996	1.00222646540154	1.49513953162009	0.616277329015328
1022	DALYs (Disability-Adjusted Life Years)	High SDI	Female	Age-standardized	Burkitt lymphoma	Rate	2002	1.07911601504873	1.56171476384404	0.572697870913017
1023	DALYs (Disability-Adjusted Life Years)	High SDI	Female	Age-standardized	Burkitt lymphoma	Rate	1993	1.00228910470025	1.54579547042043	0.615501606328078
1024	DALYs (Disability-Adjusted Life Years)	High SDI	Female	Age-standardized	Burkitt lymphoma	Rate	2020	0.713134680161335	1.11673808838059	0.29754581986846
1025	DALYs (Disability-Adjusted Life Years)	High SDI	Both	Age-standardized	Burkitt lymphoma	Rate	1990	2.2654594878029	3.17628921334636	1.64641474551009
1026	DALYs (Disability-Adjusted Life Years)	High SDI	Both	Age-standardized	Burkitt lymphoma	Rate	1991	2.23988163087422	3.10895254798529	1.65496101796155
1027	DALYs (Disability-Adjusted Life Years)	High SDI	Both	Age-standardized	Burkitt lymphoma	Rate	1992	2.21252259586326	3.05270463407714	1.66137455007759
1028	DALYs (Disability-Adjusted Life Years)	High SDI	Both	Age-standardized	Burkitt lymphoma	Rate	1994	2.19897952587934	2.97223427510926	1.66285057830741
1029	DALYs (Disability-Adjusted Life Years)	High SDI	Both	Age-standardized	Burkitt lymphoma	Rate	1995	2.23278287713378	3.00007983482159	1.69472612238821
1030	DALYs (Disability-Adjusted Life Years)	High SDI	Both	Age-standardized	Burkitt lymphoma	Rate	1997	2.21857884742523	2.9099350288536	1.62206327852339
1031	DALYs (Disability-Adjusted Life Years)	High SDI	Both	Age-standardized	Burkitt lymphoma	Rate	1998	2.22778218242415	2.89795062064264	1.59222570437946
1032	DALYs (Disability-Adjusted Life Years)	High SDI	Both	Age-standardized	Burkitt lymphoma	Rate	1999	2.28574807455894	2.91425566649242	1.59459423821556
1033	DALYs (Disability-Adjusted Life Years)	High SDI	Both	Age-standardized	Burkitt lymphoma	Rate	2010	2.04235119047902	2.55365164320515	1.15770736353539
1034	DALYs (Disability-Adjusted Life Years)	High SDI	Both	Age-standardized	Burkitt lymphoma	Rate	2000	2.3225755844258	2.88302198194997	1.56416623055252
1035	DALYs (Disability-Adjusted Life Years)	High SDI	Both	Age-standardized	Burkitt lymphoma	Rate	2001	2.31253902806336	2.88370688320423	1.52456125959873
1036	DALYs (Disability-Adjusted Life Years)	High SDI	Both	Age-standardized	Burkitt lymphoma	Rate	2003	2.32757270743838	2.90835586987737	1.49343190124042
1037	DALYs (Disability-Adjusted Life Years)	High SDI	Both	Age-standardized	Burkitt lymphoma	Rate	2004	2.29251191414674	2.85942801612333	1.45403926205702
1038	DALYs (Disability-Adjusted Life Years)	High SDI	Both	Age-standardized	Burkitt lymphoma	Rate	2005	2.31136415858754	2.88542322226944	1.44302922084995
1039	DALYs (Disability-Adjusted Life Years)	High SDI	Both	Age-standardized	Burkitt lymphoma	Rate	2006	2.29083643516291	2.85757669229588	1.39225117789177
1040	DALYs (Disability-Adjusted Life Years)	High SDI	Both	Age-standardized	Burkitt lymphoma	Rate	2008	2.20195421144875	2.74722452797229	1.2984236761976
1041	DALYs (Disability-Adjusted Life Years)	High SDI	Both	Age-standardized	Burkitt lymphoma	Rate	2007	2.21980183138233	2.76678370361242	1.33559179798033
1042	DALYs (Disability-Adjusted Life Years)	High SDI	Both	Age-standardized	Burkitt lymphoma	Rate	2021	1.48756124377584	1.95244311475025	0.730503781554051
1043	DALYs (Disability-Adjusted Life Years)	High SDI	Both	Age-standardized	Burkitt lymphoma	Rate	2012	1.94538787880707	2.46248345629124	1.08226974953669
1044	DALYs (Disability-Adjusted Life Years)	High SDI	Both	Age-standardized	Burkitt lymphoma	Rate	2009	2.13165902854996	2.65607072837654	1.24791310331529
1045	DALYs (Disability-Adjusted Life Years)	High SDI	Both	Age-standardized	Burkitt lymphoma	Rate	2011	2.01412056169792	2.53421365212102	1.1498554046473
1046	DALYs (Disability-Adjusted Life Years)	High SDI	Both	Age-standardized	Burkitt lymphoma	Rate	2013	1.88165341306358	2.39961560807139	1.03683341521473
1047	DALYs (Disability-Adjusted Life Years)	High SDI	Both	Age-standardized	Burkitt lymphoma	Rate	2014	1.82817749742884	2.34980608103992	1.00452172391624
1048	DALYs (Disability-Adjusted Life Years)	High SDI	Both	Age-standardized	Burkitt lymphoma	Rate	2015	1.77121710241522	2.29211162248012	0.966341704617904
1049	DALYs (Disability-Adjusted Life Years)	High SDI	Both	Age-standardized	Burkitt lymphoma	Rate	2016	1.75069910765444	2.26864737135689	0.963231448144255
1050	DALYs (Disability-Adjusted Life Years)	High SDI	Both	Age-standardized	Burkitt lymphoma	Rate	2018	1.63524418257552	2.1272445138315	0.85550926081438
1051	DALYs (Disability-Adjusted Life Years)	High SDI	Both	Age-standardized	Burkitt lymphoma	Rate	2017	1.66140786878532	2.15154552937944	0.896431007951572
1052	DALYs (Disability-Adjusted Life Years)	High SDI	Both	Age-standardized	Burkitt lymphoma	Rate	2019	1.61960356248697	2.11840480493584	0.831898591782808
1053	DALYs (Disability-Adjusted Life Years)	High SDI	Both	Age-standardized	Burkitt lymphoma	Rate	1996	2.2062291476798	2.91714360809819	1.63980241194541
1054	DALYs (Disability-Adjusted Life Years)	High SDI	Both	Age-standardized	Burkitt lymphoma	Rate	2002	2.34751678025444	2.93074936686472	1.52662632681412
1055	DALYs (Disability-Adjusted Life Years)	High SDI	Both	Age-standardized	Burkitt lymphoma	Rate	1993	2.21339181799598	3.02632436355718	1.65553582310854
1056	DALYs (Disability-Adjusted Life Years)	High SDI	Both	Age-standardized	Burkitt lymphoma	Rate	2020	1.50469428272322	1.95813996290806	0.757279994943534
1057	DALYs (Disability-Adjusted Life Years)	High-middle SDI	Male	Age-standardized	Burkitt lymphoma	Rate	1990	6.96188736362613	11.0567714343688	3.80783465555438
1058	DALYs (Disability-Adjusted Life Years)	High-middle SDI	Male	Age-standardized	Burkitt lymphoma	Rate	1991	7.00664635783752	10.8588523337062	3.82188552129597
1059	DALYs (Disability-Adjusted Life Years)	High-middle SDI	Male	Age-standardized	Burkitt lymphoma	Rate	1992	6.96510780639536	10.8892091449816	3.86784666740766
1060	DALYs (Disability-Adjusted Life Years)	High-middle SDI	Male	Age-standardized	Burkitt lymphoma	Rate	1994	6.73829343407905	10.8510234988397	3.75502997802408
1061	DALYs (Disability-Adjusted Life Years)	High-middle SDI	Male	Age-standardized	Burkitt lymphoma	Rate	1995	6.74716892196379	10.7715078683354	3.78558476901191
1062	DALYs (Disability-Adjusted Life Years)	High-middle SDI	Male	Age-standardized	Burkitt lymphoma	Rate	1997	6.88455395135208	10.6528241077089	3.91128733175009
1063	DALYs (Disability-Adjusted Life Years)	High-middle SDI	Male	Age-standardized	Burkitt lymphoma	Rate	1998	6.8578108574945	10.3949228337978	3.99638738176391
1064	DALYs (Disability-Adjusted Life Years)	High-middle SDI	Male	Age-standardized	Burkitt lymphoma	Rate	1999	6.85256317200728	10.3913979058309	4.02774928000015
1065	DALYs (Disability-Adjusted Life Years)	High-middle SDI	Male	Age-standardized	Burkitt lymphoma	Rate	2010	4.96313772834493	6.57780713135224	3.28294975664389
1066	DALYs (Disability-Adjusted Life Years)	High-middle SDI	Male	Age-standardized	Burkitt lymphoma	Rate	2000	6.82213657022721	10.1824962963815	4.08550998335154
1067	DALYs (Disability-Adjusted Life Years)	High-middle SDI	Male	Age-standardized	Burkitt lymphoma	Rate	2001	6.77488047693979	10.1299253694106	4.10735027346318
1068	DALYs (Disability-Adjusted Life Years)	High-middle SDI	Male	Age-standardized	Burkitt lymphoma	Rate	2003	6.41323416833678	9.21370516858233	3.84341054152593
1069	DALYs (Disability-Adjusted Life Years)	High-middle SDI	Male	Age-standardized	Burkitt lymphoma	Rate	2004	6.32200590567712	9.0518710181778	3.86949325149393
1070	DALYs (Disability-Adjusted Life Years)	High-middle SDI	Male	Age-standardized	Burkitt lymphoma	Rate	2005	6.22604184507445	8.7093332491856	3.85646751713191
1071	DALYs (Disability-Adjusted Life Years)	High-middle SDI	Male	Age-standardized	Burkitt lymphoma	Rate	2006	5.85743594429022	8.25475608455063	3.73225671233975
1072	DALYs (Disability-Adjusted Life Years)	High-middle SDI	Male	Age-standardized	Burkitt lymphoma	Rate	2008	5.26640200874304	7.16137289483453	3.46458948439576
1073	DALYs (Disability-Adjusted Life Years)	High-middle SDI	Male	Age-standardized	Burkitt lymphoma	Rate	2007	5.47676015246877	7.52387774053776	3.58129906841667
1074	DALYs (Disability-Adjusted Life Years)	High-middle SDI	Male	Age-standardized	Burkitt lymphoma	Rate	2021	3.10063729946075	4.34698070245036	1.95295100362466
1075	DALYs (Disability-Adjusted Life Years)	High-middle SDI	Male	Age-standardized	Burkitt lymphoma	Rate	2012	4.44787601748999	5.89446771837943	2.98245582034132
1076	DALYs (Disability-Adjusted Life Years)	High-middle SDI	Male	Age-standardized	Burkitt lymphoma	Rate	2009	5.15561733474924	6.97326172709206	3.43136386893549
1077	DALYs (Disability-Adjusted Life Years)	High-middle SDI	Male	Age-standardized	Burkitt lymphoma	Rate	2011	4.69261614097828	6.14794286146621	3.10448979688392
1078	DALYs (Disability-Adjusted Life Years)	High-middle SDI	Male	Age-standardized	Burkitt lymphoma	Rate	2013	4.27711918068102	5.65490024980734	2.87603820462929
1079	DALYs (Disability-Adjusted Life Years)	High-middle SDI	Male	Age-standardized	Burkitt lymphoma	Rate	2014	4.11673942686691	5.44622686293362	2.76489734137417
1080	DALYs (Disability-Adjusted Life Years)	High-middle SDI	Male	Age-standardized	Burkitt lymphoma	Rate	2015	3.98857226197214	5.3376439422651	2.65363513824077
1081	DALYs (Disability-Adjusted Life Years)	High-middle SDI	Male	Age-standardized	Burkitt lymphoma	Rate	2016	3.91009383956104	5.2789319064276	2.60481854133646
1082	DALYs (Disability-Adjusted Life Years)	High-middle SDI	Male	Age-standardized	Burkitt lymphoma	Rate	2018	3.52186504811277	4.83061625288375	2.25981390758424
1083	DALYs (Disability-Adjusted Life Years)	High-middle SDI	Male	Age-standardized	Burkitt lymphoma	Rate	2017	3.72761386471356	5.03531166244573	2.44511229870161
1084	DALYs (Disability-Adjusted Life Years)	High-middle SDI	Male	Age-standardized	Burkitt lymphoma	Rate	2019	3.41686175725469	4.74373580339419	2.18553832360127
1085	DALYs (Disability-Adjusted Life Years)	High-middle SDI	Male	Age-standardized	Burkitt lymphoma	Rate	1996	6.79905035202678	10.5411096682499	3.86542727657804
1086	DALYs (Disability-Adjusted Life Years)	High-middle SDI	Male	Age-standardized	Burkitt lymphoma	Rate	2002	6.62707723442612	9.73970636934373	4.00426037971685
1087	DALYs (Disability-Adjusted Life Years)	High-middle SDI	Male	Age-standardized	Burkitt lymphoma	Rate	1993	6.78048700687036	10.7514103302699	3.74042940711251
1088	DALYs (Disability-Adjusted Life Years)	High-middle SDI	Male	Age-standardized	Burkitt lymphoma	Rate	2020	3.19037728552237	4.51848350146402	2.01896267482021
1089	DALYs (Disability-Adjusted Life Years)	High-middle SDI	Female	Age-standardized	Burkitt lymphoma	Rate	1990	3.3089882586663	6.4699516462612	1.44210658839879
1090	DALYs (Disability-Adjusted Life Years)	High-middle SDI	Female	Age-standardized	Burkitt lymphoma	Rate	1991	3.4278683228811	6.66435242473054	1.51950072963911
1091	DALYs (Disability-Adjusted Life Years)	High-middle SDI	Female	Age-standardized	Burkitt lymphoma	Rate	1992	3.44857536260549	6.76931300278139	1.51317309470403
1092	DALYs (Disability-Adjusted Life Years)	High-middle SDI	Female	Age-standardized	Burkitt lymphoma	Rate	1994	3.4789846439546	6.53770388751495	1.51073451657559
1093	DALYs (Disability-Adjusted Life Years)	High-middle SDI	Female	Age-standardized	Burkitt lymphoma	Rate	1995	3.51504156264825	6.68477415397636	1.51325193392562
1094	DALYs (Disability-Adjusted Life Years)	High-middle SDI	Female	Age-standardized	Burkitt lymphoma	Rate	1997	3.48994515155422	6.49108437810188	1.50347049660968
1095	DALYs (Disability-Adjusted Life Years)	High-middle SDI	Female	Age-standardized	Burkitt lymphoma	Rate	1998	3.47264058856817	6.28497818130534	1.50393060152945
1096	DALYs (Disability-Adjusted Life Years)	High-middle SDI	Female	Age-standardized	Burkitt lymphoma	Rate	1999	3.43688435333601	5.97490633253927	1.51288843996938
1097	DALYs (Disability-Adjusted Life Years)	High-middle SDI	Female	Age-standardized	Burkitt lymphoma	Rate	2010	1.7988648086779	2.42435560425628	1.12364343442941
1098	DALYs (Disability-Adjusted Life Years)	High-middle SDI	Female	Age-standardized	Burkitt lymphoma	Rate	2000	3.26902330043977	5.49262098951137	1.44093414283766
1099	DALYs (Disability-Adjusted Life Years)	High-middle SDI	Female	Age-standardized	Burkitt lymphoma	Rate	2001	3.13156023474872	5.07606831723934	1.44018683702306
1100	DALYs (Disability-Adjusted Life Years)	High-middle SDI	Female	Age-standardized	Burkitt lymphoma	Rate	2003	2.72685337249161	4.31053082325068	1.34454875595327
1101	DALYs (Disability-Adjusted Life Years)	High-middle SDI	Female	Age-standardized	Burkitt lymphoma	Rate	2004	2.59656494692029	3.97442877846278	1.32057034488616
1102	DALYs (Disability-Adjusted Life Years)	High-middle SDI	Female	Age-standardized	Burkitt lymphoma	Rate	2005	2.45447353209803	3.62917715943217	1.31598269642179
1103	DALYs (Disability-Adjusted Life Years)	High-middle SDI	Female	Age-standardized	Burkitt lymphoma	Rate	2006	2.22651010688708	3.17421437861781	1.27500290673819
1104	DALYs (Disability-Adjusted Life Years)	High-middle SDI	Female	Age-standardized	Burkitt lymphoma	Rate	2008	1.98867169597975	2.75034645551926	1.23188315239697
1105	DALYs (Disability-Adjusted Life Years)	High-middle SDI	Female	Age-standardized	Burkitt lymphoma	Rate	2007	2.0869764524274	2.92537912895769	1.27299890978821
1106	DALYs (Disability-Adjusted Life Years)	High-middle SDI	Female	Age-standardized	Burkitt lymphoma	Rate	2021	1.11382752002697	1.69885654069286	0.622557300813392
1107	DALYs (Disability-Adjusted Life Years)	High-middle SDI	Female	Age-standardized	Burkitt lymphoma	Rate	2012	1.6417990955419	2.23955514367867	1.03389076075954
1108	DALYs (Disability-Adjusted Life Years)	High-middle SDI	Female	Age-standardized	Burkitt lymphoma	Rate	2009	1.90768753903806	2.6008871132628	1.19372058578018
1109	DALYs (Disability-Adjusted Life Years)	High-middle SDI	Female	Age-standardized	Burkitt lymphoma	Rate	2011	1.70981256162687	2.31748418147251	1.06464664837391
1110	DALYs (Disability-Adjusted Life Years)	High-middle SDI	Female	Age-standardized	Burkitt lymphoma	Rate	2013	1.57462105686817	2.18257449039016	0.989588418669792
1111	DALYs (Disability-Adjusted Life Years)	High-middle SDI	Female	Age-standardized	Burkitt lymphoma	Rate	2014	1.53234038910905	2.13139718626259	0.964946292810002
1112	DALYs (Disability-Adjusted Life Years)	High-middle SDI	Female	Age-standardized	Burkitt lymphoma	Rate	2015	1.45870627923302	2.06299237367992	0.912063340636341
1113	DALYs (Disability-Adjusted Life Years)	High-middle SDI	Female	Age-standardized	Burkitt lymphoma	Rate	2016	1.43111825057778	2.0374207823142	0.889956950204155
1114	DALYs (Disability-Adjusted Life Years)	High-middle SDI	Female	Age-standardized	Burkitt lymphoma	Rate	2018	1.3054958997878	1.90249359949697	0.78338254597986
1115	DALYs (Disability-Adjusted Life Years)	High-middle SDI	Female	Age-standardized	Burkitt lymphoma	Rate	2017	1.38502152061999	1.9979639865701	0.858365221226538
1116	DALYs (Disability-Adjusted Life Years)	High-middle SDI	Female	Age-standardized	Burkitt lymphoma	Rate	2019	1.23312059610599	1.85193360151527	0.745968086833246
1117	DALYs (Disability-Adjusted Life Years)	High-middle SDI	Female	Age-standardized	Burkitt lymphoma	Rate	1996	3.5137590387824	6.72394064646645	1.50873223221419
1118	DALYs (Disability-Adjusted Life Years)	High-middle SDI	Female	Age-standardized	Burkitt lymphoma	Rate	2002	2.93780035003675	4.6967850573366	1.40496633214655
1119	DALYs (Disability-Adjusted Life Years)	High-middle SDI	Female	Age-standardized	Burkitt lymphoma	Rate	1993	3.46328183103517	6.71050696231489	1.50756843761427
1120	DALYs (Disability-Adjusted Life Years)	High-middle SDI	Female	Age-standardized	Burkitt lymphoma	Rate	2020	1.15287984302435	1.76082412462139	0.664926612467417
1121	DALYs (Disability-Adjusted Life Years)	High-middle SDI	Both	Age-standardized	Burkitt lymphoma	Rate	1990	5.1889367642194	7.89485800462138	2.87455141352925
1122	DALYs (Disability-Adjusted Life Years)	High-middle SDI	Both	Age-standardized	Burkitt lymphoma	Rate	1991	5.27066307206136	7.95861105934545	2.95387238583149
1123	DALYs (Disability-Adjusted Life Years)	High-middle SDI	Both	Age-standardized	Burkitt lymphoma	Rate	1992	5.26105162956497	7.91420992358943	2.92305931406749
1124	DALYs (Disability-Adjusted Life Years)	High-middle SDI	Both	Age-standardized	Burkitt lymphoma	Rate	1994	5.16423	7.75019622169137	2.9525202335015
1125	DALYs (Disability-Adjusted Life Years)	High-middle SDI	Both	Age-standardized	Burkitt lymphoma	Rate	1995	5.18984317848782	7.68806	2.99925792490253
1126	DALYs (Disability-Adjusted Life Years)	High-middle SDI	Both	Age-standardized	Burkitt lymphoma	Rate	1997	5.25588283638677	7.68676735806834	3.06418226505246
1127	DALYs (Disability-Adjusted Life Years)	High-middle SDI	Both	Age-standardized	Burkitt lymphoma	Rate	1998	5.23640407752479	7.52302501016591	3.05868200015986
1128	DALYs (Disability-Adjusted Life Years)	High-middle SDI	Both	Age-standardized	Burkitt lymphoma	Rate	1999	5.2189140177171	7.3438266212445	3.05673692989815
1129	DALYs (Disability-Adjusted Life Years)	High-middle SDI	Both	Age-standardized	Burkitt lymphoma	Rate	2010	3.45665291020819	4.35212530179725	2.41666607955065
1130	DALYs (Disability-Adjusted Life Years)	High-middle SDI	Both	Age-standardized	Burkitt lymphoma	Rate	2000	5.12478018318992	7.13236004347886	3.04475
1131	DALYs (Disability-Adjusted Life Years)	High-middle SDI	Both	Age-standardized	Burkitt lymphoma	Rate	2001	5.03635633937479	6.90443693848875	3.02184741992763
1132	DALYs (Disability-Adjusted Life Years)	High-middle SDI	Both	Age-standardized	Burkitt lymphoma	Rate	2003	4.65676284887302	6.37393477631987	2.90758567346539
1133	DALYs (Disability-Adjusted Life Years)	High-middle SDI	Both	Age-standardized	Burkitt lymphoma	Rate	2004	4.54759796767881	6.12687904663309	2.87537279668063
1134	DALYs (Disability-Adjusted Life Years)	High-middle SDI	Both	Age-standardized	Burkitt lymphoma	Rate	2005	4.43000054554706	5.91381580165698	2.88154292802713
1135	DALYs (Disability-Adjusted Life Years)	High-middle SDI	Both	Age-standardized	Burkitt lymphoma	Rate	2006	4.12864499867481	5.44256503243931	2.76458200164866
1136	DALYs (Disability-Adjusted Life Years)	High-middle SDI	Both	Age-standardized	Burkitt lymphoma	Rate	2008	3.70608811052379	4.78507824513596	2.57313410210682
1137	DALYs (Disability-Adjusted Life Years)	High-middle SDI	Both	Age-standardized	Burkitt lymphoma	Rate	2007	3.8630103321249	5.04216298573075	2.66603464538451
1138	DALYs (Disability-Adjusted Life Years)	High-middle SDI	Both	Age-standardized	Burkitt lymphoma	Rate	2021	2.15444008887176	2.89789796103873	1.41777146055587
1139	DALYs (Disability-Adjusted Life Years)	High-middle SDI	Both	Age-standardized	Burkitt lymphoma	Rate	2012	3.11143602092276	3.9219573443401	2.21044663547056
1140	DALYs (Disability-Adjusted Life Years)	High-middle SDI	Both	Age-standardized	Burkitt lymphoma	Rate	2009	3.60940779311492	4.60379372140988	2.51932126529515
1141	DALYs (Disability-Adjusted Life Years)	High-middle SDI	Both	Age-standardized	Burkitt lymphoma	Rate	2011	3.27226809291716	4.09780235407076	2.31623987869706
1142	DALYs (Disability-Adjusted Life Years)	High-middle SDI	Both	Age-standardized	Burkitt lymphoma	Rate	2013	2.98976025457816	3.77348475274696	2.1158893689536
1143	DALYs (Disability-Adjusted Life Years)	High-middle SDI	Both	Age-standardized	Burkitt lymphoma	Rate	2014	2.88539050565858	3.67480853193508	2.02914481059727
1144	DALYs (Disability-Adjusted Life Years)	High-middle SDI	Both	Age-standardized	Burkitt lymphoma	Rate	2015	2.78292048766071	3.56718405796907	1.94451105157628
1145	DALYs (Disability-Adjusted Life Years)	High-middle SDI	Both	Age-standardized	Burkitt lymphoma	Rate	2016	2.72844189618628	3.54841690991693	1.89628742516349
1146	DALYs (Disability-Adjusted Life Years)	High-middle SDI	Both	Age-standardized	Burkitt lymphoma	Rate	2018	2.46539978514071	3.24172009413543	1.67286505572567
1147	DALYs (Disability-Adjusted Life Years)	High-middle SDI	Both	Age-standardized	Burkitt lymphoma	Rate	2017	2.61088428835753	3.39506283022948	1.80376017018469
1148	DALYs (Disability-Adjusted Life Years)	High-middle SDI	Both	Age-standardized	Burkitt lymphoma	Rate	2019	2.37610252851233	3.13731183288442	1.61872075993641
1149	DALYs (Disability-Adjusted Life Years)	High-middle SDI	Both	Age-standardized	Burkitt lymphoma	Rate	1996	5.21958478406822	7.59894418636346	3.00847325115651
1150	DALYs (Disability-Adjusted Life Years)	High-middle SDI	Both	Age-standardized	Burkitt lymphoma	Rate	2002	4.86814588078734	6.71820499558711	2.97218637717191
1151	DALYs (Disability-Adjusted Life Years)	High-middle SDI	Both	Age-standardized	Burkitt lymphoma	Rate	1993	5.17518100409506	7.72607662444561	2.90510956443503
1152	DALYs (Disability-Adjusted Life Years)	High-middle SDI	Both	Age-standardized	Burkitt lymphoma	Rate	2020	2.21960448497883	2.97990061649721	1.48724026174814
1153	Prevalence	Global	Male	Age-standardized	Burkitt lymphoma	Rate	1990	1.9775907628025	3.12697671214674	0.976826546898646
1154	Prevalence	Global	Male	Age-standardized	Burkitt lymphoma	Rate	1991	2.00253399537471	3.14055538741334	0.991562979954897
1155	Prevalence	Global	Male	Age-standardized	Burkitt lymphoma	Rate	1992	2.0325992608783	3.16892189811822	1.01781839664773
1156	Prevalence	Global	Male	Age-standardized	Burkitt lymphoma	Rate	1994	2.08435360693269	3.19880345939865	1.07222250035129
1157	Prevalence	Global	Male	Age-standardized	Burkitt lymphoma	Rate	1995	2.12456559632012	3.2515667544399	1.09774150683587
1158	Prevalence	Global	Male	Age-standardized	Burkitt lymphoma	Rate	1997	2.19320494929324	3.31004	1.15657701208276
1159	Prevalence	Global	Male	Age-standardized	Burkitt lymphoma	Rate	1998	2.22824935840044	3.31597101823748	1.1982714010169
1160	Prevalence	Global	Male	Age-standardized	Burkitt lymphoma	Rate	1999	2.25837380897048	3.32239662599157	1.2200138064627
1161	Prevalence	Global	Male	Age-standardized	Burkitt lymphoma	Rate	2010	2.55956235191987	3.38608244983787	1.52045322181936
1162	Prevalence	Global	Male	Age-standardized	Burkitt lymphoma	Rate	2000	2.3154060461512	3.36378327243344	1.26541342468104
1163	Prevalence	Global	Male	Age-standardized	Burkitt lymphoma	Rate	2001	2.35603772402692	3.42042904093874	1.29537125298414
1164	Prevalence	Global	Male	Age-standardized	Burkitt lymphoma	Rate	2003	2.42401432199095	3.40385813838481	1.34726358882647
1165	Prevalence	Global	Male	Age-standardized	Burkitt lymphoma	Rate	2004	2.46887802774816	3.42427212399884	1.39026383393091
1166	Prevalence	Global	Male	Age-standardized	Burkitt lymphoma	Rate	2005	2.52051615106871	3.47083240031548	1.43129577979967
1167	Prevalence	Global	Male	Age-standardized	Burkitt lymphoma	Rate	2006	2.55611636828102	3.48010491450475	1.45879195250545
1168	Prevalence	Global	Male	Age-standardized	Burkitt lymphoma	Rate	2008	2.57768590731268	3.44653611313157	1.49244675520083
1169	Prevalence	Global	Male	Age-standardized	Burkitt lymphoma	Rate	2007	2.56345843061881	3.44434045354545	1.47498004232084
1170	Prevalence	Global	Male	Age-standardized	Burkitt lymphoma	Rate	2021	2.39458024006837	3.30735332982903	1.45861804389372
1171	Prevalence	Global	Male	Age-standardized	Burkitt lymphoma	Rate	2012	2.56614273323168	3.3903020825307	1.53576628455879
1172	Prevalence	Global	Male	Age-standardized	Burkitt lymphoma	Rate	2009	2.57412002628778	3.42176445890387	1.50817023124846
1173	Prevalence	Global	Male	Age-standardized	Burkitt lymphoma	Rate	2011	2.56648702519772	3.40306296538594	1.53142028812495
1174	Prevalence	Global	Male	Age-standardized	Burkitt lymphoma	Rate	2013	2.58105280375765	3.41533553387487	1.55568671152591
1175	Prevalence	Global	Male	Age-standardized	Burkitt lymphoma	Rate	2014	2.59145203920913	3.45037503779946	1.57080967535366
1176	Prevalence	Global	Male	Age-standardized	Burkitt lymphoma	Rate	2015	2.60272903856893	3.45937987483594	1.59588783736512
1177	Prevalence	Global	Male	Age-standardized	Burkitt lymphoma	Rate	2016	2.6237483241451	3.50761168489376	1.60199377187642
1178	Prevalence	Global	Male	Age-standardized	Burkitt lymphoma	Rate	2018	2.52826442317589	3.40520036138686	1.54689935769837
1179	Prevalence	Global	Male	Age-standardized	Burkitt lymphoma	Rate	2017	2.57803159701725	3.4259682686234	1.56499205717705
1180	Prevalence	Global	Male	Age-standardized	Burkitt lymphoma	Rate	2019	2.49130794890876	3.37306558530406	1.53717831437483
1181	Prevalence	Global	Male	Age-standardized	Burkitt lymphoma	Rate	1996	2.15499320393247	3.26904907482171	1.12824334939061
1182	Prevalence	Global	Male	Age-standardized	Burkitt lymphoma	Rate	2002	2.40335114443721	3.42723620947575	1.32326867873696
1183	Prevalence	Global	Male	Age-standardized	Burkitt lymphoma	Rate	1993	2.06296620925967	3.18501501082064	1.04929943139443
1184	Prevalence	Global	Male	Age-standardized	Burkitt lymphoma	Rate	2020	2.46714597016729	3.37095981960736	1.50477087170637
1185	Prevalence	Global	Female	Age-standardized	Burkitt lymphoma	Rate	1990	0.844762315442468	1.35537266217692	0.437788797781464
1186	Prevalence	Global	Female	Age-standardized	Burkitt lymphoma	Rate	1991	0.862704827749118	1.37963345718115	0.446203550317556
1187	Prevalence	Global	Female	Age-standardized	Burkitt lymphoma	Rate	1992	0.877383367958321	1.3960538038821	0.456038744074058
1188	Prevalence	Global	Female	Age-standardized	Burkitt lymphoma	Rate	1994	0.893107653985833	1.39252069714612	0.476643870831908
1189	Prevalence	Global	Female	Age-standardized	Burkitt lymphoma	Rate	1995	0.910276562579531	1.40534499847433	0.485756595583863
1190	Prevalence	Global	Female	Age-standardized	Burkitt lymphoma	Rate	1997	0.928017518002563	1.4056120012013	0.505392960750176
1191	Prevalence	Global	Female	Age-standardized	Burkitt lymphoma	Rate	1998	0.934340643778864	1.40053930120252	0.511469432437883
1192	Prevalence	Global	Female	Age-standardized	Burkitt lymphoma	Rate	1999	0.945570872688038	1.39404931844909	0.521484274009903
1193	Prevalence	Global	Female	Age-standardized	Burkitt lymphoma	Rate	2010	0.984151986685048	1.32058483664388	0.580004442206777
1194	Prevalence	Global	Female	Age-standardized	Burkitt lymphoma	Rate	2000	0.957792743830477	1.39140970525156	0.529148541215631
1195	Prevalence	Global	Female	Age-standardized	Burkitt lymphoma	Rate	2001	0.962522495941286	1.37435797261911	0.535820607102526
1196	Prevalence	Global	Female	Age-standardized	Burkitt lymphoma	Rate	2003	0.960763835103376	1.34749620183115	0.54412479707158
1197	Prevalence	Global	Female	Age-standardized	Burkitt lymphoma	Rate	2004	0.973129176394109	1.34842568644676	0.553444883404524
1198	Prevalence	Global	Female	Age-standardized	Burkitt lymphoma	Rate	2005	0.975100674779062	1.34557204222618	0.564367479027784
1199	Prevalence	Global	Female	Age-standardized	Burkitt lymphoma	Rate	2006	0.979406770451702	1.33654283056934	0.570481385944226
1200	Prevalence	Global	Female	Age-standardized	Burkitt lymphoma	Rate	2008	0.982106841310102	1.31867122947663	0.585949832787259
1201	Prevalence	Global	Female	Age-standardized	Burkitt lymphoma	Rate	2007	0.97770143623216	1.32651886974249	0.57615642394176
1202	Prevalence	Global	Female	Age-standardized	Burkitt lymphoma	Rate	2021	0.925632954671387	1.37158199104396	0.53415653162914
1203	Prevalence	Global	Female	Age-standardized	Burkitt lymphoma	Rate	2012	0.997311028276429	1.32927845646616	0.600508327355412
1204	Prevalence	Global	Female	Age-standardized	Burkitt lymphoma	Rate	2009	0.984492259359769	1.32657406078627	0.58205916083211
1205	Prevalence	Global	Female	Age-standardized	Burkitt lymphoma	Rate	2011	0.99655568704679	1.33059270509356	0.593820362481846
1206	Prevalence	Global	Female	Age-standardized	Burkitt lymphoma	Rate	2013	1.01180986566414	1.34565627343445	0.605489761102496
1207	Prevalence	Global	Female	Age-standardized	Burkitt lymphoma	Rate	2014	1.02397715926786	1.37524792711385	0.617564538129542
1208	Prevalence	Global	Female	Age-standardized	Burkitt lymphoma	Rate	2015	1.02576004093924	1.38188909496478	0.608172784109864
1209	Prevalence	Global	Female	Age-standardized	Burkitt lymphoma	Rate	2016	1.04503275782748	1.42204629334927	0.630887590885087
1210	Prevalence	Global	Female	Age-standardized	Burkitt lymphoma	Rate	2018	1.00329420301486	1.40105490104619	0.598397957063392
1211	Prevalence	Global	Female	Age-standardized	Burkitt lymphoma	Rate	2017	1.02932534244996	1.39762927672899	0.613487148030464
1212	Prevalence	Global	Female	Age-standardized	Burkitt lymphoma	Rate	2019	0.982977153222891	1.39736016684942	0.582194625679424
1213	Prevalence	Global	Female	Age-standardized	Burkitt lymphoma	Rate	1996	0.921477069309823	1.40497811409057	0.49446757789522
1214	Prevalence	Global	Female	Age-standardized	Burkitt lymphoma	Rate	2002	0.96487398459388	1.36654883991645	0.542808208953588
1215	Prevalence	Global	Female	Age-standardized	Burkitt lymphoma	Rate	1993	0.889845104127504	1.39816610665711	0.46987841371134
1216	Prevalence	Global	Female	Age-standardized	Burkitt lymphoma	Rate	2020	0.962241155939334	1.41259627239642	0.557372187048295
1217	Prevalence	Global	Both	Age-standardized	Burkitt lymphoma	Rate	1990	1.42729877917294	2.07434212851747	0.79794595366521
1218	Prevalence	Global	Both	Age-standardized	Burkitt lymphoma	Rate	1991	1.44936700211817	2.09101723789469	0.813100022532438
1219	Prevalence	Global	Both	Age-standardized	Burkitt lymphoma	Rate	1992	1.47249551080881	2.12698596998988	0.830033334263819
1220	Prevalence	Global	Both	Age-standardized	Burkitt lymphoma	Rate	1994	1.50784317410338	2.14197349540987	0.857652267013225
1221	Prevalence	Global	Both	Age-standardized	Burkitt lymphoma	Rate	1995	1.5374097558327	2.16705117494665	0.878492983022201
1222	Prevalence	Global	Both	Age-standardized	Burkitt lymphoma	Rate	1997	1.58226725794759	2.19586609399038	0.917634310103686
1223	Prevalence	Global	Both	Age-standardized	Burkitt lymphoma	Rate	1998	1.60372837221453	2.22737795173357	0.938100631180693
1224	Prevalence	Global	Both	Age-standardized	Burkitt lymphoma	Rate	1999	1.62492840321253	2.24005449439897	0.95829938723768
1225	Prevalence	Global	Both	Age-standardized	Burkitt lymphoma	Rate	2010	1.79868531100959	2.30347498284213	1.14340622035263
1226	Prevalence	Global	Both	Age-standardized	Burkitt lymphoma	Rate	2000	1.66045973678742	2.27425842881276	0.984230272797477
1227	Prevalence	Global	Both	Age-standardized	Burkitt lymphoma	Rate	2001	1.6838447774911	2.31677372677465	0.995049646900103
1228	Prevalence	Global	Both	Age-standardized	Burkitt lymphoma	Rate	2003	1.71817825684342	2.31857238897207	1.02661585615894
1229	Prevalence	Global	Both	Age-standardized	Burkitt lymphoma	Rate	2004	1.74729789692217	2.32896383734093	1.05903873004648
1230	Prevalence	Global	Both	Age-standardized	Burkitt lymphoma	Rate	2005	1.77487868477673	2.34542310879731	1.08973942488759
1231	Prevalence	Global	Both	Age-standardized	Burkitt lymphoma	Rate	2006	1.79526964048385	2.35858250805937	1.11362099078973
1232	Prevalence	Global	Both	Age-standardized	Burkitt lymphoma	Rate	2008	1.8074678441484	2.34243315437116	1.13935345991884
1233	Prevalence	Global	Both	Age-standardized	Burkitt lymphoma	Rate	2007	1.79812555901883	2.35393531562114	1.12021855714544
1234	Prevalence	Global	Both	Age-standardized	Burkitt lymphoma	Rate	2021	1.6838823765168	2.23958548956007	1.07074660856332
1235	Prevalence	Global	Both	Age-standardized	Burkitt lymphoma	Rate	2012	1.80795259475786	2.3103435587272	1.15415485157806
1236	Prevalence	Global	Both	Age-standardized	Burkitt lymphoma	Rate	2009	1.80659588655794	2.32167796447259	1.13688356079186
1237	Prevalence	Global	Both	Age-standardized	Burkitt lymphoma	Rate	2011	1.80800165221166	2.30190634487689	1.1436106658025
1238	Prevalence	Global	Both	Age-standardized	Burkitt lymphoma	Rate	2013	1.8224616770873	2.3281350788836	1.17817081817367
1239	Prevalence	Global	Both	Age-standardized	Burkitt lymphoma	Rate	2014	1.83354401356432	2.34777459314963	1.17333583943699
1240	Prevalence	Global	Both	Age-standardized	Burkitt lymphoma	Rate	2015	1.84009132980299	2.36483142297108	1.17715077760646
1241	Prevalence	Global	Both	Age-standardized	Burkitt lymphoma	Rate	2016	1.86016200523409	2.39252034882573	1.19802143305419
1242	Prevalence	Global	Both	Age-standardized	Burkitt lymphoma	Rate	2018	1.79053	2.32124085889391	1.14816258653792
1243	Prevalence	Global	Both	Age-standardized	Burkitt lymphoma	Rate	2017	1.82888001878262	2.35527762346039	1.1767815406775
1244	Prevalence	Global	Both	Age-standardized	Burkitt lymphoma	Rate	2019	1.76156227998366	2.29551472409033	1.13593379392393
1245	Prevalence	Global	Both	Age-standardized	Burkitt lymphoma	Rate	1996	1.5589882986354	2.17694989880957	0.901162505009505
1246	Prevalence	Global	Both	Age-standardized	Burkitt lymphoma	Rate	2002	1.70949240837609	2.31107158931584	1.02245837470326
1247	Prevalence	Global	Both	Age-standardized	Burkitt lymphoma	Rate	1993	1.49471148207992	2.12583328026018	0.849345514376886
1248	Prevalence	Global	Both	Age-standardized	Burkitt lymphoma	Rate	2020	1.7390453148176	2.30988045856702	1.10899153420538
1249	Prevalence	Middle SDI	Male	Age-standardized	Burkitt lymphoma	Rate	1990	0.700689019653896	1.03739650409834	0.391215540654506
1250	Prevalence	Middle SDI	Male	Age-standardized	Burkitt lymphoma	Rate	1991	0.716122538205436	1.06442340308249	0.393597622004057
1251	Prevalence	Middle SDI	Male	Age-standardized	Burkitt lymphoma	Rate	1992	0.730753044714702	1.08845971971843	0.400487984847738
1252	Prevalence	Middle SDI	Male	Age-standardized	Burkitt lymphoma	Rate	1994	0.770922678382403	1.1263756737444	0.429463959979952
1253	Prevalence	Middle SDI	Male	Age-standardized	Burkitt lymphoma	Rate	1995	0.790391586056191	1.15209772313723	0.43773799827352
1254	Prevalence	Middle SDI	Male	Age-standardized	Burkitt lymphoma	Rate	1997	0.856586886297699	1.21991800902643	0.47895836436399
1255	Prevalence	Middle SDI	Male	Age-standardized	Burkitt lymphoma	Rate	1998	0.896241828368953	1.28995364514403	0.503367701548329
1256	Prevalence	Middle SDI	Male	Age-standardized	Burkitt lymphoma	Rate	1999	0.924471883486814	1.33216753701133	0.524949435825571
1257	Prevalence	Middle SDI	Male	Age-standardized	Burkitt lymphoma	Rate	2010	1.09734629362399	1.50403685876412	0.662239884135511
1258	Prevalence	Middle SDI	Male	Age-standardized	Burkitt lymphoma	Rate	2000	0.955111870689605	1.35610160769226	0.540709432869392
1259	Prevalence	Middle SDI	Male	Age-standardized	Burkitt lymphoma	Rate	2001	0.975160556519071	1.40120895279768	0.55316501643783
1260	Prevalence	Middle SDI	Male	Age-standardized	Burkitt lymphoma	Rate	2003	0.99146101190276	1.39616301327967	0.57576840678921
1261	Prevalence	Middle SDI	Male	Age-standardized	Burkitt lymphoma	Rate	2004	0.997661063257808	1.38595525151323	0.577182531885035
1262	Prevalence	Middle SDI	Male	Age-standardized	Burkitt lymphoma	Rate	2005	1.02421660685296	1.40794518533414	0.590610156691422
1263	Prevalence	Middle SDI	Male	Age-standardized	Burkitt lymphoma	Rate	2006	1.03726519452457	1.43115637026484	0.614806266473435
1264	Prevalence	Middle SDI	Male	Age-standardized	Burkitt lymphoma	Rate	2008	1.06172729484128	1.4486315072905	0.63779240147109
1265	Prevalence	Middle SDI	Male	Age-standardized	Burkitt lymphoma	Rate	2007	1.04525769069051	1.43398791798713	0.62136054678964
1266	Prevalence	Middle SDI	Male	Age-standardized	Burkitt lymphoma	Rate	2021	1.11411201172869	1.66853285722286	0.639608691608824
1267	Prevalence	Middle SDI	Male	Age-standardized	Burkitt lymphoma	Rate	2012	1.14193068708622	1.55304117758577	0.699625549144209
1268	Prevalence	Middle SDI	Male	Age-standardized	Burkitt lymphoma	Rate	2009	1.08361495936581	1.48647510997527	0.652601372033284
1269	Prevalence	Middle SDI	Male	Age-standardized	Burkitt lymphoma	Rate	2011	1.11892631129794	1.51342072100064	0.681210962580947
1270	Prevalence	Middle SDI	Male	Age-standardized	Burkitt lymphoma	Rate	2013	1.15974273755755	1.60812471448246	0.713368693217064
1271	Prevalence	Middle SDI	Male	Age-standardized	Burkitt lymphoma	Rate	2014	1.15648117046579	1.62180169506951	0.708366720609864
1272	Prevalence	Middle SDI	Male	Age-standardized	Burkitt lymphoma	Rate	2015	1.17740876966823	1.67561374177092	0.69967607443618
1273	Prevalence	Middle SDI	Male	Age-standardized	Burkitt lymphoma	Rate	2016	1.17721597024976	1.71794992493392	0.699584397073335
1274	Prevalence	Middle SDI	Male	Age-standardized	Burkitt lymphoma	Rate	2018	1.18216802661613	1.71608477315219	0.698333363754558
1275	Prevalence	Middle SDI	Male	Age-standardized	Burkitt lymphoma	Rate	2017	1.17154670161203	1.70494408428634	0.692871889201252
1276	Prevalence	Middle SDI	Male	Age-standardized	Burkitt lymphoma	Rate	2019	1.1858757009505	1.73525971863638	0.70605708424001
1277	Prevalence	Middle SDI	Male	Age-standardized	Burkitt lymphoma	Rate	1996	0.822185027398864	1.17986255464842	0.462094942330302
1278	Prevalence	Middle SDI	Male	Age-standardized	Burkitt lymphoma	Rate	2002	0.994499919606471	1.4192894777834	0.57594396995913
1279	Prevalence	Middle SDI	Male	Age-standardized	Burkitt lymphoma	Rate	1993	0.750090221326745	1.10777991291131	0.413516901906636
1280	Prevalence	Middle SDI	Male	Age-standardized	Burkitt lymphoma	Rate	2020	1.15473138805964	1.72808822845381	0.666980485826798
1281	Prevalence	Middle SDI	Female	Age-standardized	Burkitt lymphoma	Rate	1990	0.361796548380844	0.648558562007903	0.175232940047314
1282	Prevalence	Middle SDI	Female	Age-standardized	Burkitt lymphoma	Rate	1991	0.37941370469711	0.69812529304057	0.181048837156246
1283	Prevalence	Middle SDI	Female	Age-standardized	Burkitt lymphoma	Rate	1992	0.38871857338221	0.701137258707972	0.185031857384467
1284	Prevalence	Middle SDI	Female	Age-standardized	Burkitt lymphoma	Rate	1994	0.40639671027076	0.688623924218079	0.196870408018813
1285	Prevalence	Middle SDI	Female	Age-standardized	Burkitt lymphoma	Rate	1995	0.415587686362763	0.676549637664302	0.205553791118317
1286	Prevalence	Middle SDI	Female	Age-standardized	Burkitt lymphoma	Rate	1997	0.442728587904231	0.682045227118361	0.221762755699636
1287	Prevalence	Middle SDI	Female	Age-standardized	Burkitt lymphoma	Rate	1998	0.449976693920904	0.680379979355068	0.22625054003754
1288	Prevalence	Middle SDI	Female	Age-standardized	Burkitt lymphoma	Rate	1999	0.458402983908982	0.673725268496056	0.234721678579749
1289	Prevalence	Middle SDI	Female	Age-standardized	Burkitt lymphoma	Rate	2010	0.447664530202419	0.642610135376324	0.265395472046916
1290	Prevalence	Middle SDI	Female	Age-standardized	Burkitt lymphoma	Rate	2000	0.467221052305144	0.671360808922712	0.24017981805357
1291	Prevalence	Middle SDI	Female	Age-standardized	Burkitt lymphoma	Rate	2001	0.470950316705674	0.674444062392332	0.246845749302619
1292	Prevalence	Middle SDI	Female	Age-standardized	Burkitt lymphoma	Rate	2003	0.450840160941441	0.641366417521515	0.240240478946225
1293	Prevalence	Middle SDI	Female	Age-standardized	Burkitt lymphoma	Rate	2004	0.446492998174734	0.637922044486146	0.243256820825105
1294	Prevalence	Middle SDI	Female	Age-standardized	Burkitt lymphoma	Rate	2005	0.443631225663862	0.632913966278674	0.246401195724343
1295	Prevalence	Middle SDI	Female	Age-standardized	Burkitt lymphoma	Rate	2006	0.437288203759227	0.625161161624615	0.248676048051111
1296	Prevalence	Middle SDI	Female	Age-standardized	Burkitt lymphoma	Rate	2008	0.440879305145518	0.632684616363783	0.257719048564825
1297	Prevalence	Middle SDI	Female	Age-standardized	Burkitt lymphoma	Rate	2007	0.431185566571172	0.616295337021968	0.249122905919234
1298	Prevalence	Middle SDI	Female	Age-standardized	Burkitt lymphoma	Rate	2021	0.42412421514965	0.685612845691357	0.197562464072377
1299	Prevalence	Middle SDI	Female	Age-standardized	Burkitt lymphoma	Rate	2012	0.471150253047776	0.672274753261898	0.273901765270715
1300	Prevalence	Middle SDI	Female	Age-standardized	Burkitt lymphoma	Rate	2009	0.444660010949351	0.634002091337617	0.262746227695415
1301	Prevalence	Middle SDI	Female	Age-standardized	Burkitt lymphoma	Rate	2011	0.468572961485445	0.673030800680903	0.274236605362155
1302	Prevalence	Middle SDI	Female	Age-standardized	Burkitt lymphoma	Rate	2013	0.474218984371993	0.679041550918736	0.272318775253017
1303	Prevalence	Middle SDI	Female	Age-standardized	Burkitt lymphoma	Rate	2014	0.477575059629101	0.696656126258978	0.268856719502127
1304	Prevalence	Middle SDI	Female	Age-standardized	Burkitt lymphoma	Rate	2015	0.469684174970681	0.677244820446264	0.259141152185974
1305	Prevalence	Middle SDI	Female	Age-standardized	Burkitt lymphoma	Rate	2016	0.471923953725777	0.686065065823767	0.25306380876778
1306	Prevalence	Middle SDI	Female	Age-standardized	Burkitt lymphoma	Rate	2018	0.474378549004858	0.70423648377356	0.253511622599677
1307	Prevalence	Middle SDI	Female	Age-standardized	Burkitt lymphoma	Rate	2017	0.473036301918445	0.696518455104005	0.251996119564527
1308	Prevalence	Middle SDI	Female	Age-standardized	Burkitt lymphoma	Rate	2019	0.476444447451497	0.716551827129739	0.251297341569746
1309	Prevalence	Middle SDI	Female	Age-standardized	Burkitt lymphoma	Rate	1996	0.432175895406835	0.674645027419674	0.215088771449607
1310	Prevalence	Middle SDI	Female	Age-standardized	Burkitt lymphoma	Rate	2002	0.463050319655154	0.661772597575514	0.247912152924538
1311	Prevalence	Middle SDI	Female	Age-standardized	Burkitt lymphoma	Rate	1993	0.398466649218179	0.697416687469499	0.190701751941352
1312	Prevalence	Middle SDI	Female	Age-standardized	Burkitt lymphoma	Rate	2020	0.445477669416496	0.70152257069166	0.21385406422824
1313	Prevalence	Middle SDI	Both	Age-standardized	Burkitt lymphoma	Rate	1990	0.536205974384544	0.748076358737711	0.312543379504657
1314	Prevalence	Middle SDI	Both	Age-standardized	Burkitt lymphoma	Rate	1991	0.552900958340066	0.789538903322422	0.324899732850335
1315	Prevalence	Middle SDI	Both	Age-standardized	Burkitt lymphoma	Rate	1992	0.565171648189558	0.808777287344117	0.330539044518901
1316	Prevalence	Middle SDI	Both	Age-standardized	Burkitt lymphoma	Rate	1994	0.594955244034527	0.842383849585682	0.352143112591224
1317	Prevalence	Middle SDI	Both	Age-standardized	Burkitt lymphoma	Rate	1995	0.609722517292473	0.866540695967668	0.360023712505027
1318	Prevalence	Middle SDI	Both	Age-standardized	Burkitt lymphoma	Rate	1997	0.657621900102914	0.913139135349424	0.38636222505906
1319	Prevalence	Middle SDI	Both	Age-standardized	Burkitt lymphoma	Rate	1998	0.681939145709029	0.9527643721306	0.402329662124577
1320	Prevalence	Middle SDI	Both	Age-standardized	Burkitt lymphoma	Rate	1999	0.700866454904126	0.9780682750826	0.417609328523609
1321	Prevalence	Middle SDI	Both	Age-standardized	Burkitt lymphoma	Rate	2010	0.787044020022179	1.06776804485652	0.507133237980336
1322	Prevalence	Middle SDI	Both	Age-standardized	Burkitt lymphoma	Rate	2000	0.721211907464398	0.994174397596807	0.431803928389376
1323	Prevalence	Middle SDI	Both	Age-standardized	Burkitt lymphoma	Rate	2001	0.733593626929559	1.01979266038554	0.438362858317956
1324	Prevalence	Middle SDI	Both	Age-standardized	Burkitt lymphoma	Rate	2003	0.732736828799496	1.01104785336578	0.437524810633781
1325	Prevalence	Middle SDI	Both	Age-standardized	Burkitt lymphoma	Rate	2004	0.734011392855175	1.01308129299173	0.444122100438989
1326	Prevalence	Middle SDI	Both	Age-standardized	Burkitt lymphoma	Rate	2005	0.746612141683743	1.02332161720693	0.452972051968662
1327	Prevalence	Middle SDI	Both	Age-standardized	Burkitt lymphoma	Rate	2006	0.750500427701703	1.01639536498498	0.468321442266805
1328	Prevalence	Middle SDI	Both	Age-standardized	Burkitt lymphoma	Rate	2008	0.765172710927849	1.03824684716638	0.487106880427406
1329	Prevalence	Middle SDI	Both	Age-standardized	Burkitt lymphoma	Rate	2007	0.751857907703488	1.02111911353661	0.476078288351455
1330	Prevalence	Middle SDI	Both	Age-standardized	Burkitt lymphoma	Rate	2021	0.783157754387922	1.10145329834289	0.442108463484296
1331	Prevalence	Middle SDI	Both	Age-standardized	Burkitt lymphoma	Rate	2012	0.821337148424393	1.11575889354973	0.533309872106949
1332	Prevalence	Middle SDI	Both	Age-standardized	Burkitt lymphoma	Rate	2009	0.778451537097571	1.05102207458421	0.496800422181985
1333	Prevalence	Middle SDI	Both	Age-standardized	Burkitt lymphoma	Rate	2011	0.808216166317208	1.09195458222062	0.51781192182577
1334	Prevalence	Middle SDI	Both	Age-standardized	Burkitt lymphoma	Rate	2013	0.831958053009519	1.13803665160835	0.531104112092055
1335	Prevalence	Middle SDI	Both	Age-standardized	Burkitt lymphoma	Rate	2014	0.831703908117237	1.14136686230617	0.521270210627228
1336	Prevalence	Middle SDI	Both	Age-standardized	Burkitt lymphoma	Rate	2015	0.838660085398735	1.15611115988848	0.507795673181597
1337	Prevalence	Middle SDI	Both	Age-standardized	Burkitt lymphoma	Rate	2016	0.83943941771449	1.17193790123933	0.501628471526786
1338	Prevalence	Middle SDI	Both	Age-standardized	Burkitt lymphoma	Rate	2018	0.842855297286341	1.17237285186412	0.503766594731894
1339	Prevalence	Middle SDI	Both	Age-standardized	Burkitt lymphoma	Rate	2017	0.836841336003108	1.1810261570585	0.49977900505373
1340	Prevalence	Middle SDI	Both	Age-standardized	Burkitt lymphoma	Rate	2019	0.845644317345116	1.17788491349507	0.504182272605129
1341	Prevalence	Middle SDI	Both	Age-standardized	Burkitt lymphoma	Rate	1996	0.634444443224854	0.884868572866545	0.374730850291361
1342	Prevalence	Middle SDI	Both	Age-standardized	Burkitt lymphoma	Rate	2002	0.740033068248106	1.02326571225849	0.444784202598683
1343	Prevalence	Middle SDI	Both	Age-standardized	Burkitt lymphoma	Rate	1993	0.580105305590506	0.83180051567984	0.34060351323677
1344	Prevalence	Middle SDI	Both	Age-standardized	Burkitt lymphoma	Rate	2020	0.814529577590836	1.14489628315625	0.464241609171943
1345	Prevalence	Low SDI	Male	Age-standardized	Burkitt lymphoma	Rate	1990	7.45276750182456	13.1016192194797	2.55540248232846
1346	Prevalence	Low SDI	Male	Age-standardized	Burkitt lymphoma	Rate	1991	7.46038167946763	13.005424815788	2.58844009691206
1347	Prevalence	Low SDI	Male	Age-standardized	Burkitt lymphoma	Rate	1992	7.46374504764667	13.0302123894004	2.60665837516189
1348	Prevalence	Low SDI	Male	Age-standardized	Burkitt lymphoma	Rate	1994	7.33057848323289	12.6035921724432	2.57436323655352
1349	Prevalence	Low SDI	Male	Age-standardized	Burkitt lymphoma	Rate	1995	7.25995126876024	12.3517674450657	2.59716861122246
1350	Prevalence	Low SDI	Male	Age-standardized	Burkitt lymphoma	Rate	1997	6.96516328051727	11.5132814331312	2.62453318837066
1351	Prevalence	Low SDI	Male	Age-standardized	Burkitt lymphoma	Rate	1998	6.82424779769123	11.1240563524692	2.60805717373392
1352	Prevalence	Low SDI	Male	Age-standardized	Burkitt lymphoma	Rate	1999	6.70297804151543	10.7838211001465	2.57710370795674
1353	Prevalence	Low SDI	Male	Age-standardized	Burkitt lymphoma	Rate	2010	6.33616897970074	9.1439394597163	2.84576887560172
1354	Prevalence	Low SDI	Male	Age-standardized	Burkitt lymphoma	Rate	2000	6.67382789583727	10.5793294971415	2.61943650468084
1355	Prevalence	Low SDI	Male	Age-standardized	Burkitt lymphoma	Rate	2001	6.68126072420414	10.5441283298731	2.66963498484445
1356	Prevalence	Low SDI	Male	Age-standardized	Burkitt lymphoma	Rate	2003	6.67666838695385	10.3300708962657	2.74486561755631
1357	Prevalence	Low SDI	Male	Age-standardized	Burkitt lymphoma	Rate	2004	6.7100036316213	10.1100572109352	2.79879489143297
1358	Prevalence	Low SDI	Male	Age-standardized	Burkitt lymphoma	Rate	2005	6.71122972667729	10.0099857700909	2.85845769606773
1359	Prevalence	Low SDI	Male	Age-standardized	Burkitt lymphoma	Rate	2006	6.71128948570687	9.77747999145796	2.88468656026585
1360	Prevalence	Low SDI	Male	Age-standardized	Burkitt lymphoma	Rate	2008	6.57499923396347	9.60810348987068	2.93006718268565
1361	Prevalence	Low SDI	Male	Age-standardized	Burkitt lymphoma	Rate	2007	6.67432189488165	9.72810640835142	2.90647637375723
1362	Prevalence	Low SDI	Male	Age-standardized	Burkitt lymphoma	Rate	2021	5.40560636594425	7.99017922885568	2.82418127298936
1363	Prevalence	Low SDI	Male	Age-standardized	Burkitt lymphoma	Rate	2012	6.19268681605073	8.98613482380401	2.85699620397315
1364	Prevalence	Low SDI	Male	Age-standardized	Burkitt lymphoma	Rate	2009	6.46180785200354	9.43802036978879	2.89285789361389
1365	Prevalence	Low SDI	Male	Age-standardized	Burkitt lymphoma	Rate	2011	6.24707516527944	8.97398854677674	2.88456540085498
1366	Prevalence	Low SDI	Male	Age-standardized	Burkitt lymphoma	Rate	2013	6.22592164986674	9.03391641931421	2.9184691881086
1367	Prevalence	Low SDI	Male	Age-standardized	Burkitt lymphoma	Rate	2014	6.26667451149192	9.11030282111803	2.93872654147091
1368	Prevalence	Low SDI	Male	Age-standardized	Burkitt lymphoma	Rate	2015	6.24071	9.09075184037678	2.96495760861351
1369	Prevalence	Low SDI	Male	Age-standardized	Burkitt lymphoma	Rate	2016	6.25843442642333	9.10347680672553	3.01988251512986
1370	Prevalence	Low SDI	Male	Age-standardized	Burkitt lymphoma	Rate	2018	5.8710476738907	8.48225246167072	2.99435980224139
1371	Prevalence	Low SDI	Male	Age-standardized	Burkitt lymphoma	Rate	2017	6.0814196836681	8.8487485085494	3.01442357294282
1372	Prevalence	Low SDI	Male	Age-standardized	Burkitt lymphoma	Rate	2019	5.69408666367864	8.32569377784732	2.94198760959035
1373	Prevalence	Low SDI	Male	Age-standardized	Burkitt lymphoma	Rate	1996	7.09872032698545	12.0187272813227	2.62157176902459
1374	Prevalence	Low SDI	Male	Age-standardized	Burkitt lymphoma	Rate	2002	6.71418352301652	10.3991370574812	2.72674069949342
1375	Prevalence	Low SDI	Male	Age-standardized	Burkitt lymphoma	Rate	1993	7.4469576766549	12.9047754437127	2.59614863822331
1376	Prevalence	Low SDI	Male	Age-standardized	Burkitt lymphoma	Rate	2020	5.64946553344041	8.32150054293004	2.92227242038547
1377	Prevalence	Low SDI	Female	Age-standardized	Burkitt lymphoma	Rate	1990	3.12040647376693	5.66148345248344	1.31165224144304
1378	Prevalence	Low SDI	Female	Age-standardized	Burkitt lymphoma	Rate	1991	3.10595702826929	5.5588216256105	1.33264461043581
1379	Prevalence	Low SDI	Female	Age-standardized	Burkitt lymphoma	Rate	1992	3.08650369704439	5.48174458032043	1.35027023443393
1380	Prevalence	Low SDI	Female	Age-standardized	Burkitt lymphoma	Rate	1994	2.96445066203399	5.19431052505734	1.31797928270065
1381	Prevalence	Low SDI	Female	Age-standardized	Burkitt lymphoma	Rate	1995	2.93595984781796	5.12978888952635	1.33527297953791
1382	Prevalence	Low SDI	Female	Age-standardized	Burkitt lymphoma	Rate	1997	2.77803782001675	4.74595333176577	1.29331302860812
1383	Prevalence	Low SDI	Female	Age-standardized	Burkitt lymphoma	Rate	1998	2.69547753474042	4.54219256403836	1.25478532145117
1384	Prevalence	Low SDI	Female	Age-standardized	Burkitt lymphoma	Rate	1999	2.6535707870981	4.38218255580782	1.23587956178982
1385	Prevalence	Low SDI	Female	Age-standardized	Burkitt lymphoma	Rate	2010	2.37702921390678	3.50104014477182	1.11763771699683
1386	Prevalence	Low SDI	Female	Age-standardized	Burkitt lymphoma	Rate	2000	2.62803090200324	4.23292419351812	1.22428464308257
1387	Prevalence	Low SDI	Female	Age-standardized	Burkitt lymphoma	Rate	2001	2.59996375661376	4.14882545191915	1.20921326622932
1388	Prevalence	Low SDI	Female	Age-standardized	Burkitt lymphoma	Rate	2003	2.54729216960436	3.99518027933349	1.18688359926879
1389	Prevalence	Low SDI	Female	Age-standardized	Burkitt lymphoma	Rate	2004	2.57960908399255	3.97290046407788	1.21034192606982
1390	Prevalence	Low SDI	Female	Age-standardized	Burkitt lymphoma	Rate	2005	2.54810776240736	3.8358908542757	1.20903736038348
1391	Prevalence	Low SDI	Female	Age-standardized	Burkitt lymphoma	Rate	2006	2.54548611172296	3.80662789765779	1.21632349921442
1392	Prevalence	Low SDI	Female	Age-standardized	Burkitt lymphoma	Rate	2008	2.44165444706574	3.59786959339807	1.14422228391598
1393	Prevalence	Low SDI	Female	Age-standardized	Burkitt lymphoma	Rate	2007	2.50474493008213	3.71942818470299	1.18791945098218
1394	Prevalence	Low SDI	Female	Age-standardized	Burkitt lymphoma	Rate	2021	2.06984377632639	3.19423790625218	0.95851236833138
1395	Prevalence	Low SDI	Female	Age-standardized	Burkitt lymphoma	Rate	2012	2.36432493447806	3.40784217046644	1.1455357407604
1396	Prevalence	Low SDI	Female	Age-standardized	Burkitt lymphoma	Rate	2009	2.39536200437582	3.52972997657063	1.12328184463935
1397	Prevalence	Low SDI	Female	Age-standardized	Burkitt lymphoma	Rate	2011	2.37280720455747	3.44486794907619	1.14023
1398	Prevalence	Low SDI	Female	Age-standardized	Burkitt lymphoma	Rate	2013	2.40200274080896	3.44969434388277	1.16523821717291
1399	Prevalence	Low SDI	Female	Age-standardized	Burkitt lymphoma	Rate	2014	2.43455182192035	3.48489500599146	1.1723390156973
1400	Prevalence	Low SDI	Female	Age-standardized	Burkitt lymphoma	Rate	2015	2.43791697919852	3.51889498045666	1.17041125232713
1401	Prevalence	Low SDI	Female	Age-standardized	Burkitt lymphoma	Rate	2016	2.47832844539912	3.5436508703418	1.20546415863681
1402	Prevalence	Low SDI	Female	Age-standardized	Burkitt lymphoma	Rate	2018	2.28590258966605	3.38607631134325	1.0820394006149
1403	Prevalence	Low SDI	Female	Age-standardized	Burkitt lymphoma	Rate	2017	2.38632940989242	3.48916394505785	1.14342800370347
1404	Prevalence	Low SDI	Female	Age-standardized	Burkitt lymphoma	Rate	2019	2.20459685202488	3.31568817220143	1.04100326885012
1405	Prevalence	Low SDI	Female	Age-standardized	Burkitt lymphoma	Rate	1996	2.86366737126866	4.89727481282118	1.32800724164014
1406	Prevalence	Low SDI	Female	Age-standardized	Burkitt lymphoma	Rate	2002	2.58407766333522	4.09035467469556	1.19491522263084
1407	Prevalence	Low SDI	Female	Age-standardized	Burkitt lymphoma	Rate	1993	3.04746232677147	5.41826034363307	1.34652622697033
1408	Prevalence	Low SDI	Female	Age-standardized	Burkitt lymphoma	Rate	2020	2.17648809472464	3.32197608807809	1.0127618607297
1409	Prevalence	Low SDI	Both	Age-standardized	Burkitt lymphoma	Rate	1990	5.32619423987563	8.46880019916061	2.36171615929055
1410	Prevalence	Low SDI	Both	Age-standardized	Burkitt lymphoma	Rate	1991	5.32368059514238	8.46589132180865	2.34999520353758
1411	Prevalence	Low SDI	Both	Age-standardized	Burkitt lymphoma	Rate	1992	5.31681098746566	8.48618367970091	2.35913839853034
1412	Prevalence	Low SDI	Both	Age-standardized	Burkitt lymphoma	Rate	1994	5.19150630641559	8.13689956850009	2.33364886074212
1413	Prevalence	Low SDI	Both	Age-standardized	Burkitt lymphoma	Rate	1995	5.14283202798985	7.98436407027611	2.32302109160492
1414	Prevalence	Low SDI	Both	Age-standardized	Burkitt lymphoma	Rate	1997	4.91723433460326	7.42630117377495	2.26333387193656
1415	Prevalence	Low SDI	Both	Age-standardized	Burkitt lymphoma	Rate	1998	4.80572655906674	7.28750446330162	2.24363833411011
1416	Prevalence	Low SDI	Both	Age-standardized	Burkitt lymphoma	Rate	1999	4.72400426460853	7.12092543453023	2.22910861127129
1417	Prevalence	Low SDI	Both	Age-standardized	Burkitt lymphoma	Rate	2010	4.39713113136899	5.9460111858953	2.28727264854495
1418	Prevalence	Low SDI	Both	Age-standardized	Burkitt lymphoma	Rate	2000	4.69721325953453	6.99253027778907	2.27285707247132
1419	Prevalence	Low SDI	Both	Age-standardized	Burkitt lymphoma	Rate	2001	4.68770425354729	6.85079471691398	2.26317296592215
1420	Prevalence	Low SDI	Both	Age-standardized	Burkitt lymphoma	Rate	2003	4.65994670105251	6.69055493846995	2.32340298178675
1421	Prevalence	Low SDI	Both	Age-standardized	Burkitt lymphoma	Rate	2004	4.69260087505679	6.69663332545869	2.37341694008326
1422	Prevalence	Low SDI	Both	Age-standardized	Burkitt lymphoma	Rate	2005	4.67736249127905	6.59077155083633	2.36866889699119
1423	Prevalence	Low SDI	Both	Age-standardized	Burkitt lymphoma	Rate	2006	4.67540050038729	6.48610663726172	2.34222122769956
1424	Prevalence	Low SDI	Both	Age-standardized	Burkitt lymphoma	Rate	2008	4.55293523748954	6.22101574261283	2.32903059778762
1425	Prevalence	Low SDI	Both	Age-standardized	Burkitt lymphoma	Rate	2007	4.63564588572379	6.35818299894923	2.34343932042941
1426	Prevalence	Low SDI	Both	Age-standardized	Burkitt lymphoma	Rate	2021	3.77102978367677	5.24753654912737	2.16142296983951
1427	Prevalence	Low SDI	Both	Age-standardized	Burkitt lymphoma	Rate	2012	4.31598805507357	5.86616239883305	2.26133117062413
1428	Prevalence	Low SDI	Both	Age-standardized	Burkitt lymphoma	Rate	2009	4.47132756295555	6.07389625143963	2.28864710275857
1429	Prevalence	Low SDI	Both	Age-standardized	Burkitt lymphoma	Rate	2011	4.34863834534729	5.89771746248787	2.28164104851055
1430	Prevalence	Low SDI	Both	Age-standardized	Burkitt lymphoma	Rate	2013	4.35089505252726	5.87065672540393	2.29044027427472
1431	Prevalence	Low SDI	Both	Age-standardized	Burkitt lymphoma	Rate	2014	4.38734034154756	5.93475875494784	2.29192327481848
1432	Prevalence	Low SDI	Both	Age-standardized	Burkitt lymphoma	Rate	2015	4.37570919046095	5.9008029872587	2.32123543798909
1433	Prevalence	Low SDI	Both	Age-standardized	Burkitt lymphoma	Rate	2016	4.40463731004011	5.98787657651368	2.40733737892938
1434	Prevalence	Low SDI	Both	Age-standardized	Burkitt lymphoma	Rate	2018	4.11324	5.6396326672606	2.29777879553544
1435	Prevalence	Low SDI	Both	Age-standardized	Burkitt lymphoma	Rate	2017	4.26946836460722	5.81003772735887	2.36322107227583
1436	Prevalence	Low SDI	Both	Age-standardized	Burkitt lymphoma	Rate	2019	3.98347512995322	5.48214133859522	2.26347310549162
1437	Prevalence	Low SDI	Both	Age-standardized	Burkitt lymphoma	Rate	1996	5.02634547436545	7.67495784235403	2.29642529870519
1438	Prevalence	Low SDI	Both	Age-standardized	Burkitt lymphoma	Rate	2002	4.69703172975158	6.79625255681166	2.28408945212752
1439	Prevalence	Low SDI	Both	Age-standardized	Burkitt lymphoma	Rate	1993	5.29028542537986	8.27468629799702	2.35562291343714
1440	Prevalence	Low SDI	Both	Age-standardized	Burkitt lymphoma	Rate	2020	3.94733328783855	5.45085738482999	2.22929458204853
1441	Prevalence	Low-middle SDI	Male	Age-standardized	Burkitt lymphoma	Rate	1990	1.49176357683469	2.51776540718039	0.682056375440283
1442	Prevalence	Low-middle SDI	Male	Age-standardized	Burkitt lymphoma	Rate	1991	1.50358936732359	2.52782243477433	0.694216089840286
1443	Prevalence	Low-middle SDI	Male	Age-standardized	Burkitt lymphoma	Rate	1992	1.52567644181666	2.51784428125101	0.704730876578449
1444	Prevalence	Low-middle SDI	Male	Age-standardized	Burkitt lymphoma	Rate	1994	1.55420988284488	2.5495538701673	0.740180325012112
1445	Prevalence	Low-middle SDI	Male	Age-standardized	Burkitt lymphoma	Rate	1995	1.57497990097848	2.54880783530781	0.76491833584846
1446	Prevalence	Low-middle SDI	Male	Age-standardized	Burkitt lymphoma	Rate	1997	1.60952545369302	2.60923040065491	0.797129406510925
1447	Prevalence	Low-middle SDI	Male	Age-standardized	Burkitt lymphoma	Rate	1998	1.63678175691055	2.58983362123856	0.812730033238699
1448	Prevalence	Low-middle SDI	Male	Age-standardized	Burkitt lymphoma	Rate	1999	1.62790596520791	2.5335548582938	0.826200561800682
1449	Prevalence	Low-middle SDI	Male	Age-standardized	Burkitt lymphoma	Rate	2010	1.71124731109321	2.38242833257958	0.991276530570631
1450	Prevalence	Low-middle SDI	Male	Age-standardized	Burkitt lymphoma	Rate	2000	1.66636296897232	2.56328343337329	0.866021438375606
1451	Prevalence	Low-middle SDI	Male	Age-standardized	Burkitt lymphoma	Rate	2001	1.66978876393726	2.56362478237338	0.883954560808976
1452	Prevalence	Low-middle SDI	Male	Age-standardized	Burkitt lymphoma	Rate	2003	1.65791771248587	2.42779957115443	0.911059241679826
1453	Prevalence	Low-middle SDI	Male	Age-standardized	Burkitt lymphoma	Rate	2004	1.65718644680766	2.4430576296075	0.924850519745673
1454	Prevalence	Low-middle SDI	Male	Age-standardized	Burkitt lymphoma	Rate	2005	1.64880718728563	2.38595142412657	0.924962251678347
1455	Prevalence	Low-middle SDI	Male	Age-standardized	Burkitt lymphoma	Rate	2006	1.65240727438966	2.35602099338212	0.936377501532573
1456	Prevalence	Low-middle SDI	Male	Age-standardized	Burkitt lymphoma	Rate	2008	1.68517926808822	2.39733047561907	0.955954191247812
1457	Prevalence	Low-middle SDI	Male	Age-standardized	Burkitt lymphoma	Rate	2007	1.65161475252966	2.34565260230508	0.939583079197254
1458	Prevalence	Low-middle SDI	Male	Age-standardized	Burkitt lymphoma	Rate	2021	1.77068346403031	2.58706055679732	1.09355860820004
1459	Prevalence	Low-middle SDI	Male	Age-standardized	Burkitt lymphoma	Rate	2012	1.76973674551963	2.48520252391846	1.06285965919954
1460	Prevalence	Low-middle SDI	Male	Age-standardized	Burkitt lymphoma	Rate	2009	1.70010156169961	2.4035175384791	0.976819949477924
1461	Prevalence	Low-middle SDI	Male	Age-standardized	Burkitt lymphoma	Rate	2011	1.74891597372988	2.42946508391332	1.03888356948372
1462	Prevalence	Low-middle SDI	Male	Age-standardized	Burkitt lymphoma	Rate	2013	1.77828791431254	2.50963118427112	1.06881102739323
1463	Prevalence	Low-middle SDI	Male	Age-standardized	Burkitt lymphoma	Rate	2014	1.78711291085712	2.53807661391752	1.07456797606956
1464	Prevalence	Low-middle SDI	Male	Age-standardized	Burkitt lymphoma	Rate	2015	1.8282054469665	2.58615974772635	1.10167398231884
1465	Prevalence	Low-middle SDI	Male	Age-standardized	Burkitt lymphoma	Rate	2016	1.87084682589556	2.66469494202914	1.13785196961929
1466	Prevalence	Low-middle SDI	Male	Age-standardized	Burkitt lymphoma	Rate	2018	1.84823722999123	2.66668174598545	1.12392258588756
1467	Prevalence	Low-middle SDI	Male	Age-standardized	Burkitt lymphoma	Rate	2017	1.87561250233637	2.69773698884486	1.14042150970407
1468	Prevalence	Low-middle SDI	Male	Age-standardized	Burkitt lymphoma	Rate	2019	1.83040165449144	2.63301615069627	1.13009276109963
1469	Prevalence	Low-middle SDI	Male	Age-standardized	Burkitt lymphoma	Rate	1996	1.59379325147648	2.57174728943089	0.785991026839839
1470	Prevalence	Low-middle SDI	Male	Age-standardized	Burkitt lymphoma	Rate	2002	1.66543611917976	2.45683443834594	0.910158157318089
1471	Prevalence	Low-middle SDI	Male	Age-standardized	Burkitt lymphoma	Rate	1993	1.53993236554526	2.52985527931391	0.717657573904514
1472	Prevalence	Low-middle SDI	Male	Age-standardized	Burkitt lymphoma	Rate	2020	1.82692501740122	2.63651923345728	1.11350165760009
1473	Prevalence	Low-middle SDI	Female	Age-standardized	Burkitt lymphoma	Rate	1990	0.63072386050991	1.17284193760711	0.289440681301125
1474	Prevalence	Low-middle SDI	Female	Age-standardized	Burkitt lymphoma	Rate	1991	0.641133947304494	1.16974620346605	0.294439850129665
1475	Prevalence	Low-middle SDI	Female	Age-standardized	Burkitt lymphoma	Rate	1992	0.656515728662227	1.18006500571023	0.307175
1476	Prevalence	Low-middle SDI	Female	Age-standardized	Burkitt lymphoma	Rate	1994	0.676284966207989	1.17861382251409	0.328802897997237
1477	Prevalence	Low-middle SDI	Female	Age-standardized	Burkitt lymphoma	Rate	1995	0.689530634679913	1.19846781684626	0.336597165665004
1478	Prevalence	Low-middle SDI	Female	Age-standardized	Burkitt lymphoma	Rate	1997	0.701275264095564	1.19168990978711	0.352486729002571
1479	Prevalence	Low-middle SDI	Female	Age-standardized	Burkitt lymphoma	Rate	1998	0.707586601933404	1.20027058292772	0.348791421958128
1480	Prevalence	Low-middle SDI	Female	Age-standardized	Burkitt lymphoma	Rate	1999	0.70923485350787	1.18570371149597	0.353958228084357
1481	Prevalence	Low-middle SDI	Female	Age-standardized	Burkitt lymphoma	Rate	2010	0.716504113325987	1.03063883249973	0.417620299244289
1482	Prevalence	Low-middle SDI	Female	Age-standardized	Burkitt lymphoma	Rate	2000	0.716886793804296	1.16834201145978	0.369519405839635
1483	Prevalence	Low-middle SDI	Female	Age-standardized	Burkitt lymphoma	Rate	2001	0.707907757552111	1.12170506277201	0.37756219377459
1484	Prevalence	Low-middle SDI	Female	Age-standardized	Burkitt lymphoma	Rate	2003	0.689339725152057	1.04872111832736	0.384883482058948
1485	Prevalence	Low-middle SDI	Female	Age-standardized	Burkitt lymphoma	Rate	2004	0.680551401703164	1.02834901799086	0.388982743175681
1486	Prevalence	Low-middle SDI	Female	Age-standardized	Burkitt lymphoma	Rate	2005	0.669677081704528	0.989986560662035	0.383366672027814
1487	Prevalence	Low-middle SDI	Female	Age-standardized	Burkitt lymphoma	Rate	2006	0.671242919554146	0.980027832468931	0.383452084177048
1488	Prevalence	Low-middle SDI	Female	Age-standardized	Burkitt lymphoma	Rate	2008	0.69474490316331	1.01200918629297	0.399692071737066
1489	Prevalence	Low-middle SDI	Female	Age-standardized	Burkitt lymphoma	Rate	2007	0.668352617854066	0.968549748892247	0.388487051626872
1490	Prevalence	Low-middle SDI	Female	Age-standardized	Burkitt lymphoma	Rate	2021	0.751359066128878	1.22071222928993	0.415283405468863
1491	Prevalence	Low-middle SDI	Female	Age-standardized	Burkitt lymphoma	Rate	2012	0.728998091089102	1.04122093917597	0.434247593054358
1492	Prevalence	Low-middle SDI	Female	Age-standardized	Burkitt lymphoma	Rate	2009	0.709689722048789	1.0259131270643	0.407804093881332
1493	Prevalence	Low-middle SDI	Female	Age-standardized	Burkitt lymphoma	Rate	2011	0.731269326213501	1.03046829038749	0.430710950661405
1494	Prevalence	Low-middle SDI	Female	Age-standardized	Burkitt lymphoma	Rate	2013	0.745686026005298	1.07147718716345	0.448849542004303
1495	Prevalence	Low-middle SDI	Female	Age-standardized	Burkitt lymphoma	Rate	2014	0.7573301584042	1.10324900818883	0.44491863073119
1496	Prevalence	Low-middle SDI	Female	Age-standardized	Burkitt lymphoma	Rate	2015	0.769220303758279	1.12635645840148	0.461722070125024
1497	Prevalence	Low-middle SDI	Female	Age-standardized	Burkitt lymphoma	Rate	2016	0.795626615787543	1.1787534093357	0.473683156854318
1498	Prevalence	Low-middle SDI	Female	Age-standardized	Burkitt lymphoma	Rate	2018	0.790672792169509	1.2061723377749	0.468573118397212
1499	Prevalence	Low-middle SDI	Female	Age-standardized	Burkitt lymphoma	Rate	2017	0.805971730584354	1.20853984477962	0.474166457713805
1500	Prevalence	Low-middle SDI	Female	Age-standardized	Burkitt lymphoma	Rate	2019	0.779609924930628	1.22235474220274	0.452170173534903
1501	Prevalence	Low-middle SDI	Female	Age-standardized	Burkitt lymphoma	Rate	1996	0.695637673141586	1.17755501420309	0.346974071412967
1502	Prevalence	Low-middle SDI	Female	Age-standardized	Burkitt lymphoma	Rate	2002	0.696444804818035	1.07210083463136	0.380280207518918
1503	Prevalence	Low-middle SDI	Female	Age-standardized	Burkitt lymphoma	Rate	1993	0.667969181691439	1.19789716815492	0.322494167359274
1504	Prevalence	Low-middle SDI	Female	Age-standardized	Burkitt lymphoma	Rate	2020	0.774326431869938	1.25829608597953	0.428243166362326
1505	Prevalence	Low-middle SDI	Both	Age-standardized	Burkitt lymphoma	Rate	1990	1.07359972120781	1.64615892137526	0.5284523505316
1506	Prevalence	Low-middle SDI	Both	Age-standardized	Burkitt lymphoma	Rate	1991	1.08515941125168	1.64385194551303	0.532262151236478
1507	Prevalence	Low-middle SDI	Both	Age-standardized	Burkitt lymphoma	Rate	1992	1.10438083501924	1.65485365237524	0.547552898911083
1508	Prevalence	Low-middle SDI	Both	Age-standardized	Burkitt lymphoma	Rate	1994	1.12933833243253	1.66247978145834	0.578790074478552
1509	Prevalence	Low-middle SDI	Both	Age-standardized	Burkitt lymphoma	Rate	1995	1.14673651673407	1.68749	0.596971535972071
1510	Prevalence	Low-middle SDI	Both	Age-standardized	Burkitt lymphoma	Rate	1997	1.17061012153254	1.69208951752362	0.614042153678016
1511	Prevalence	Low-middle SDI	Both	Age-standardized	Burkitt lymphoma	Rate	1998	1.18783110683432	1.72006874441181	0.64156088005706
1512	Prevalence	Low-middle SDI	Both	Age-standardized	Burkitt lymphoma	Rate	1999	1.18404101769138	1.70152678567019	0.658547053286918
1513	Prevalence	Low-middle SDI	Both	Age-standardized	Burkitt lymphoma	Rate	2010	1.22926426103855	1.6539120528385	0.789608369499036
1514	Prevalence	Low-middle SDI	Both	Age-standardized	Burkitt lymphoma	Rate	2000	1.20757901172661	1.71415281737955	0.6757828881781
1515	Prevalence	Low-middle SDI	Both	Age-standardized	Burkitt lymphoma	Rate	2001	1.20493871634296	1.70047149863247	0.695799561766764
1516	Prevalence	Low-middle SDI	Both	Age-standardized	Burkitt lymphoma	Rate	2003	1.18956031657484	1.62852312392654	0.713673010063675
1517	Prevalence	Low-middle SDI	Both	Age-standardized	Burkitt lymphoma	Rate	2004	1.18477782332132	1.6283361408881	0.721427410722504
1518	Prevalence	Low-middle SDI	Both	Age-standardized	Burkitt lymphoma	Rate	2005	1.17503293528182	1.60749564469466	0.729752173647191
1519	Prevalence	Low-middle SDI	Both	Age-standardized	Burkitt lymphoma	Rate	2006	1.17749562651982	1.59498796235192	0.740408379014485
1520	Prevalence	Low-middle SDI	Both	Age-standardized	Burkitt lymphoma	Rate	2008	1.20550121364325	1.63215164386963	0.765480577057151
1521	Prevalence	Low-middle SDI	Both	Age-standardized	Burkitt lymphoma	Rate	2007	1.17554524524218	1.58486562236318	0.737072116659044
1522	Prevalence	Low-middle SDI	Both	Age-standardized	Burkitt lymphoma	Rate	2021	1.27630249103865	1.84374143913885	0.832847821898801
1523	Prevalence	Low-middle SDI	Both	Age-standardized	Burkitt lymphoma	Rate	2012	1.26530403038002	1.70431802611188	0.824151747386696
1524	Prevalence	Low-middle SDI	Both	Age-standardized	Burkitt lymphoma	Rate	2009	1.22031603640762	1.65881779803579	0.778438623135224
1525	Prevalence	Low-middle SDI	Both	Age-standardized	Burkitt lymphoma	Rate	2011	1.25574958672754	1.68265444064436	0.81239136494956
1526	Prevalence	Low-middle SDI	Both	Age-standardized	Burkitt lymphoma	Rate	2013	1.27773844726981	1.73775233840612	0.833083702061865
1527	Prevalence	Low-middle SDI	Both	Age-standardized	Burkitt lymphoma	Rate	2014	1.28787729883971	1.74864396339465	0.833533192297463
1528	Prevalence	Low-middle SDI	Both	Age-standardized	Burkitt lymphoma	Rate	2015	1.31476066875432	1.7901726259428	0.851468498421762
1529	Prevalence	Low-middle SDI	Both	Age-standardized	Burkitt lymphoma	Rate	2016	1.3494813864711	1.84171992186012	0.884155499190149
1530	Prevalence	Low-middle SDI	Both	Age-standardized	Burkitt lymphoma	Rate	2018	1.33534805272784	1.8492142700909	0.882800897142616
1531	Prevalence	Low-middle SDI	Both	Age-standardized	Burkitt lymphoma	Rate	2017	1.35690572057864	1.86246043469389	0.888795765873582
1532	Prevalence	Low-middle SDI	Both	Age-standardized	Burkitt lymphoma	Rate	2019	1.32076583897517	1.84886726793471	0.881962216473332
1533	Prevalence	Low-middle SDI	Both	Age-standardized	Burkitt lymphoma	Rate	1996	1.15961640873518	1.69054927401065	0.609707570041752
1534	Prevalence	Low-middle SDI	Both	Age-standardized	Burkitt lymphoma	Rate	2002	1.19702264768874	1.66457540506068	0.705981162352055
1535	Prevalence	Low-middle SDI	Both	Age-standardized	Burkitt lymphoma	Rate	1993	1.11763082932817	1.66366033359352	0.556055762132454
1536	Prevalence	Low-middle SDI	Both	Age-standardized	Burkitt lymphoma	Rate	2020	1.31640180897139	1.89411935161831	0.86444839170617
1537	Prevalence	High SDI	Male	Age-standardized	Burkitt lymphoma	Rate	1990	1.42134478947939	2.21841067997625	0.931657957010079
1538	Prevalence	High SDI	Male	Age-standardized	Burkitt lymphoma	Rate	1991	1.41612608169393	2.19363100966363	0.94566978364622
1539	Prevalence	High SDI	Male	Age-standardized	Burkitt lymphoma	Rate	1992	1.42517929650763	2.20005659452205	0.957348028528981
1540	Prevalence	High SDI	Male	Age-standardized	Burkitt lymphoma	Rate	1994	1.52523250204181	2.34285733746443	1.03780182581939
1541	Prevalence	High SDI	Male	Age-standardized	Burkitt lymphoma	Rate	1995	1.63664794120933	2.47912493511001	1.10266742987737
1542	Prevalence	High SDI	Male	Age-standardized	Burkitt lymphoma	Rate	1997	1.76759151360307	2.54664	1.1750511065395
1543	Prevalence	High SDI	Male	Age-standardized	Burkitt lymphoma	Rate	1998	1.80590118921337	2.56397179847811	1.19575983381658
1544	Prevalence	High SDI	Male	Age-standardized	Burkitt lymphoma	Rate	1999	1.90088512054018	2.64255230023603	1.22789316186593
1545	Prevalence	High SDI	Male	Age-standardized	Burkitt lymphoma	Rate	2010	2.20630842890586	3.06057950886368	1.18873949522232
1546	Prevalence	High SDI	Male	Age-standardized	Burkitt lymphoma	Rate	2000	1.97752069049487	2.71318576636501	1.22891233937141
1547	Prevalence	High SDI	Male	Age-standardized	Burkitt lymphoma	Rate	2001	2.00451705191455	2.76727918693502	1.2035825086168
1548	Prevalence	High SDI	Male	Age-standardized	Burkitt lymphoma	Rate	2003	2.12423967269178	2.89199588947785	1.24469266282868
1549	Prevalence	High SDI	Male	Age-standardized	Burkitt lymphoma	Rate	2004	2.16504589311868	2.96646196623195	1.23114104038086
1550	Prevalence	High SDI	Male	Age-standardized	Burkitt lymphoma	Rate	2005	2.2833576911782	3.14264234825955	1.26528804224547
1551	Prevalence	High SDI	Male	Age-standardized	Burkitt lymphoma	Rate	2006	2.35422277985468	3.26796331063275	1.29166765691135
1552	Prevalence	High SDI	Male	Age-standardized	Burkitt lymphoma	Rate	2008	2.34050058805011	3.24981522613088	1.29220011320569
1553	Prevalence	High SDI	Male	Age-standardized	Burkitt lymphoma	Rate	2007	2.30649423629649	3.18030715525569	1.27967503113487
1554	Prevalence	High SDI	Male	Age-standardized	Burkitt lymphoma	Rate	2021	1.7407543744796	2.52315782023416	0.888468736422002
1555	Prevalence	High SDI	Male	Age-standardized	Burkitt lymphoma	Rate	2012	2.15396558153957	2.9657299095255	1.15057716695836
1556	Prevalence	High SDI	Male	Age-standardized	Burkitt lymphoma	Rate	2009	2.27419262629362	3.15685406309337	1.25513071556838
1557	Prevalence	High SDI	Male	Age-standardized	Burkitt lymphoma	Rate	2011	2.21764486012871	3.05547129412814	1.21929134129621
1558	Prevalence	High SDI	Male	Age-standardized	Burkitt lymphoma	Rate	2013	2.1020734047718	2.9302814178848	1.12565553299625
1559	Prevalence	High SDI	Male	Age-standardized	Burkitt lymphoma	Rate	2014	2.06176990321013	2.89726976412636	1.09868915756011
1560	Prevalence	High SDI	Male	Age-standardized	Burkitt lymphoma	Rate	2015	1.99976699166553	2.84158996072368	1.04860214376487
1561	Prevalence	High SDI	Male	Age-standardized	Burkitt lymphoma	Rate	2016	1.99029486849077	2.84288085434648	1.05406832279784
1562	Prevalence	High SDI	Male	Age-standardized	Burkitt lymphoma	Rate	2018	1.85629092883819	2.69339633995437	0.976205518485517
1563	Prevalence	High SDI	Male	Age-standardized	Burkitt lymphoma	Rate	2017	1.88399818434215	2.70832850037244	0.998378429410547
1564	Prevalence	High SDI	Male	Age-standardized	Burkitt lymphoma	Rate	2019	1.84677211705925	2.6689554108908	0.960377569455698
1565	Prevalence	High SDI	Male	Age-standardized	Burkitt lymphoma	Rate	1996	1.69184111281082	2.48665731939538	1.14533395006281
1566	Prevalence	High SDI	Male	Age-standardized	Burkitt lymphoma	Rate	2002	2.08377562223223	2.84739133123703	1.24728059178659
1567	Prevalence	High SDI	Male	Age-standardized	Burkitt lymphoma	Rate	1993	1.47225691986001	2.26317620558633	0.99233123496587
1568	Prevalence	High SDI	Male	Age-standardized	Burkitt lymphoma	Rate	2020	1.74101803440926	2.51770439243748	0.904205085136391
1569	Prevalence	High SDI	Female	Age-standardized	Burkitt lymphoma	Rate	1990	0.363933303009813	0.599985867555189	0.215061312918463
1570	Prevalence	High SDI	Female	Age-standardized	Burkitt lymphoma	Rate	1991	0.377667237459745	0.615321510512758	0.223467479558584
1571	Prevalence	High SDI	Female	Age-standardized	Burkitt lymphoma	Rate	1992	0.389799848042347	0.632190264960842	0.232622584817047
1572	Prevalence	High SDI	Female	Age-standardized	Burkitt lymphoma	Rate	1994	0.41433955941426	0.677746559713801	0.248035681855961
1573	Prevalence	High SDI	Female	Age-standardized	Burkitt lymphoma	Rate	1995	0.445063193820531	0.71897556505366	0.260125487648316
1574	Prevalence	High SDI	Female	Age-standardized	Burkitt lymphoma	Rate	1997	0.490521790271446	0.786365943498068	0.273545189043773
1575	Prevalence	High SDI	Female	Age-standardized	Burkitt lymphoma	Rate	1998	0.519092887702291	0.820069442806031	0.282646721963661
1576	Prevalence	High SDI	Female	Age-standardized	Burkitt lymphoma	Rate	1999	0.545909417222664	0.845510476153431	0.291235962109773
1577	Prevalence	High SDI	Female	Age-standardized	Burkitt lymphoma	Rate	2010	0.657166436891865	1.04492494801704	0.293283015282491
1578	Prevalence	High SDI	Female	Age-standardized	Burkitt lymphoma	Rate	2000	0.562032080593718	0.871348515299299	0.291476241608576
1579	Prevalence	High SDI	Female	Age-standardized	Burkitt lymphoma	Rate	2001	0.582110276823254	0.90593605700028	0.294842593763104
1580	Prevalence	High SDI	Female	Age-standardized	Burkitt lymphoma	Rate	2003	0.613820334822837	0.968748703829491	0.296857200726318
1581	Prevalence	High SDI	Female	Age-standardized	Burkitt lymphoma	Rate	2004	0.617603748447646	0.977162133353354	0.291582527497079
1582	Prevalence	High SDI	Female	Age-standardized	Burkitt lymphoma	Rate	2005	0.632694076423878	0.993180191317511	0.29955091527759
1583	Prevalence	High SDI	Female	Age-standardized	Burkitt lymphoma	Rate	2006	0.632260465253237	0.998748704763961	0.300014200615332
1584	Prevalence	High SDI	Female	Age-standardized	Burkitt lymphoma	Rate	2008	0.66588545649591	1.06291558193226	0.311996488793777
1585	Prevalence	High SDI	Female	Age-standardized	Burkitt lymphoma	Rate	2007	0.654363966745174	1.04231	0.310102489246665
1586	Prevalence	High SDI	Female	Age-standardized	Burkitt lymphoma	Rate	2021	0.529811571998328	0.852272551274085	0.211731048184006
1587	Prevalence	High SDI	Female	Age-standardized	Burkitt lymphoma	Rate	2012	0.652508986899055	1.05534750274602	0.284768715388276
1588	Prevalence	High SDI	Female	Age-standardized	Burkitt lymphoma	Rate	2009	0.681639366308071	1.08030746513436	0.320325806402584
1589	Prevalence	High SDI	Female	Age-standardized	Burkitt lymphoma	Rate	2011	0.650528622420832	1.04150790807469	0.287971812540346
1590	Prevalence	High SDI	Female	Age-standardized	Burkitt lymphoma	Rate	2013	0.637060827513412	1.03447912606048	0.277704023303767
1591	Prevalence	High SDI	Female	Age-standardized	Burkitt lymphoma	Rate	2014	0.619035270695885	1.01160192080234	0.27099701128088
1592	Prevalence	High SDI	Female	Age-standardized	Burkitt lymphoma	Rate	2015	0.610930060011907	0.994117128273209	0.271688147880698
1593	Prevalence	High SDI	Female	Age-standardized	Burkitt lymphoma	Rate	2016	0.59890039670492	0.963844328225697	0.272434848202454
1594	Prevalence	High SDI	Female	Age-standardized	Burkitt lymphoma	Rate	2018	0.599639015268734	0.973345343216609	0.262856607048649
1595	Prevalence	High SDI	Female	Age-standardized	Burkitt lymphoma	Rate	2017	0.595141063254329	0.956825629770679	0.266499086928466
1596	Prevalence	High SDI	Female	Age-standardized	Burkitt lymphoma	Rate	2019	0.600548768739656	0.977133176152694	0.257759524563427
1597	Prevalence	High SDI	Female	Age-standardized	Burkitt lymphoma	Rate	1996	0.468376378121825	0.755676804302277	0.267986022291491
1598	Prevalence	High SDI	Female	Age-standardized	Burkitt lymphoma	Rate	2002	0.609366780869853	0.963419714443994	0.302043549329272
1599	Prevalence	High SDI	Female	Age-standardized	Burkitt lymphoma	Rate	1993	0.403726651754614	0.657427064038017	0.24085319702993
1600	Prevalence	High SDI	Female	Age-standardized	Burkitt lymphoma	Rate	2020	0.540609896787976	0.875296469036657	0.222676146634327
1601	Prevalence	High SDI	Both	Age-standardized	Burkitt lymphoma	Rate	1990	0.90601973002904	1.34147454999898	0.62973791604085
1602	Prevalence	High SDI	Both	Age-standardized	Burkitt lymphoma	Rate	1991	0.910118109297999	1.33481879217802	0.638803098897485
1603	Prevalence	High SDI	Both	Age-standardized	Burkitt lymphoma	Rate	1992	0.920764313446049	1.3389723691048	0.656022466970589
1604	Prevalence	High SDI	Both	Age-standardized	Burkitt lymphoma	Rate	1994	0.984259283499174	1.40934551328831	0.699374985726272
1605	Prevalence	High SDI	Both	Age-standardized	Burkitt lymphoma	Rate	1995	1.05654260288884	1.50365112218311	0.747964568316751
1606	Prevalence	High SDI	Both	Age-standardized	Burkitt lymphoma	Rate	1997	1.14618989438612	1.58626804458765	0.786394885298901
1607	Prevalence	High SDI	Both	Age-standardized	Burkitt lymphoma	Rate	1998	1.17992104103357	1.60283896488183	0.798436750589571
1608	Prevalence	High SDI	Both	Age-standardized	Burkitt lymphoma	Rate	1999	1.24185530832212	1.65502050972654	0.814110133917497
1609	Prevalence	High SDI	Both	Age-standardized	Burkitt lymphoma	Rate	2010	1.45276347983602	1.98309275191453	0.780871819509302
1610	Prevalence	High SDI	Both	Age-standardized	Burkitt lymphoma	Rate	2000	1.28909445762157	1.73055236745811	0.819134810710989
1611	Prevalence	High SDI	Both	Age-standardized	Burkitt lymphoma	Rate	2001	1.31269444660754	1.76623711095478	0.811128336482328
1612	Prevalence	High SDI	Both	Age-standardized	Burkitt lymphoma	Rate	2003	1.3892123876447	1.87144585832237	0.839506628888715
1613	Prevalence	High SDI	Both	Age-standardized	Burkitt lymphoma	Rate	2004	1.41183119013989	1.90587025665274	0.839463112521019
1614	Prevalence	High SDI	Both	Age-standardized	Burkitt lymphoma	Rate	2005	1.47988391648866	2.0038524415845	0.86274889664894
1615	Prevalence	High SDI	Both	Age-standardized	Burkitt lymphoma	Rate	2006	1.51614494964428	2.06433225562592	0.877547461236481
1616	Prevalence	High SDI	Both	Age-standardized	Burkitt lymphoma	Rate	2008	1.52588521171167	2.08117843192364	0.842516411425046
1617	Prevalence	High SDI	Both	Age-standardized	Burkitt lymphoma	Rate	2007	1.50262099040568	2.04488198096789	0.851001936799622
1618	Prevalence	High SDI	Both	Age-standardized	Burkitt lymphoma	Rate	2021	1.15117600289952	1.63943335017346	0.562396686731659
1619	Prevalence	High SDI	Both	Age-standardized	Burkitt lymphoma	Rate	2012	1.4234018439941	1.94331442831424	0.756202738418419
1620	Prevalence	High SDI	Both	Age-standardized	Burkitt lymphoma	Rate	2009	1.49957788807532	2.04307577367166	0.821578260545001
1621	Prevalence	High SDI	Both	Age-standardized	Burkitt lymphoma	Rate	2011	1.45524077102251	1.97821294073507	0.787531657716062
1622	Prevalence	High SDI	Both	Age-standardized	Burkitt lymphoma	Rate	2013	1.38912361956875	1.89591060049332	0.738799219123332
1623	Prevalence	High SDI	Both	Age-standardized	Burkitt lymphoma	Rate	2014	1.35955956953988	1.87261736271505	0.716334848192575
1624	Prevalence	High SDI	Both	Age-standardized	Burkitt lymphoma	Rate	2015	1.3237080004596	1.82743690188266	0.694939766158472
1625	Prevalence	High SDI	Both	Age-standardized	Burkitt lymphoma	Rate	2016	1.31294151428091	1.81617118139276	0.69123777397292
1626	Prevalence	High SDI	Both	Age-standardized	Burkitt lymphoma	Rate	2018	1.24450150638208	1.73397356950596	0.628305199240586
1627	Prevalence	High SDI	Both	Age-standardized	Burkitt lymphoma	Rate	2017	1.25653635657366	1.74223910453198	0.654310356473725
1628	Prevalence	High SDI	Both	Age-standardized	Burkitt lymphoma	Rate	2019	1.2400307820795	1.7314619435615	0.61898083428827
1629	Prevalence	High SDI	Both	Age-standardized	Burkitt lymphoma	Rate	1996	1.09635529051761	1.54244526029314	0.770871500992448
1630	Prevalence	High SDI	Both	Age-standardized	Burkitt lymphoma	Rate	2002	1.36651012126503	1.82911042227739	0.837636979169352
1631	Prevalence	High SDI	Both	Age-standardized	Burkitt lymphoma	Rate	1993	0.951800382830936	1.37799043438548	0.673360306437609
1632	Prevalence	High SDI	Both	Age-standardized	Burkitt lymphoma	Rate	2020	1.15657325972647	1.6200318002978	0.573045228287816
1633	Prevalence	High-middle SDI	Male	Age-standardized	Burkitt lymphoma	Rate	1990	1.05073869347098	1.71861035521804	0.589208564914636
1634	Prevalence	High-middle SDI	Male	Age-standardized	Burkitt lymphoma	Rate	1991	1.09307781172085	1.76189386757839	0.621395273793003
1635	Prevalence	High-middle SDI	Male	Age-standardized	Burkitt lymphoma	Rate	1992	1.12346349996731	1.81005817493743	0.643664390675254
1636	Prevalence	High-middle SDI	Male	Age-standardized	Burkitt lymphoma	Rate	1994	1.13570707404599	1.76174915231428	0.660326818086505
1637	Prevalence	High-middle SDI	Male	Age-standardized	Burkitt lymphoma	Rate	1995	1.1645632368971	1.80995330864712	0.687321666483246
1638	Prevalence	High-middle SDI	Male	Age-standardized	Burkitt lymphoma	Rate	1997	1.26826759345127	1.94684316985281	0.751984063259511
1639	Prevalence	High-middle SDI	Male	Age-standardized	Burkitt lymphoma	Rate	1998	1.3076025327352	1.98115572409694	0.783144026505962
1640	Prevalence	High-middle SDI	Male	Age-standardized	Burkitt lymphoma	Rate	1999	1.34979641886552	2.01933651818373	0.81129477197165
1641	Prevalence	High-middle SDI	Male	Age-standardized	Burkitt lymphoma	Rate	2010	1.76017862651131	2.39359695358038	1.10549000770423
1642	Prevalence	High-middle SDI	Male	Age-standardized	Burkitt lymphoma	Rate	2000	1.39931097986706	2.05803017111335	0.843613087988374
1643	Prevalence	High-middle SDI	Male	Age-standardized	Burkitt lymphoma	Rate	2001	1.43863021537937	2.09131985791448	0.859385262402932
1644	Prevalence	High-middle SDI	Male	Age-standardized	Burkitt lymphoma	Rate	2003	1.49285768755518	2.13863657651425	0.895872040644078
1645	Prevalence	High-middle SDI	Male	Age-standardized	Burkitt lymphoma	Rate	2004	1.58076956989714	2.24584088583452	0.962271805093108
1646	Prevalence	High-middle SDI	Male	Age-standardized	Burkitt lymphoma	Rate	2005	1.69472309989305	2.37663066387899	1.04447358072981
1647	Prevalence	High-middle SDI	Male	Age-standardized	Burkitt lymphoma	Rate	2006	1.73579754602524	2.42481631719157	1.07287206696296
1648	Prevalence	High-middle SDI	Male	Age-standardized	Burkitt lymphoma	Rate	2008	1.75218281906057	2.38429377511949	1.09485601761106
1649	Prevalence	High-middle SDI	Male	Age-standardized	Burkitt lymphoma	Rate	2007	1.73631423977447	2.39719162858187	1.08432826224302
1650	Prevalence	High-middle SDI	Male	Age-standardized	Burkitt lymphoma	Rate	2021	1.41849985928582	2.05273049639274	0.854887457640235
1651	Prevalence	High-middle SDI	Male	Age-standardized	Burkitt lymphoma	Rate	2012	1.66752081505395	2.25401477530082	1.07127126189285
1652	Prevalence	High-middle SDI	Male	Age-standardized	Burkitt lymphoma	Rate	2009	1.77405	2.38828109472137	1.10704074348164
1653	Prevalence	High-middle SDI	Male	Age-standardized	Burkitt lymphoma	Rate	2011	1.72052887601287	2.33131098592627	1.09689597001786
1654	Prevalence	High-middle SDI	Male	Age-standardized	Burkitt lymphoma	Rate	2013	1.63525455382417	2.21573964149909	1.04526649163184
1655	Prevalence	High-middle SDI	Male	Age-standardized	Burkitt lymphoma	Rate	2014	1.60150812959133	2.17569395598168	1.01167787502584
1656	Prevalence	High-middle SDI	Male	Age-standardized	Burkitt lymphoma	Rate	2015	1.58646821013418	2.15419697874429	1.01051146572913
1657	Prevalence	High-middle SDI	Male	Age-standardized	Burkitt lymphoma	Rate	2016	1.59304917124985	2.17836840142114	1.01465875720487
1658	Prevalence	High-middle SDI	Male	Age-standardized	Burkitt lymphoma	Rate	2018	1.54202260641206	2.15955235436278	0.960460736663474
1659	Prevalence	High-middle SDI	Male	Age-standardized	Burkitt lymphoma	Rate	2017	1.57205544847291	2.17640021947676	0.984584754448083
1660	Prevalence	High-middle SDI	Male	Age-standardized	Burkitt lymphoma	Rate	2019	1.51753141909669	2.15076789039201	0.932210375044539
1661	Prevalence	High-middle SDI	Male	Age-standardized	Burkitt lymphoma	Rate	1996	1.21403308881152	1.84798531891918	0.71529836292068
1662	Prevalence	High-middle SDI	Male	Age-standardized	Burkitt lymphoma	Rate	2002	1.47280696474101	2.13957691932935	0.880171631467187
1663	Prevalence	High-middle SDI	Male	Age-standardized	Burkitt lymphoma	Rate	1993	1.12348247857906	1.77881671572779	0.642651503016755
1664	Prevalence	High-middle SDI	Male	Age-standardized	Burkitt lymphoma	Rate	2020	1.44464931594564	2.08684058786071	0.882825582003686
1665	Prevalence	High-middle SDI	Female	Age-standardized	Burkitt lymphoma	Rate	1990	0.474111374873945	0.861805215697161	0.230810821707892
1666	Prevalence	High-middle SDI	Female	Age-standardized	Burkitt lymphoma	Rate	1991	0.50890660606157	0.917752998059928	0.247296198945694
1667	Prevalence	High-middle SDI	Female	Age-standardized	Burkitt lymphoma	Rate	1992	0.530011768621738	0.954059576739489	0.254783377442084
1668	Prevalence	High-middle SDI	Female	Age-standardized	Burkitt lymphoma	Rate	1994	0.562327012325651	1.02373131806975	0.268153086618721
1669	Prevalence	High-middle SDI	Female	Age-standardized	Burkitt lymphoma	Rate	1995	0.580731273224203	1.04643752242926	0.274843085399043
1670	Prevalence	High-middle SDI	Female	Age-standardized	Burkitt lymphoma	Rate	1997	0.623688643249038	1.07986723254998	0.294609195143537
1671	Prevalence	High-middle SDI	Female	Age-standardized	Burkitt lymphoma	Rate	1998	0.642285346776236	1.07722756222793	0.302045231618287
1672	Prevalence	High-middle SDI	Female	Age-standardized	Burkitt lymphoma	Rate	1999	0.657302393303587	1.06615413736294	0.310582498342905
1673	Prevalence	High-middle SDI	Female	Age-standardized	Burkitt lymphoma	Rate	2010	0.626912933961345	0.876374950080425	0.366784952579887
1674	Prevalence	High-middle SDI	Female	Age-standardized	Burkitt lymphoma	Rate	2000	0.655517619587128	1.05324847862874	0.314054484395912
1675	Prevalence	High-middle SDI	Female	Age-standardized	Burkitt lymphoma	Rate	2001	0.651999811069249	1.04489666830009	0.315843796510753
1676	Prevalence	High-middle SDI	Female	Age-standardized	Burkitt lymphoma	Rate	2003	0.628752801969478	0.964678952602626	0.319222191704122
1677	Prevalence	High-middle SDI	Female	Age-standardized	Burkitt lymphoma	Rate	2004	0.638296318615301	0.956964626358008	0.326756890504811
1678	Prevalence	High-middle SDI	Female	Age-standardized	Burkitt lymphoma	Rate	2005	0.661273755457316	0.974195229976898	0.353254723034063
1679	Prevalence	High-middle SDI	Female	Age-standardized	Burkitt lymphoma	Rate	2006	0.650854414269636	0.930392711978519	0.363568908859429
1680	Prevalence	High-middle SDI	Female	Age-standardized	Burkitt lymphoma	Rate	2008	0.650172091765885	0.918414217177067	0.384188920928184
1681	Prevalence	High-middle SDI	Female	Age-standardized	Burkitt lymphoma	Rate	2007	0.653236395967633	0.934177523973564	0.381082407356584
1682	Prevalence	High-middle SDI	Female	Age-standardized	Burkitt lymphoma	Rate	2021	0.501319850267404	0.780156100840592	0.264824057488264
1683	Prevalence	High-middle SDI	Female	Age-standardized	Burkitt lymphoma	Rate	2012	0.602299970935196	0.838476747577354	0.361622402845804
1684	Prevalence	High-middle SDI	Female	Age-standardized	Burkitt lymphoma	Rate	2009	0.646762083361128	0.90291738034482	0.381153651341006
1685	Prevalence	High-middle SDI	Female	Age-standardized	Burkitt lymphoma	Rate	2011	0.615969779464699	0.860287180137399	0.368397591853658
1686	Prevalence	High-middle SDI	Female	Age-standardized	Burkitt lymphoma	Rate	2013	0.590987999691122	0.830361182377485	0.356108554669455
1687	Prevalence	High-middle SDI	Female	Age-standardized	Burkitt lymphoma	Rate	2014	0.587665570517684	0.83083453345532	0.353505003716722
1688	Prevalence	High-middle SDI	Female	Age-standardized	Burkitt lymphoma	Rate	2015	0.572237964605407	0.810747322851621	0.340143466913111
1689	Prevalence	High-middle SDI	Female	Age-standardized	Burkitt lymphoma	Rate	2016	0.579150636897674	0.83414934847361	0.341822675994743
1690	Prevalence	High-middle SDI	Female	Age-standardized	Burkitt lymphoma	Rate	2018	0.562078089766759	0.82899146413473	0.324231704483416
1691	Prevalence	High-middle SDI	Female	Age-standardized	Burkitt lymphoma	Rate	2017	0.580869462452265	0.83378678414361	0.339629160422148
1692	Prevalence	High-middle SDI	Female	Age-standardized	Burkitt lymphoma	Rate	2019	0.541004944750416	0.816429563568897	0.304986350991841
1693	Prevalence	High-middle SDI	Female	Age-standardized	Burkitt lymphoma	Rate	1996	0.603558136662499	1.07525273586433	0.284260914943586
1694	Prevalence	High-middle SDI	Female	Age-standardized	Burkitt lymphoma	Rate	2002	0.640364303192647	1.00928473294537	0.322032057782742
1695	Prevalence	High-middle SDI	Female	Age-standardized	Burkitt lymphoma	Rate	1993	0.550977341001973	0.990710167998935	0.263053579984774
1696	Prevalence	High-middle SDI	Female	Age-standardized	Burkitt lymphoma	Rate	2020	0.518313865188512	0.801076888859477	0.282846676767209
1697	Prevalence	High-middle SDI	Both	Age-standardized	Burkitt lymphoma	Rate	1990	0.770996721108893	1.17822154045791	0.44462700168447
1698	Prevalence	High-middle SDI	Both	Age-standardized	Burkitt lymphoma	Rate	1991	0.809856864690554	1.24131798272305	0.468227996527291
1699	Prevalence	High-middle SDI	Both	Age-standardized	Burkitt lymphoma	Rate	1992	0.836035621611638	1.25799308506781	0.488869043149866
1700	Prevalence	High-middle SDI	Both	Age-standardized	Burkitt lymphoma	Rate	1994	0.858917882357764	1.26548024749718	0.505452034655947
1701	Prevalence	High-middle SDI	Both	Age-standardized	Burkitt lymphoma	Rate	1995	0.883365580098567	1.27623028723067	0.521515314382349
1702	Prevalence	High-middle SDI	Both	Age-standardized	Burkitt lymphoma	Rate	1997	0.959062769558241	1.37773775005089	0.575060194174256
1703	Prevalence	High-middle SDI	Both	Age-standardized	Burkitt lymphoma	Rate	1998	0.98896967554771	1.40564147387534	0.60167149341563
1704	Prevalence	High-middle SDI	Both	Age-standardized	Burkitt lymphoma	Rate	1999	1.01861112395968	1.43198375585453	0.620666975239595
1705	Prevalence	High-middle SDI	Both	Age-standardized	Burkitt lymphoma	Rate	2010	1.22064438951413	1.59047533446841	0.803027557802777
1706	Prevalence	High-middle SDI	Both	Age-standardized	Burkitt lymphoma	Rate	2000	1.04400357569843	1.43760523970583	0.641607109856621
1707	Prevalence	High-middle SDI	Both	Age-standardized	Burkitt lymphoma	Rate	2001	1.0632673486676	1.47834832719799	0.658998115336308
1708	Prevalence	High-middle SDI	Both	Age-standardized	Burkitt lymphoma	Rate	2003	1.08112978797586	1.49191217506907	0.678072915735753
1709	Prevalence	High-middle SDI	Both	Age-standardized	Burkitt lymphoma	Rate	2004	1.1318707523012	1.54051384905379	0.715944282144653
1710	Prevalence	High-middle SDI	Both	Age-standardized	Burkitt lymphoma	Rate	2005	1.20258459321702	1.63392819217366	0.771826589739237
1711	Prevalence	High-middle SDI	Both	Age-standardized	Burkitt lymphoma	Rate	2006	1.2192205272405	1.63208716149401	0.791149981286754
1712	Prevalence	High-middle SDI	Both	Age-standardized	Burkitt lymphoma	Rate	2008	1.22758838704501	1.60240504391141	0.809085500109802
1713	Prevalence	High-middle SDI	Both	Age-standardized	Burkitt lymphoma	Rate	2007	1.22070032642679	1.61477909209006	0.810850248407655
1714	Prevalence	High-middle SDI	Both	Age-standardized	Burkitt lymphoma	Rate	2021	0.981697550912309	1.35662961435098	0.600991600800802
1715	Prevalence	High-middle SDI	Both	Age-standardized	Burkitt lymphoma	Rate	2012	1.16019770259254	1.50065595128824	0.773337982362022
1716	Prevalence	High-middle SDI	Both	Age-standardized	Burkitt lymphoma	Rate	2009	1.23739409497124	1.61162188918494	0.811762765503787
1717	Prevalence	High-middle SDI	Both	Age-standardized	Burkitt lymphoma	Rate	2011	1.19456727765041	1.55434079344441	0.796571680738574
1718	Prevalence	High-middle SDI	Both	Age-standardized	Burkitt lymphoma	Rate	2013	1.13781343548925	1.46573281835077	0.756086841971438
1719	Prevalence	High-middle SDI	Both	Age-standardized	Burkitt lymphoma	Rate	2014	1.11846021804374	1.45114180530956	0.743216000361676
1720	Prevalence	High-middle SDI	Both	Age-standardized	Burkitt lymphoma	Rate	2015	1.10311866856754	1.44052643405337	0.735803203134774
1721	Prevalence	High-middle SDI	Both	Age-standardized	Burkitt lymphoma	Rate	2016	1.10975179316827	1.45711161274822	0.744561680304115
1722	Prevalence	High-middle SDI	Both	Age-standardized	Burkitt lymphoma	Rate	2018	1.07490896280423	1.44286719359668	0.697259127032779
1723	Prevalence	High-middle SDI	Both	Age-standardized	Burkitt lymphoma	Rate	2017	1.09954820455749	1.45677303643086	0.725118991484113
1724	Prevalence	High-middle SDI	Both	Age-standardized	Burkitt lymphoma	Rate	2019	1.05211763842409	1.42226090340597	0.678206466840411
1725	Prevalence	High-middle SDI	Both	Age-standardized	Burkitt lymphoma	Rate	1996	0.920618970302715	1.32863593456039	0.5529181169174
1726	Prevalence	High-middle SDI	Both	Age-standardized	Burkitt lymphoma	Rate	2002	1.07592316242748	1.48576802163475	0.670120517290792
1727	Prevalence	High-middle SDI	Both	Age-standardized	Burkitt lymphoma	Rate	1993	0.846562760298414	1.27004707991215	0.494558278541922
1728	Prevalence	High-middle SDI	Both	Age-standardized	Burkitt lymphoma	Rate	2020	1.00328823144639	1.36482960595075	0.631538249789051
1729	Incidence	Global	Male	Age-standardized	Burkitt lymphoma	Rate	1990	0.25873183220794	0.408667881134413	0.127984963230205
1730	Incidence	Global	Male	Age-standardized	Burkitt lymphoma	Rate	1991	0.261959778035116	0.409789764220216	0.129841258718725
1731	Incidence	Global	Male	Age-standardized	Burkitt lymphoma	Rate	1992	0.265847750857491	0.41557909986332	0.132930405120082
1732	Incidence	Global	Male	Age-standardized	Burkitt lymphoma	Rate	1994	0.273238442106333	0.420925417812633	0.140159274833886
1733	Incidence	Global	Male	Age-standardized	Burkitt lymphoma	Rate	1995	0.277801798629386	0.424798867036658	0.142780930097569
1734	Incidence	Global	Male	Age-standardized	Burkitt lymphoma	Rate	1997	0.2867552745105	0.431523886160058	0.15096611666082
1735	Incidence	Global	Male	Age-standardized	Burkitt lymphoma	Rate	1998	0.291321397953548	0.43383512833327	0.15641480650005
1736	Incidence	Global	Male	Age-standardized	Burkitt lymphoma	Rate	1999	0.295245364442723	0.436373682421516	0.159793771720498
1737	Incidence	Global	Male	Age-standardized	Burkitt lymphoma	Rate	2010	0.334179992349007	0.444797664929793	0.198655716799192
1738	Incidence	Global	Male	Age-standardized	Burkitt lymphoma	Rate	2000	0.302673606690039	0.441288943970502	0.165138565610458
1739	Incidence	Global	Male	Age-standardized	Burkitt lymphoma	Rate	2001	0.307945126477618	0.446931971780359	0.170050428364553
1740	Incidence	Global	Male	Age-standardized	Burkitt lymphoma	Rate	2003	0.316757873488128	0.446250551902066	0.176743206349756
1741	Incidence	Global	Male	Age-standardized	Burkitt lymphoma	Rate	2004	0.322585927899458	0.45132432003131	0.18153303154071
1742	Incidence	Global	Male	Age-standardized	Burkitt lymphoma	Rate	2005	0.329296254308737	0.457892212607373	0.187147092894703
1743	Incidence	Global	Male	Age-standardized	Burkitt lymphoma	Rate	2006	0.333882744187789	0.455293736665388	0.190688328475609
1744	Incidence	Global	Male	Age-standardized	Burkitt lymphoma	Rate	2008	0.336603440932035	0.450902776123253	0.194539417741067
1745	Incidence	Global	Male	Age-standardized	Burkitt lymphoma	Rate	2007	0.334787811829034	0.451352384169704	0.192504606398692
1746	Incidence	Global	Male	Age-standardized	Burkitt lymphoma	Rate	2021	0.312242868268383	0.428213060058966	0.190630259230732
1747	Incidence	Global	Male	Age-standardized	Burkitt lymphoma	Rate	2012	0.334925582763967	0.444443340510028	0.199237652176472
1748	Incidence	Global	Male	Age-standardized	Burkitt lymphoma	Rate	2009	0.33610249121347	0.447703654918163	0.196424622320953
1749	Incidence	Global	Male	Age-standardized	Burkitt lymphoma	Rate	2011	0.335018087994816	0.443317307591516	0.199762207472209
1750	Incidence	Global	Male	Age-standardized	Burkitt lymphoma	Rate	2013	0.336826227033583	0.446282755058398	0.202265542997546
1751	Incidence	Global	Male	Age-standardized	Burkitt lymphoma	Rate	2014	0.3381611466542	0.449608490903486	0.204892855240834
1752	Incidence	Global	Male	Age-standardized	Burkitt lymphoma	Rate	2015	0.339584411979301	0.452784072046697	0.207722650013362
1753	Incidence	Global	Male	Age-standardized	Burkitt lymphoma	Rate	2016	0.342289524745649	0.457655126948442	0.208250601406133
1754	Incidence	Global	Male	Age-standardized	Burkitt lymphoma	Rate	2018	0.329758862162857	0.446679778188293	0.201309770626501
1755	Incidence	Global	Male	Age-standardized	Burkitt lymphoma	Rate	2017	0.336288581601243	0.449488160208568	0.203889156216369
1756	Incidence	Global	Male	Age-standardized	Burkitt lymphoma	Rate	2019	0.324913796563959	0.439984881855122	0.199455293448597
1757	Incidence	Global	Male	Age-standardized	Burkitt lymphoma	Rate	1996	0.281777834053968	0.427804087486107	0.147063710360189
1758	Incidence	Global	Male	Age-standardized	Burkitt lymphoma	Rate	2002	0.314090923534566	0.446968834499426	0.174153287185957
1759	Incidence	Global	Male	Age-standardized	Burkitt lymphoma	Rate	1993	0.269801760149621	0.41724929330668	0.136927999985029
1760	Incidence	Global	Male	Age-standardized	Burkitt lymphoma	Rate	2020	0.321722270915328	0.439573613688494	0.195533742596831
1761	Incidence	Global	Female	Age-standardized	Burkitt lymphoma	Rate	1990	0.109855699697744	0.17686219043598	0.0571135386840166
1762	Incidence	Global	Female	Age-standardized	Burkitt lymphoma	Rate	1991	0.112188524930644	0.179259670261972	0.0584657831364328
1763	Incidence	Global	Female	Age-standardized	Burkitt lymphoma	Rate	1992	0.114078409612697	0.181548564304492	0.0596059789067707
1764	Incidence	Global	Female	Age-standardized	Burkitt lymphoma	Rate	1994	0.116501843730499	0.181072033338094	0.0617045337386865
1765	Incidence	Global	Female	Age-standardized	Burkitt lymphoma	Rate	1995	0.118353733711981	0.1823279517689	0.0632506148365804
1766	Incidence	Global	Female	Age-standardized	Burkitt lymphoma	Rate	1997	0.120674903077352	0.182558935477778	0.0660214842164406
1767	Incidence	Global	Female	Age-standardized	Burkitt lymphoma	Rate	1998	0.121504725703818	0.181256636748372	0.067318519091209
1768	Incidence	Global	Female	Age-standardized	Burkitt lymphoma	Rate	1999	0.122981856826894	0.180541702274633	0.0682446171442374
1769	Incidence	Global	Female	Age-standardized	Burkitt lymphoma	Rate	2010	0.127974302745073	0.170992144591056	0.076395292930941
1770	Incidence	Global	Female	Age-standardized	Burkitt lymphoma	Rate	2000	0.124567590207418	0.180497410455017	0.0689295983547947
1771	Incidence	Global	Female	Age-standardized	Burkitt lymphoma	Rate	2001	0.125182885619028	0.177842422379387	0.0700251141093466
1772	Incidence	Global	Female	Age-standardized	Burkitt lymphoma	Rate	2003	0.124947124371317	0.174145886990938	0.0713059579908176
1773	Incidence	Global	Female	Age-standardized	Burkitt lymphoma	Rate	2004	0.126557645537032	0.174788256250765	0.0725480880973191
1774	Incidence	Global	Female	Age-standardized	Burkitt lymphoma	Rate	2005	0.126818741286207	0.174266819783529	0.0733553301497541
1775	Incidence	Global	Female	Age-standardized	Burkitt lymphoma	Rate	2006	0.12736821906437	0.173400735802389	0.0747977171987265
1776	Incidence	Global	Female	Age-standardized	Burkitt lymphoma	Rate	2008	0.127702810202788	0.171122866971458	0.0768037695804169
1777	Incidence	Global	Female	Age-standardized	Burkitt lymphoma	Rate	2007	0.127136228256149	0.172264413721897	0.0753156423274922
1778	Incidence	Global	Female	Age-standardized	Burkitt lymphoma	Rate	2021	0.120304096160513	0.178356322568886	0.0692984430414213
1779	Incidence	Global	Female	Age-standardized	Burkitt lymphoma	Rate	2012	0.129639616548957	0.172086231403528	0.0785172586879744
1780	Incidence	Global	Female	Age-standardized	Burkitt lymphoma	Rate	2009	0.128010387448206	0.171541964130263	0.0762760210880603
1781	Incidence	Global	Female	Age-standardized	Burkitt lymphoma	Rate	2011	0.129550723627754	0.172476437620543	0.0777895177647794
1782	Incidence	Global	Female	Age-standardized	Burkitt lymphoma	Rate	2013	0.1315225417624	0.174945111421017	0.0792602255762423
1783	Incidence	Global	Female	Age-standardized	Burkitt lymphoma	Rate	2014	0.133101323763678	0.178570348091319	0.0804105556502543
1784	Incidence	Global	Female	Age-standardized	Burkitt lymphoma	Rate	2015	0.133325188213943	0.179055705456778	0.0793701014607068
1785	Incidence	Global	Female	Age-standardized	Burkitt lymphoma	Rate	2016	0.135830727519036	0.183930993291763	0.0822591240225702
1786	Incidence	Global	Female	Age-standardized	Burkitt lymphoma	Rate	2018	0.130400996369419	0.181913524260171	0.0779679400658387
1787	Incidence	Global	Female	Age-standardized	Burkitt lymphoma	Rate	2017	0.13379230345144	0.182135807911518	0.080043143389421
1788	Incidence	Global	Female	Age-standardized	Burkitt lymphoma	Rate	2019	0.127761311345332	0.182099145089908	0.0755305837470696
1789	Incidence	Global	Female	Age-standardized	Burkitt lymphoma	Rate	1996	0.11981809038685	0.18287121882275	0.0648967929974256
1790	Incidence	Global	Female	Age-standardized	Burkitt lymphoma	Rate	2002	0.125482873248694	0.17780910002815	0.0708726094809305
1791	Incidence	Global	Female	Age-standardized	Burkitt lymphoma	Rate	1993	0.1156976424587	0.182302383130538	0.0612254334183584
1792	Incidence	Global	Female	Age-standardized	Burkitt lymphoma	Rate	2020	0.125062843694174	0.182517896518556	0.0730383696995082
1793	Incidence	Global	Both	Age-standardized	Burkitt lymphoma	Rate	1990	0.186412687986184	0.271431680016684	0.103613125186013
1794	Incidence	Global	Both	Age-standardized	Burkitt lymphoma	Rate	1991	0.189274888422515	0.273226218139034	0.105535316786066
1795	Incidence	Global	Both	Age-standardized	Burkitt lymphoma	Rate	1992	0.192262858035418	0.276765352161466	0.10803432833738
1796	Incidence	Global	Both	Age-standardized	Burkitt lymphoma	Rate	1994	0.197384854653314	0.280022873410131	0.111992553122873
1797	Incidence	Global	Both	Age-standardized	Burkitt lymphoma	Rate	1995	0.20070251647437	0.283151141235127	0.114788143883881
1798	Incidence	Global	Both	Age-standardized	Burkitt lymphoma	Rate	1997	0.206557864738296	0.286633681784607	0.119482369720683
1799	Incidence	Global	Both	Age-standardized	Burkitt lymphoma	Rate	1998	0.209357283630493	0.290434224197261	0.122139797545779
1800	Incidence	Global	Both	Age-standardized	Burkitt lymphoma	Rate	1999	0.212125857169581	0.293093715250911	0.124585357152645
1801	Incidence	Global	Both	Age-standardized	Burkitt lymphoma	Rate	2010	0.234588748277165	0.301903239369848	0.14900756425619
1802	Incidence	Global	Both	Age-standardized	Burkitt lymphoma	Rate	2000	0.216750852782942	0.29937826770212	0.128436700760378
1803	Incidence	Global	Both	Age-standardized	Burkitt lymphoma	Rate	2001	0.219785724693467	0.302062702578804	0.130054652737476
1804	Incidence	Global	Both	Age-standardized	Burkitt lymphoma	Rate	2003	0.224233116208726	0.302489950386061	0.133329034505767
1805	Incidence	Global	Both	Age-standardized	Burkitt lymphoma	Rate	2004	0.228017872877956	0.303709296841242	0.138520607367182
1806	Incidence	Global	Both	Age-standardized	Burkitt lymphoma	Rate	2005	0.231604240910823	0.306754337510733	0.141994648760168
1807	Incidence	Global	Both	Age-standardized	Burkitt lymphoma	Rate	2006	0.234228491747031	0.307394390036902	0.144855040914094
1808	Incidence	Global	Both	Age-standardized	Burkitt lymphoma	Rate	2008	0.235762974811997	0.307589623043388	0.148030116424214
1809	Incidence	Global	Both	Age-standardized	Burkitt lymphoma	Rate	2007	0.23456912404154	0.306579767850573	0.14599985419079
1810	Incidence	Global	Both	Age-standardized	Burkitt lymphoma	Rate	2021	0.21938000563473	0.289849148075293	0.139413770039213
1811	Incidence	Global	Both	Age-standardized	Burkitt lymphoma	Rate	2012	0.235714356650778	0.299607821051932	0.15022653908672
1812	Incidence	Global	Both	Age-standardized	Burkitt lymphoma	Rate	2009	0.235628898831082	0.304177818475864	0.148536417422997
1813	Incidence	Global	Both	Age-standardized	Burkitt lymphoma	Rate	2011	0.235750115599587	0.300641475660765	0.148900618767195
1814	Incidence	Global	Both	Age-standardized	Burkitt lymphoma	Rate	2013	0.237579963844249	0.303976009685642	0.153254292247439
1815	Incidence	Global	Both	Age-standardized	Burkitt lymphoma	Rate	2014	0.239010299082897	0.305963428736794	0.15197228109797
1816	Incidence	Global	Both	Age-standardized	Burkitt lymphoma	Rate	2015	0.239835400523055	0.308387935029281	0.152996230192604
1817	Incidence	Global	Both	Age-standardized	Burkitt lymphoma	Rate	2016	0.242430348504494	0.312778735957973	0.156219994651833
1818	Incidence	Global	Both	Age-standardized	Burkitt lymphoma	Rate	2018	0.233315114682514	0.303041938349936	0.150206503796928
1819	Incidence	Global	Both	Age-standardized	Burkitt lymphoma	Rate	2017	0.238335465696237	0.306853237253337	0.153067464803492
1820	Incidence	Global	Both	Age-standardized	Burkitt lymphoma	Rate	2019	0.229529258453484	0.297101906778284	0.148338455190522
1821	Incidence	Global	Both	Age-standardized	Burkitt lymphoma	Rate	1996	0.203522857347045	0.284443802104206	0.117648929859451
1822	Incidence	Global	Both	Age-standardized	Burkitt lymphoma	Rate	2002	0.223114638275803	0.30310630287977	0.133015041442534
1823	Incidence	Global	Both	Age-standardized	Burkitt lymphoma	Rate	1993	0.195154501348244	0.278511121104931	0.110189291136522
1824	Incidence	Global	Both	Age-standardized	Burkitt lymphoma	Rate	2020	0.226574652166631	0.299738744890487	0.144811234867299
1825	Incidence	Middle SDI	Male	Age-standardized	Burkitt lymphoma	Rate	1990	0.0914520592085845	0.135096951278612	0.0510247980295514
1826	Incidence	Middle SDI	Male	Age-standardized	Burkitt lymphoma	Rate	1991	0.093466874280025	0.138416130642079	0.0514324060777817
1827	Incidence	Middle SDI	Male	Age-standardized	Burkitt lymphoma	Rate	1992	0.095368727477614	0.141054800670876	0.0521542682578348
1828	Incidence	Middle SDI	Male	Age-standardized	Burkitt lymphoma	Rate	1994	0.100588248565795	0.147383040124374	0.0557499392690878
1829	Incidence	Middle SDI	Male	Age-standardized	Burkitt lymphoma	Rate	1995	0.103122268683155	0.150627626236922	0.0574769664976396
1830	Incidence	Middle SDI	Male	Age-standardized	Burkitt lymphoma	Rate	1997	0.111741417268589	0.159800447026319	0.0620319646428175
1831	Incidence	Middle SDI	Male	Age-standardized	Burkitt lymphoma	Rate	1998	0.116909012037857	0.168372643136227	0.0654394691125762
1832	Incidence	Middle SDI	Male	Age-standardized	Burkitt lymphoma	Rate	1999	0.12057768785391	0.173546770139501	0.0681265085335412
1833	Incidence	Middle SDI	Male	Age-standardized	Burkitt lymphoma	Rate	2010	0.143085380782053	0.195781773591495	0.0862453865535538
1834	Incidence	Middle SDI	Male	Age-standardized	Burkitt lymphoma	Rate	2000	0.124567979528073	0.177547206289558	0.0705497996156076
1835	Incidence	Middle SDI	Male	Age-standardized	Burkitt lymphoma	Rate	2001	0.127178537760379	0.182817482633102	0.0723647107711935
1836	Incidence	Middle SDI	Male	Age-standardized	Burkitt lymphoma	Rate	2003	0.129287939756326	0.182179359898746	0.0750916130450683
1837	Incidence	Middle SDI	Male	Age-standardized	Burkitt lymphoma	Rate	2004	0.130099352704979	0.181483523623048	0.0753477493355275
1838	Incidence	Middle SDI	Male	Age-standardized	Burkitt lymphoma	Rate	2005	0.133551458189555	0.183957444290127	0.0774188507964922
1839	Incidence	Middle SDI	Male	Age-standardized	Burkitt lymphoma	Rate	2006	0.135242088461382	0.185726060699473	0.0802692787911557
1840	Incidence	Middle SDI	Male	Age-standardized	Burkitt lymphoma	Rate	2008	0.138433282118218	0.189966102324304	0.0830275199572301
1841	Incidence	Middle SDI	Male	Age-standardized	Burkitt lymphoma	Rate	2007	0.136282864073456	0.186217432110639	0.0811633403123304
1842	Incidence	Middle SDI	Male	Age-standardized	Burkitt lymphoma	Rate	2021	0.145236900685529	0.219327658455838	0.0831191549786295
1843	Incidence	Middle SDI	Male	Age-standardized	Burkitt lymphoma	Rate	2012	0.148893820002788	0.202037416875368	0.0910745883066043
1844	Incidence	Middle SDI	Male	Age-standardized	Burkitt lymphoma	Rate	2009	0.141295567235681	0.194002755655952	0.085012898839636
1845	Incidence	Middle SDI	Male	Age-standardized	Burkitt lymphoma	Rate	2011	0.145895000003585	0.197270752974941	0.08892994990408
1846	Incidence	Middle SDI	Male	Age-standardized	Burkitt lymphoma	Rate	2013	0.151213621567457	0.209975811565004	0.0925500406922365
1847	Incidence	Middle SDI	Male	Age-standardized	Burkitt lymphoma	Rate	2014	0.150788168101857	0.212827365851849	0.0918547201539385
1848	Incidence	Middle SDI	Male	Age-standardized	Burkitt lymphoma	Rate	2015	0.153501207226748	0.21815022560955	0.0907429637832387
1849	Incidence	Middle SDI	Male	Age-standardized	Burkitt lymphoma	Rate	2016	0.153469023184455	0.22386189952084	0.0908399414768177
1850	Incidence	Middle SDI	Male	Age-standardized	Burkitt lymphoma	Rate	2018	0.154108245156368	0.224315957654872	0.0906458631511966
1851	Incidence	Middle SDI	Male	Age-standardized	Burkitt lymphoma	Rate	2017	0.152728459056956	0.222101856132786	0.0900537591845135
1852	Incidence	Middle SDI	Male	Age-standardized	Burkitt lymphoma	Rate	2019	0.154592415241077	0.226213694065647	0.0918854004312446
1853	Incidence	Middle SDI	Male	Age-standardized	Burkitt lymphoma	Rate	1996	0.107264866773466	0.154430903584818	0.0604701637562299
1854	Incidence	Middle SDI	Male	Age-standardized	Burkitt lymphoma	Rate	2002	0.129691186040965	0.184251103840504	0.0751104889338439
1855	Incidence	Middle SDI	Male	Age-standardized	Burkitt lymphoma	Rate	1993	0.0978817811212907	0.144724427203196	0.0537595520414604
1856	Incidence	Middle SDI	Male	Age-standardized	Burkitt lymphoma	Rate	2020	0.15053190779049	0.2254373015319	0.0865558839268373
1857	Incidence	Middle SDI	Female	Age-standardized	Burkitt lymphoma	Rate	1990	0.0469460237319378	0.0841131485931256	0.0228065219293323
1858	Incidence	Middle SDI	Female	Age-standardized	Burkitt lymphoma	Rate	1991	0.0492317091733453	0.0900966251539254	0.0235165954742638
1859	Incidence	Middle SDI	Female	Age-standardized	Burkitt lymphoma	Rate	1992	0.0504360349538222	0.090440293942263	0.0240866027913564
1860	Incidence	Middle SDI	Female	Age-standardized	Burkitt lymphoma	Rate	1994	0.0527347039589942	0.0893847371734499	0.0256672665516166
1861	Incidence	Middle SDI	Female	Age-standardized	Burkitt lymphoma	Rate	1995	0.0539351640541006	0.0876953506047581	0.026741471704867
1862	Incidence	Middle SDI	Female	Age-standardized	Burkitt lymphoma	Rate	1997	0.0574548012372516	0.0890094884224176	0.0287623049217613
1863	Incidence	Middle SDI	Female	Age-standardized	Burkitt lymphoma	Rate	1998	0.0584015059878845	0.08809066943699	0.029290396748631
1864	Incidence	Middle SDI	Female	Age-standardized	Burkitt lymphoma	Rate	1999	0.0594935076132686	0.08750071866838	0.0304438522890034
1865	Incidence	Middle SDI	Female	Age-standardized	Burkitt lymphoma	Rate	2010	0.058134868428029	0.0837113549211663	0.0346342985880282
1866	Incidence	Middle SDI	Female	Age-standardized	Burkitt lymphoma	Rate	2000	0.0606364375637982	0.0872027324866651	0.0313635032951936
1867	Incidence	Middle SDI	Female	Age-standardized	Burkitt lymphoma	Rate	2001	0.0611231615208074	0.086997963435242	0.0320892731167774
1868	Incidence	Middle SDI	Female	Age-standardized	Burkitt lymphoma	Rate	2003	0.0585104256354159	0.0833558536390684	0.0312734656575472
1869	Incidence	Middle SDI	Female	Age-standardized	Burkitt lymphoma	Rate	2004	0.0579512995740056	0.0830918471595683	0.0315322430676806
1870	Incidence	Middle SDI	Female	Age-standardized	Burkitt lymphoma	Rate	2005	0.0575862977037166	0.0819506723743536	0.0320520452861198
1871	Incidence	Middle SDI	Female	Age-standardized	Burkitt lymphoma	Rate	2006	0.0567671318072643	0.0811996624328731	0.032455820591645
1872	Incidence	Middle SDI	Female	Age-standardized	Burkitt lymphoma	Rate	2008	0.0572393108817124	0.0819797638934236	0.0334480740395175
1873	Incidence	Middle SDI	Female	Age-standardized	Burkitt lymphoma	Rate	2007	0.0559770147149169	0.0794085041713147	0.0325212394644641
1874	Incidence	Middle SDI	Female	Age-standardized	Burkitt lymphoma	Rate	2021	0.0550922530944477	0.0888961684932116	0.0256513525537645
1875	Incidence	Middle SDI	Female	Age-standardized	Burkitt lymphoma	Rate	2012	0.0611916389147433	0.0875585428133182	0.0358423148470057
1876	Incidence	Middle SDI	Female	Age-standardized	Burkitt lymphoma	Rate	2009	0.057740807654814	0.0822111094913235	0.0341372250654525
1877	Incidence	Middle SDI	Female	Age-standardized	Burkitt lymphoma	Rate	2011	0.0608537202469988	0.087626750407533	0.035651532403573
1878	Incidence	Middle SDI	Female	Age-standardized	Burkitt lymphoma	Rate	2013	0.0615942227130401	0.0880630717211153	0.0354342927603678
1879	Incidence	Middle SDI	Female	Age-standardized	Burkitt lymphoma	Rate	2014	0.0620269700121349	0.0902465816225257	0.0348709491657653
1880	Incidence	Middle SDI	Female	Age-standardized	Burkitt lymphoma	Rate	2015	0.0610018782770554	0.0879273817075855	0.033615517320126
1881	Incidence	Middle SDI	Female	Age-standardized	Burkitt lymphoma	Rate	2016	0.0613012537117035	0.0890615130117258	0.0328404291871771
1882	Incidence	Middle SDI	Female	Age-standardized	Burkitt lymphoma	Rate	2018	0.061612552314217	0.0919868611037408	0.0327523212261971
1883	Incidence	Middle SDI	Female	Age-standardized	Burkitt lymphoma	Rate	2017	0.0614412442070175	0.0903765355644544	0.0325891011030536
1884	Incidence	Middle SDI	Female	Age-standardized	Burkitt lymphoma	Rate	2019	0.0618801753590878	0.0931418823644933	0.0325256468846067
1885	Incidence	Middle SDI	Female	Age-standardized	Burkitt lymphoma	Rate	1996	0.0560900604669527	0.0877082825532274	0.0281872095437238
1886	Incidence	Middle SDI	Female	Age-standardized	Burkitt lymphoma	Rate	2002	0.0600964670930634	0.0855669826516214	0.0322460209950953
1887	Incidence	Middle SDI	Female	Age-standardized	Burkitt lymphoma	Rate	1993	0.051698783735275	0.0899423697358736	0.0249158977908886
1888	Incidence	Middle SDI	Female	Age-standardized	Burkitt lymphoma	Rate	2020	0.0578626951355303	0.0909721773221594	0.0278458307398461
1889	Incidence	Middle SDI	Both	Age-standardized	Burkitt lymphoma	Rate	1990	0.0698513034071298	0.0976111390584233	0.040926139417491
1890	Incidence	Middle SDI	Both	Age-standardized	Burkitt lymphoma	Rate	1991	0.07202413312539	0.103139559504246	0.0422890744047795
1891	Incidence	Middle SDI	Both	Age-standardized	Burkitt lymphoma	Rate	1992	0.0736170032909274	0.105432294572586	0.0429378946978113
1892	Incidence	Middle SDI	Both	Age-standardized	Burkitt lymphoma	Rate	1994	0.0774883392695909	0.109364687858223	0.0457673272015793
1893	Incidence	Middle SDI	Both	Age-standardized	Burkitt lymphoma	Rate	1995	0.0794126365871843	0.112311096847449	0.0469964195546676
1894	Incidence	Middle SDI	Both	Age-standardized	Burkitt lymphoma	Rate	1997	0.0856430038349383	0.119578808447933	0.0504298458692967
1895	Incidence	Middle SDI	Both	Age-standardized	Burkitt lymphoma	Rate	1998	0.0888130523740786	0.12354515068135	0.0526218675984208
1896	Incidence	Middle SDI	Both	Age-standardized	Burkitt lymphoma	Rate	1999	0.0912714977878074	0.127055953688167	0.0545378368939938
1897	Incidence	Middle SDI	Both	Age-standardized	Burkitt lymphoma	Rate	2010	0.102511176945623	0.13846223658589	0.0658913030079423
1898	Incidence	Middle SDI	Both	Age-standardized	Burkitt lymphoma	Rate	2000	0.0939186049475973	0.128944058737913	0.0565076713648171
1899	Incidence	Middle SDI	Both	Age-standardized	Burkitt lymphoma	Rate	2001	0.0955314812255315	0.132231209036182	0.0571186145176928
1900	Incidence	Middle SDI	Both	Age-standardized	Burkitt lymphoma	Rate	2003	0.0954160561975845	0.131813994716413	0.0573734598568242
1901	Incidence	Middle SDI	Both	Age-standardized	Burkitt lymphoma	Rate	2004	0.0955875435685569	0.131657915897335	0.0579427987337998
1902	Incidence	Middle SDI	Both	Age-standardized	Burkitt lymphoma	Rate	2005	0.0972290354186817	0.132734325546197	0.0592395913249623
1903	Incidence	Middle SDI	Both	Age-standardized	Burkitt lymphoma	Rate	2006	0.0977342282129547	0.132461882483426	0.0611276812463411
1904	Incidence	Middle SDI	Both	Age-standardized	Burkitt lymphoma	Rate	2008	0.0996501283946527	0.135107874067451	0.0635894919490186
1905	Incidence	Middle SDI	Both	Age-standardized	Burkitt lymphoma	Rate	2007	0.097913237954717	0.132239766707919	0.0621980565438842
1906	Incidence	Middle SDI	Both	Age-standardized	Burkitt lymphoma	Rate	2021	0.101998760034969	0.143671320163763	0.0572932246780556
1907	Incidence	Middle SDI	Both	Age-standardized	Burkitt lymphoma	Rate	2012	0.106977387770347	0.14499487814768	0.0693432909613578
1908	Incidence	Middle SDI	Both	Age-standardized	Burkitt lymphoma	Rate	2009	0.101390022185507	0.136800284442418	0.0646443958353345
1909	Incidence	Middle SDI	Both	Age-standardized	Burkitt lymphoma	Rate	2011	0.105266059275383	0.141810593303392	0.0676535027327766
1910	Incidence	Middle SDI	Both	Age-standardized	Burkitt lymphoma	Rate	2013	0.108361955586495	0.147446509282058	0.0688215006938268
1911	Incidence	Middle SDI	Both	Age-standardized	Burkitt lymphoma	Rate	2014	0.108326336119803	0.148602817109745	0.0675729824828945
1912	Incidence	Middle SDI	Both	Age-standardized	Burkitt lymphoma	Rate	2015	0.109226911257455	0.151359799011084	0.066200853789521
1913	Incidence	Middle SDI	Both	Age-standardized	Burkitt lymphoma	Rate	2016	0.109328284687025	0.153344533887201	0.0650473834921565
1914	Incidence	Middle SDI	Both	Age-standardized	Burkitt lymphoma	Rate	2018	0.109765971597247	0.15167628496954	0.0654557935798025
1915	Incidence	Middle SDI	Both	Age-standardized	Burkitt lymphoma	Rate	2017	0.108986322650524	0.153487031054831	0.0647847420231881
1916	Incidence	Middle SDI	Both	Age-standardized	Burkitt lymphoma	Rate	2019	0.11012912666125	0.15306789215445	0.0656015478496601
1917	Incidence	Middle SDI	Both	Age-standardized	Burkitt lymphoma	Rate	1996	0.0826308873404133	0.115593779128076	0.0490486576245809
1918	Incidence	Middle SDI	Both	Age-standardized	Burkitt lymphoma	Rate	2002	0.0963681117633166	0.132398658416769	0.0581966833075121
1919	Incidence	Middle SDI	Both	Age-standardized	Burkitt lymphoma	Rate	1993	0.0755560875341941	0.108120317790513	0.0445086889545954
1920	Incidence	Middle SDI	Both	Age-standardized	Burkitt lymphoma	Rate	2020	0.106081978441324	0.149071954035242	0.0602209723365822
1921	Incidence	Low SDI	Male	Age-standardized	Burkitt lymphoma	Rate	1990	0.976726819654672	1.71431265637191	0.337941288190687
1922	Incidence	Low SDI	Male	Age-standardized	Burkitt lymphoma	Rate	1991	0.977472039646005	1.70809133286395	0.341828694212436
1923	Incidence	Low SDI	Male	Age-standardized	Burkitt lymphoma	Rate	1992	0.977684789928217	1.71653982856935	0.345763595221003
1924	Incidence	Low SDI	Male	Age-standardized	Burkitt lymphoma	Rate	1994	0.96474548785681	1.66607432472002	0.342464450231271
1925	Incidence	Low SDI	Male	Age-standardized	Burkitt lymphoma	Rate	1995	0.950751003549023	1.61924878782765	0.343639877734912
1926	Incidence	Low SDI	Male	Age-standardized	Burkitt lymphoma	Rate	1997	0.912088818126767	1.51736821692339	0.348711840111568
1927	Incidence	Low SDI	Male	Age-standardized	Burkitt lymphoma	Rate	1998	0.893560995558279	1.46969706426208	0.343387910883506
1928	Incidence	Low SDI	Male	Age-standardized	Burkitt lymphoma	Rate	1999	0.877651167748124	1.42480154703853	0.33925954975492
1929	Incidence	Low SDI	Male	Age-standardized	Burkitt lymphoma	Rate	2010	0.827625660120705	1.20023075527549	0.371806420252637
1930	Incidence	Low SDI	Male	Age-standardized	Burkitt lymphoma	Rate	2000	0.873689618451422	1.39368279626057	0.34468971817199
1931	Incidence	Low SDI	Male	Age-standardized	Burkitt lymphoma	Rate	2001	0.874373666575931	1.37993881511308	0.350847627656186
1932	Incidence	Low SDI	Male	Age-standardized	Burkitt lymphoma	Rate	2003	0.873460518609719	1.34489441374144	0.358046648587296
1933	Incidence	Low SDI	Male	Age-standardized	Burkitt lymphoma	Rate	2004	0.877625714166344	1.31862887860941	0.365183677859487
1934	Incidence	Low SDI	Male	Age-standardized	Burkitt lymphoma	Rate	2005	0.877527843128533	1.31211601959065	0.374556655818285
1935	Incidence	Low SDI	Male	Age-standardized	Burkitt lymphoma	Rate	2006	0.87729488871711	1.28556245279709	0.38248280942876
1936	Incidence	Low SDI	Male	Age-standardized	Burkitt lymphoma	Rate	2008	0.859058573451303	1.25733051475463	0.387396397262151
1937	Incidence	Low SDI	Male	Age-standardized	Burkitt lymphoma	Rate	2007	0.872231585880172	1.27104467836532	0.385077007714952
1938	Incidence	Low SDI	Male	Age-standardized	Burkitt lymphoma	Rate	2021	0.704809876722411	1.04328371083501	0.365686960047917
1939	Incidence	Low SDI	Male	Age-standardized	Burkitt lymphoma	Rate	2012	0.808429172354647	1.17805289677265	0.374019343126581
1940	Incidence	Low SDI	Male	Age-standardized	Burkitt lymphoma	Rate	2009	0.844115578987113	1.23280395367598	0.383558011240987
1941	Incidence	Low SDI	Male	Age-standardized	Burkitt lymphoma	Rate	2011	0.81569808329065	1.18100066730365	0.376650712329354
1942	Incidence	Low SDI	Male	Age-standardized	Burkitt lymphoma	Rate	2013	0.812637745395264	1.18082443243213	0.38177135706716
1943	Incidence	Low SDI	Male	Age-standardized	Burkitt lymphoma	Rate	2014	0.817887552926891	1.17901108059571	0.388417570177049
1944	Incidence	Low SDI	Male	Age-standardized	Burkitt lymphoma	Rate	2015	0.814343991103625	1.18273038122996	0.395039147406198
1945	Incidence	Low SDI	Male	Age-standardized	Burkitt lymphoma	Rate	2016	0.816529629831465	1.19268200506408	0.401328828475591
1946	Incidence	Low SDI	Male	Age-standardized	Burkitt lymphoma	Rate	2018	0.765768141724972	1.10951801205168	0.394595691738304
1947	Incidence	Low SDI	Male	Age-standardized	Burkitt lymphoma	Rate	2017	0.793330362189156	1.15413754191727	0.399237185858392
1948	Incidence	Low SDI	Male	Age-standardized	Burkitt lymphoma	Rate	2019	0.742608008088886	1.09384497316107	0.387324802743712
1949	Incidence	Low SDI	Male	Age-standardized	Burkitt lymphoma	Rate	1996	0.929682509100444	1.56528396995359	0.347106779207866
1950	Incidence	Low SDI	Male	Age-standardized	Burkitt lymphoma	Rate	2002	0.878539873653075	1.36591438460287	0.357029363482553
1951	Incidence	Low SDI	Male	Age-standardized	Burkitt lymphoma	Rate	1993	0.97541254809016	1.70352309935149	0.341418957035157
1952	Incidence	Low SDI	Male	Age-standardized	Burkitt lymphoma	Rate	2020	0.736661413051209	1.09230741792404	0.384209549108735
1953	Incidence	Low SDI	Female	Age-standardized	Burkitt lymphoma	Rate	1990	0.406117111224412	0.731401551675695	0.172903811799232
1954	Incidence	Low SDI	Female	Age-standardized	Burkitt lymphoma	Rate	1991	0.404199771831067	0.720287752397101	0.175306012273336
1955	Incidence	Low SDI	Female	Age-standardized	Burkitt lymphoma	Rate	1992	0.401623295818459	0.709553139389197	0.177048968731577
1956	Incidence	Low SDI	Female	Age-standardized	Burkitt lymphoma	Rate	1994	0.388244221178942	0.681465290143294	0.173278204402381
1957	Incidence	Low SDI	Female	Age-standardized	Burkitt lymphoma	Rate	1995	0.382035344814042	0.667799455127845	0.173379913718706
1958	Incidence	Low SDI	Female	Age-standardized	Burkitt lymphoma	Rate	1997	0.361568651656227	0.613672036903849	0.168293110074251
1959	Incidence	Low SDI	Female	Age-standardized	Burkitt lymphoma	Rate	1998	0.350830015867525	0.585950538544978	0.164257736755598
1960	Incidence	Low SDI	Female	Age-standardized	Burkitt lymphoma	Rate	1999	0.345428602715003	0.569471477812903	0.161590499328671
1961	Incidence	Low SDI	Female	Age-standardized	Burkitt lymphoma	Rate	2010	0.30916066177559	0.455448614749854	0.146761789270036
1962	Incidence	Low SDI	Female	Age-standardized	Burkitt lymphoma	Rate	2000	0.342091825917704	0.548622164857384	0.159677280272316
1963	Incidence	Low SDI	Female	Age-standardized	Burkitt lymphoma	Rate	2001	0.338412525517324	0.538354073298356	0.157775517672316
1964	Incidence	Low SDI	Female	Age-standardized	Burkitt lymphoma	Rate	2003	0.331511248170462	0.516771287492193	0.155032447788923
1965	Incidence	Low SDI	Female	Age-standardized	Burkitt lymphoma	Rate	2004	0.335702800034799	0.511606493935218	0.15850723138515
1966	Incidence	Low SDI	Female	Age-standardized	Burkitt lymphoma	Rate	2005	0.331559104844165	0.497411746341042	0.158745998722941
1967	Incidence	Low SDI	Female	Age-standardized	Burkitt lymphoma	Rate	2006	0.331181422855112	0.490336660094468	0.158750626317806
1968	Incidence	Low SDI	Female	Age-standardized	Burkitt lymphoma	Rate	2008	0.317559749959121	0.468236602739454	0.150157058596502
1969	Incidence	Low SDI	Female	Age-standardized	Burkitt lymphoma	Rate	2007	0.325816829434122	0.48241939723578	0.155774977800667
1970	Incidence	Low SDI	Female	Age-standardized	Burkitt lymphoma	Rate	2021	0.268989184074772	0.417216498572906	0.125243122376107
1971	Incidence	Low SDI	Female	Age-standardized	Burkitt lymphoma	Rate	2012	0.307315483435396	0.440506584506295	0.147703996599134
1972	Incidence	Low SDI	Female	Age-standardized	Burkitt lymphoma	Rate	2009	0.311511181532492	0.459484564591919	0.145750099216168
1973	Incidence	Low SDI	Female	Age-standardized	Burkitt lymphoma	Rate	2011	0.308457936776218	0.447948160397758	0.150152360531399
1974	Incidence	Low SDI	Female	Age-standardized	Burkitt lymphoma	Rate	2013	0.312200146664343	0.447267499250229	0.150712669901321
1975	Incidence	Low SDI	Female	Age-standardized	Burkitt lymphoma	Rate	2014	0.316428013630003	0.452506070235291	0.152656295598638
1976	Incidence	Low SDI	Female	Age-standardized	Burkitt lymphoma	Rate	2015	0.316830636092208	0.453173784667556	0.153040092839954
1977	Incidence	Low SDI	Female	Age-standardized	Burkitt lymphoma	Rate	2016	0.322078656478149	0.461271355511844	0.157452821931147
1978	Incidence	Low SDI	Female	Age-standardized	Burkitt lymphoma	Rate	2018	0.297071600641903	0.441433814986018	0.141802761298996
1979	Incidence	Low SDI	Female	Age-standardized	Burkitt lymphoma	Rate	2017	0.310135394640731	0.451614325738119	0.149517608247679
1980	Incidence	Low SDI	Female	Age-standardized	Burkitt lymphoma	Rate	2019	0.286511177654155	0.433337336453115	0.134597733786448
1981	Incidence	Low SDI	Female	Age-standardized	Burkitt lymphoma	Rate	1996	0.372685365512756	0.637388332032296	0.17239866314478
1982	Incidence	Low SDI	Female	Age-standardized	Burkitt lymphoma	Rate	2002	0.336315070106037	0.531501360981465	0.15690998195397
1983	Incidence	Low SDI	Female	Age-standardized	Burkitt lymphoma	Rate	1993	0.39655602525222	0.700617931974067	0.174892733699429
1984	Incidence	Low SDI	Female	Age-standardized	Burkitt lymphoma	Rate	2020	0.282857083896173	0.430791829648777	0.131625771289805
1985	Incidence	Low SDI	Both	Age-standardized	Burkitt lymphoma	Rate	1990	0.696638516331034	1.11672147295424	0.308964489550441
1986	Incidence	Low SDI	Both	Age-standardized	Burkitt lymphoma	Rate	1991	0.696169258769757	1.10861734274801	0.308733034864899
1987	Incidence	Low SDI	Both	Age-standardized	Burkitt lymphoma	Rate	1992	0.695140080113874	1.11342722646907	0.310519045161088
1988	Incidence	Low SDI	Both	Age-standardized	Burkitt lymphoma	Rate	1994	0.682303064522925	1.07147652993088	0.308872190966027
1989	Incidence	Low SDI	Both	Age-standardized	Burkitt lymphoma	Rate	1995	0.672295508847013	1.04167063866818	0.306899874016609
1990	Incidence	Low SDI	Both	Age-standardized	Burkitt lymphoma	Rate	1997	0.642828574418018	0.972741487188517	0.297285577910247
1991	Incidence	Low SDI	Both	Age-standardized	Burkitt lymphoma	Rate	1998	0.628224326548477	0.951951696884691	0.293744874198844
1992	Incidence	Low SDI	Both	Age-standardized	Burkitt lymphoma	Rate	1999	0.617550256170823	0.926269267186472	0.292051917704974
1993	Incidence	Low SDI	Both	Age-standardized	Burkitt lymphoma	Rate	2010	0.573700734057249	0.780277909894621	0.297621465222879
1994	Incidence	Low SDI	Both	Age-standardized	Burkitt lymphoma	Rate	2000	0.613972227708462	0.909053282665507	0.295958817764914
1995	Incidence	Low SDI	Both	Age-standardized	Burkitt lymphoma	Rate	2001	0.612577354972745	0.889870570413871	0.296258682921834
1996	Incidence	Low SDI	Both	Age-standardized	Burkitt lymphoma	Rate	2003	0.608781276482833	0.877052010373514	0.301290753253474
1997	Incidence	Low SDI	Both	Age-standardized	Burkitt lymphoma	Rate	2004	0.612935269957701	0.875216593363065	0.307618504518857
1998	Incidence	Low SDI	Both	Age-standardized	Burkitt lymphoma	Rate	2005	0.610798461626792	0.867291176000979	0.308044785331102
1999	Incidence	Low SDI	Both	Age-standardized	Burkitt lymphoma	Rate	2006	0.610401501835882	0.848090569519912	0.304023936943077
[truncated: 4,913 more rows]
