# Supplementary material for: Temporal trends in cross-country inequalities of Burkitt lymphoma burden in children under 10 years of age from 1990 to 2021
Source: Medicine (Baltimore). 2026 May 8;105(19):e48617. doi: 10.1097/MD.0000000000048617 (PMC13166837; doi:10.1097/MD.0000000000048617)
Supplement: Supplementary file 2 [file medi-105-e48617-s002.xlsx]

## Sheet: Sheet1
	measure	location	sex	age	cause	metric	year	val	upper	lower
1	Deaths	High-income Asia Pacific	Male	Age-standardized	Burkitt lymphoma	Rate	1990	0.0248488818055002	0.0435521540635547	0.0124635750476884
2	Deaths	High-income Asia Pacific	Male	Age-standardized	Burkitt lymphoma	Rate	1991	0.0249518587481724	0.042546324742939	0.0132012526905751
3	Deaths	High-income Asia Pacific	Male	Age-standardized	Burkitt lymphoma	Rate	1992	0.0264155999731777	0.045383166947156	0.0143694190658945
4	Deaths	High-income Asia Pacific	Male	Age-standardized	Burkitt lymphoma	Rate	1994	0.0258090923669352	0.0425638209233309	0.0155073969831636
5	Deaths	High-income Asia Pacific	Male	Age-standardized	Burkitt lymphoma	Rate	1997	0.0303101678364422	0.0451664446894011	0.0181929570811464
6	Deaths	High-income Asia Pacific	Male	Age-standardized	Burkitt lymphoma	Rate	1995	0.0283502721049671	0.0438997981061635	0.0169490369337263
7	Deaths	High-income Asia Pacific	Male	Age-standardized	Burkitt lymphoma	Rate	2000	0.0269331170263164	0.0385367071053478	0.0165136970318835
8	Deaths	High-income Asia Pacific	Male	Age-standardized	Burkitt lymphoma	Rate	1999	0.0262543429483779	0.0374646764046638	0.0162683727267673
9	Deaths	High-income Asia Pacific	Male	Age-standardized	Burkitt lymphoma	Rate	2001	0.0274424935524876	0.0391126032778041	0.016303195634039
10	Deaths	High-income Asia Pacific	Male	Age-standardized	Burkitt lymphoma	Rate	1998	0.027901855459907	0.0415333906746842	0.0163830709653383
11	Deaths	High-income Asia Pacific	Male	Age-standardized	Burkitt lymphoma	Rate	2004	0.0274234569636304	0.0391410320557395	0.0154756101628023
12	Deaths	High-income Asia Pacific	Male	Age-standardized	Burkitt lymphoma	Rate	2003	0.027677767788689	0.0389698637237351	0.0159361243189714
13	Deaths	High-income Asia Pacific	Male	Age-standardized	Burkitt lymphoma	Rate	2007	0.0272399916177927	0.0388701646225931	0.0136304415644112
14	Deaths	High-income Asia Pacific	Male	Age-standardized	Burkitt lymphoma	Rate	2006	0.0303668868863776	0.043551067043235	0.0157389312156853
15	Deaths	High-income Asia Pacific	Male	Age-standardized	Burkitt lymphoma	Rate	2005	0.0290358055176643	0.0419015165175018	0.0160217869474275
16	Deaths	High-income Asia Pacific	Male	Age-standardized	Burkitt lymphoma	Rate	2008	0.0293323116930662	0.0420398424996103	0.0145412481330122
17	Deaths	High-income Asia Pacific	Male	Age-standardized	Burkitt lymphoma	Rate	2009	0.0283001496880974	0.0409232903564024	0.0136647677167204
18	Deaths	High-income Asia Pacific	Male	Age-standardized	Burkitt lymphoma	Rate	2010	0.0268924394955661	0.0387289608228993	0.0125797009404895
19	Deaths	High-income Asia Pacific	Male	Age-standardized	Burkitt lymphoma	Rate	2011	0.0271350598045095	0.0380773762748294	0.0135531632593904
20	Deaths	High-income Asia Pacific	Male	Age-standardized	Burkitt lymphoma	Rate	2012	0.0255638505781197	0.0358064017210808	0.0127258363700745
21	Deaths	High-income Asia Pacific	Male	Age-standardized	Burkitt lymphoma	Rate	2013	0.0241406367133557	0.0336262264538968	0.0117626110140952
22	Deaths	High-income Asia Pacific	Male	Age-standardized	Burkitt lymphoma	Rate	2014	0.0232788037124927	0.0323990326918959	0.0114929738166629
23	Deaths	High-income Asia Pacific	Male	Age-standardized	Burkitt lymphoma	Rate	2015	0.0220167200354555	0.0305591855069083	0.0103861528286634
24	Deaths	High-income Asia Pacific	Male	Age-standardized	Burkitt lymphoma	Rate	2016	0.0214686848666775	0.029797720546757	0.00989311861026611
25	Deaths	High-income Asia Pacific	Male	Age-standardized	Burkitt lymphoma	Rate	2017	0.0203429914630785	0.0288817486938347	0.00925649071643714
26	Deaths	High-income Asia Pacific	Male	Age-standardized	Burkitt lymphoma	Rate	2018	0.0199793997331557	0.0287438002045283	0.00870300655105836
27	Deaths	High-income Asia Pacific	Male	Age-standardized	Burkitt lymphoma	Rate	2019	0.0202884813061839	0.0290552727359362	0.00894695735919741
28	Deaths	High-income Asia Pacific	Male	Age-standardized	Burkitt lymphoma	Rate	2021	0.0187649126613033	0.0273451403671944	0.00791603580539949
29	Deaths	High-income Asia Pacific	Male	Age-standardized	Burkitt lymphoma	Rate	1996	0.0280486249236507	0.0418832732703932	0.0163821798220642
30	Deaths	High-income Asia Pacific	Male	Age-standardized	Burkitt lymphoma	Rate	2002	0.0279808712247405	0.0394565663125429	0.0165356837151684
31	Deaths	High-income Asia Pacific	Male	Age-standardized	Burkitt lymphoma	Rate	1993	0.0262050421685885	0.0438491921909223	0.015090839955539
32	Deaths	High-income Asia Pacific	Male	Age-standardized	Burkitt lymphoma	Rate	2020	0.017372429837923	0.025174497858855	0.00762468413304178
33	Deaths	High-income Asia Pacific	Female	Age-standardized	Burkitt lymphoma	Rate	1990	0.00782877035508684	0.0148095294369019	0.00334958836177052
34	Deaths	High-income Asia Pacific	Female	Age-standardized	Burkitt lymphoma	Rate	1991	0.00746931780264285	0.0138478806380111	0.00345838871357147
35	Deaths	High-income Asia Pacific	Female	Age-standardized	Burkitt lymphoma	Rate	1992	0.00767117772329973	0.0139755597335221	0.00374787705929569
36	Deaths	High-income Asia Pacific	Female	Age-standardized	Burkitt lymphoma	Rate	1994	0.00752606492957471	0.0127948172488249	0.00424160469804805
37	Deaths	High-income Asia Pacific	Female	Age-standardized	Burkitt lymphoma	Rate	1997	0.00756060181623088	0.0114513843463699	0.00402730023743894
38	Deaths	High-income Asia Pacific	Female	Age-standardized	Burkitt lymphoma	Rate	1995	0.00777899384286687	0.0122697111692239	0.00442264312996197
39	Deaths	High-income Asia Pacific	Female	Age-standardized	Burkitt lymphoma	Rate	2000	0.00771017151829654	0.0126870371680879	0.00396960354021062
40	Deaths	High-income Asia Pacific	Female	Age-standardized	Burkitt lymphoma	Rate	1999	0.00753573876630582	0.0121878292430671	0.00391875134755797
41	Deaths	High-income Asia Pacific	Female	Age-standardized	Burkitt lymphoma	Rate	2001	0.00764172964333324	0.0127716152348485	0.00384165262476763
42	Deaths	High-income Asia Pacific	Female	Age-standardized	Burkitt lymphoma	Rate	1998	0.0081227363301411	0.0126806759854421	0.0042878298137174
43	Deaths	High-income Asia Pacific	Female	Age-standardized	Burkitt lymphoma	Rate	2004	0.0073725992207821	0.0125428846082731	0.00347441333146438
44	Deaths	High-income Asia Pacific	Female	Age-standardized	Burkitt lymphoma	Rate	2003	0.00801433291285615	0.0134741673067613	0.00393972247401562
45	Deaths	High-income Asia Pacific	Female	Age-standardized	Burkitt lymphoma	Rate	2007	0.00776427363032248	0.0131447714892554	0.00361017077000448
46	Deaths	High-income Asia Pacific	Female	Age-standardized	Burkitt lymphoma	Rate	2006	0.00779647312653411	0.0132146804767624	0.00370011637478715
47	Deaths	High-income Asia Pacific	Female	Age-standardized	Burkitt lymphoma	Rate	2005	0.00742230821228307	0.0124679597485322	0.00351478827815824
48	Deaths	High-income Asia Pacific	Female	Age-standardized	Burkitt lymphoma	Rate	2008	0.00764014136237722	0.0127025973118781	0.00357739401338791
49	Deaths	High-income Asia Pacific	Female	Age-standardized	Burkitt lymphoma	Rate	2009	0.00799757078552553	0.0132121723638474	0.00373576467864466
50	Deaths	High-income Asia Pacific	Female	Age-standardized	Burkitt lymphoma	Rate	2010	0.00799206866981273	0.012930503962673	0.00367334379405276
51	Deaths	High-income Asia Pacific	Female	Age-standardized	Burkitt lymphoma	Rate	2011	0.00767274176484004	0.012061513255952	0.00351312083057105
52	Deaths	High-income Asia Pacific	Female	Age-standardized	Burkitt lymphoma	Rate	2012	0.00764572785019645	0.0120234084202643	0.0034843198585953
53	Deaths	High-income Asia Pacific	Female	Age-standardized	Burkitt lymphoma	Rate	2013	0.00720008762562061	0.0112566126061528	0.00312823034777413
54	Deaths	High-income Asia Pacific	Female	Age-standardized	Burkitt lymphoma	Rate	2014	0.00687654715200171	0.0108066915617961	0.00297845081663262
55	Deaths	High-income Asia Pacific	Female	Age-standardized	Burkitt lymphoma	Rate	2015	0.00710990878545019	0.011326230234164	0.00310805035349092
56	Deaths	High-income Asia Pacific	Female	Age-standardized	Burkitt lymphoma	Rate	2016	0.0062378402421389	0.0100559332496215	0.00261386561916859
57	Deaths	High-income Asia Pacific	Female	Age-standardized	Burkitt lymphoma	Rate	2017	0.0057911596014012	0.0093296060728368	0.0023970934671967
58	Deaths	High-income Asia Pacific	Female	Age-standardized	Burkitt lymphoma	Rate	2018	0.00608740140053519	0.0097151119775493	0.00252542323049489
59	Deaths	High-income Asia Pacific	Female	Age-standardized	Burkitt lymphoma	Rate	2019	0.00632098034780578	0.0101649211098518	0.0026167411971024
60	Deaths	High-income Asia Pacific	Female	Age-standardized	Burkitt lymphoma	Rate	2021	0.0054191669047879	0.00887636492191126	0.00215997456230604
61	Deaths	High-income Asia Pacific	Female	Age-standardized	Burkitt lymphoma	Rate	1996	0.00750935365123454	0.0114534334352984	0.00421571386785436
62	Deaths	High-income Asia Pacific	Female	Age-standardized	Burkitt lymphoma	Rate	2002	0.00812860806092848	0.013474266852513	0.00397114285562909
63	Deaths	High-income Asia Pacific	Female	Age-standardized	Burkitt lymphoma	Rate	1993	0.00777015728607118	0.0136164566137893	0.0041317741640168
64	Deaths	High-income Asia Pacific	Female	Age-standardized	Burkitt lymphoma	Rate	2020	0.00578388117448209	0.00951895355069769	0.00226806064552108
65	Deaths	High-income Asia Pacific	Both	Age-standardized	Burkitt lymphoma	Rate	1990	0.0165846889065836	0.0268758221806083	0.00880935068306353
66	Deaths	High-income Asia Pacific	Both	Age-standardized	Burkitt lymphoma	Rate	1991	0.0164691964164855	0.0264759186182811	0.00905090546119983
67	Deaths	High-income Asia Pacific	Both	Age-standardized	Burkitt lymphoma	Rate	1992	0.0173282052121977	0.0276325650609605	0.0102293415394482
68	Deaths	High-income Asia Pacific	Both	Age-standardized	Burkitt lymphoma	Rate	1994	0.0169700194192294	0.0258000362415927	0.0112537136573527
69	Deaths	High-income Asia Pacific	Both	Age-standardized	Burkitt lymphoma	Rate	1997	0.0193597514922671	0.0271238985695435	0.0122219136941354
70	Deaths	High-income Asia Pacific	Both	Age-standardized	Burkitt lymphoma	Rate	1995	0.0184183993740601	0.0267333180155813	0.0118802619290208
71	Deaths	High-income Asia Pacific	Both	Age-standardized	Burkitt lymphoma	Rate	2000	0.0176926507820433	0.0252036351783548	0.0113598254579793
72	Deaths	High-income Asia Pacific	Both	Age-standardized	Burkitt lymphoma	Rate	1999	0.0172575818887406	0.0243074522593654	0.0110806385386663
73	Deaths	High-income Asia Pacific	Both	Age-standardized	Burkitt lymphoma	Rate	2001	0.017916594876563	0.025857270918578	0.011089017353209
74	Deaths	High-income Asia Pacific	Both	Age-standardized	Burkitt lymphoma	Rate	1998	0.0183926581635457	0.0264453171472396	0.0115837201506325
75	Deaths	High-income Asia Pacific	Both	Age-standardized	Burkitt lymphoma	Rate	2004	0.017716988731218	0.0256194306707241	0.0101096540812745
76	Deaths	High-income Asia Pacific	Both	Age-standardized	Burkitt lymphoma	Rate	2003	0.0181778496244754	0.0261005576988772	0.0105700084322939
77	Deaths	High-income Asia Pacific	Both	Age-standardized	Burkitt lymphoma	Rate	2007	0.017800401443523	0.0255757252131286	0.00943625558718617
78	Deaths	High-income Asia Pacific	Both	Age-standardized	Burkitt lymphoma	Rate	2006	0.019422867967989	0.0279054269457694	0.0102891935218124
79	Deaths	High-income Asia Pacific	Both	Age-standardized	Burkitt lymphoma	Rate	2005	0.0185611924126951	0.0267096460656863	0.0105691447478074
80	Deaths	High-income Asia Pacific	Both	Age-standardized	Burkitt lymphoma	Rate	2008	0.0188223876079941	0.0268444243918958	0.00960491671306195
81	Deaths	High-income Asia Pacific	Both	Age-standardized	Burkitt lymphoma	Rate	2009	0.0184634806029076	0.0266002833386614	0.00933250968561277
82	Deaths	High-income Asia Pacific	Both	Age-standardized	Burkitt lymphoma	Rate	2010	0.0177294547133466	0.0254077009434315	0.00888573424834466
83	Deaths	High-income Asia Pacific	Both	Age-standardized	Burkitt lymphoma	Rate	2011	0.0176928754872616	0.0246123732292187	0.00928708633777362
84	Deaths	High-income Asia Pacific	Both	Age-standardized	Burkitt lymphoma	Rate	2012	0.0168630876107705	0.0234533710533805	0.00876787574078274
85	Deaths	High-income Asia Pacific	Both	Age-standardized	Burkitt lymphoma	Rate	2013	0.015907884346238	0.021826429059257	0.0081838760529887
86	Deaths	High-income Asia Pacific	Both	Age-standardized	Burkitt lymphoma	Rate	2014	0.015302625501453	0.0207048226366114	0.00785617981867219
87	Deaths	High-income Asia Pacific	Both	Age-standardized	Burkitt lymphoma	Rate	2015	0.0147646038612663	0.0200323595022362	0.00736287000779084
88	Deaths	High-income Asia Pacific	Both	Age-standardized	Burkitt lymphoma	Rate	2016	0.0140565454225481	0.0191205313857386	0.00677404882892122
89	Deaths	High-income Asia Pacific	Both	Age-standardized	Burkitt lymphoma	Rate	2017	0.0132581544500815	0.018222210898912	0.00618459976229948
90	Deaths	High-income Asia Pacific	Both	Age-standardized	Burkitt lymphoma	Rate	2018	0.0132133221037453	0.0180260075065372	0.00597627290211787
91	Deaths	High-income Asia Pacific	Both	Age-standardized	Burkitt lymphoma	Rate	2019	0.0134832113040849	0.0186104432034012	0.00623918487390019
92	Deaths	High-income Asia Pacific	Both	Age-standardized	Burkitt lymphoma	Rate	2021	0.0122585415112729	0.0171135131889179	0.0054482195893191
93	Deaths	High-income Asia Pacific	Both	Age-standardized	Burkitt lymphoma	Rate	1996	0.0181444642746466	0.0255832371277828	0.0114689207476656
94	Deaths	High-income Asia Pacific	Both	Age-standardized	Burkitt lymphoma	Rate	2002	0.0184113709709516	0.0261910770753068	0.0113320083443607
95	Deaths	High-income Asia Pacific	Both	Age-standardized	Burkitt lymphoma	Rate	1993	0.017279881281243	0.0269580141536126	0.0107850986268804
96	Deaths	High-income Asia Pacific	Both	Age-standardized	Burkitt lymphoma	Rate	2020	0.0117240721029562	0.0162084855250402	0.00534879822826468
97	Deaths	Central Asia	Male	Age-standardized	Burkitt lymphoma	Rate	1990	0.0276618216735998	0.0539397046647917	0.013861096031539
98	Deaths	Central Asia	Male	Age-standardized	Burkitt lymphoma	Rate	1991	0.0282956989627307	0.054632149266896	0.0142160951005169
99	Deaths	Central Asia	Male	Age-standardized	Burkitt lymphoma	Rate	1992	0.0295452892038257	0.0573056223931608	0.0147353531197292
100	Deaths	Central Asia	Male	Age-standardized	Burkitt lymphoma	Rate	1994	0.0279626770116247	0.051507882013237	0.0146792464426425
101	Deaths	Central Asia	Male	Age-standardized	Burkitt lymphoma	Rate	1997	0.0263848127182952	0.0479023238676372	0.014049181970628
102	Deaths	Central Asia	Male	Age-standardized	Burkitt lymphoma	Rate	1995	0.0275752986647732	0.0510620982411159	0.0143446181990042
103	Deaths	Central Asia	Male	Age-standardized	Burkitt lymphoma	Rate	2000	0.023901494884221	0.0432455818021844	0.0133517338080315
104	Deaths	Central Asia	Male	Age-standardized	Burkitt lymphoma	Rate	1999	0.0245848662322111	0.0447692510531807	0.0137379255188483
105	Deaths	Central Asia	Male	Age-standardized	Burkitt lymphoma	Rate	2001	0.0244116088000766	0.0437319061477391	0.0137262305101277
106	Deaths	Central Asia	Male	Age-standardized	Burkitt lymphoma	Rate	1998	0.0251997838532074	0.0464439603485475	0.0138648650229124
107	Deaths	Central Asia	Male	Age-standardized	Burkitt lymphoma	Rate	2004	0.0180292059421717	0.0307332235383183	0.0105162522384106
108	Deaths	Central Asia	Male	Age-standardized	Burkitt lymphoma	Rate	2003	0.0212040588093286	0.0367920128178628	0.0119522375216145
109	Deaths	Central Asia	Male	Age-standardized	Burkitt lymphoma	Rate	2007	0.0175979365139005	0.0291615584113567	0.0103980121037191
110	Deaths	Central Asia	Male	Age-standardized	Burkitt lymphoma	Rate	2006	0.0174080481210838	0.0291531802664921	0.0102401127010958
111	Deaths	Central Asia	Male	Age-standardized	Burkitt lymphoma	Rate	2005	0.0171742094898174	0.0291259907012492	0.0100700627803934
112	Deaths	Central Asia	Male	Age-standardized	Burkitt lymphoma	Rate	2008	0.0178796340783741	0.0295330416036991	0.0108337154598376
113	Deaths	Central Asia	Male	Age-standardized	Burkitt lymphoma	Rate	2009	0.018249526591065	0.0301452100078602	0.0109559987730854
114	Deaths	Central Asia	Male	Age-standardized	Burkitt lymphoma	Rate	2010	0.019174951300934	0.0318937439570447	0.0114895392560524
115	Deaths	Central Asia	Male	Age-standardized	Burkitt lymphoma	Rate	2011	0.0190003293716476	0.0312237550176063	0.0114941249547965
116	Deaths	Central Asia	Male	Age-standardized	Burkitt lymphoma	Rate	2012	0.0186907769579705	0.0301815351053202	0.0111704398836859
117	Deaths	Central Asia	Male	Age-standardized	Burkitt lymphoma	Rate	2013	0.0189484519070147	0.0303321018698998	0.0113711699713323
118	Deaths	Central Asia	Male	Age-standardized	Burkitt lymphoma	Rate	2014	0.0189451200806908	0.0302162586077846	0.0114045113799707
119	Deaths	Central Asia	Male	Age-standardized	Burkitt lymphoma	Rate	2015	0.0194938752744291	0.0316028586054073	0.0115209419995089
120	Deaths	Central Asia	Male	Age-standardized	Burkitt lymphoma	Rate	2016	0.0190743792094297	0.0312558752304538	0.0110618603472248
121	Deaths	Central Asia	Male	Age-standardized	Burkitt lymphoma	Rate	2017	0.0188357224501864	0.0306262883179047	0.010988312092022
122	Deaths	Central Asia	Male	Age-standardized	Burkitt lymphoma	Rate	2018	0.0181120039135348	0.0300312318480834	0.0103292068407793
123	Deaths	Central Asia	Male	Age-standardized	Burkitt lymphoma	Rate	2019	0.01752052469185	0.0293804224979347	0.00968105868976267
124	Deaths	Central Asia	Male	Age-standardized	Burkitt lymphoma	Rate	2021	0.0162186743116942	0.0291256783015381	0.00890890861864644
125	Deaths	Central Asia	Male	Age-standardized	Burkitt lymphoma	Rate	1996	0.0265685842145795	0.04817093375106	0.01419475088225
126	Deaths	Central Asia	Male	Age-standardized	Burkitt lymphoma	Rate	2002	0.022759769640928	0.039990199934336	0.0128589862453144
127	Deaths	Central Asia	Male	Age-standardized	Burkitt lymphoma	Rate	1993	0.0282035885663565	0.0524502004300346	0.0147827570674525
128	Deaths	Central Asia	Male	Age-standardized	Burkitt lymphoma	Rate	2020	0.0165738617934935	0.0293849841913671	0.0090364880220134
129	Deaths	Central Asia	Female	Age-standardized	Burkitt lymphoma	Rate	1990	0.0157518360790017	0.0301350807105989	0.00780176264538777
130	Deaths	Central Asia	Female	Age-standardized	Burkitt lymphoma	Rate	1991	0.0157099529502396	0.0299209932328083	0.00788452123465223
131	Deaths	Central Asia	Female	Age-standardized	Burkitt lymphoma	Rate	1992	0.0158249961995086	0.0305096218507173	0.00779042444556639
132	Deaths	Central Asia	Female	Age-standardized	Burkitt lymphoma	Rate	1994	0.0161646556654828	0.0308953319785027	0.00808013080957093
133	Deaths	Central Asia	Female	Age-standardized	Burkitt lymphoma	Rate	1997	0.013199059922396	0.024634748643546	0.0069335081724291
134	Deaths	Central Asia	Female	Age-standardized	Burkitt lymphoma	Rate	1995	0.0152466030453421	0.0292473942599483	0.00777280910828798
135	Deaths	Central Asia	Female	Age-standardized	Burkitt lymphoma	Rate	2000	0.00994429738291319	0.0182050228145519	0.00536966990008781
136	Deaths	Central Asia	Female	Age-standardized	Burkitt lymphoma	Rate	1999	0.011484316281772	0.0207748211498823	0.00629581205635989
137	Deaths	Central Asia	Female	Age-standardized	Burkitt lymphoma	Rate	2001	0.00927263688873765	0.0166219224969957	0.00495412745397517
138	Deaths	Central Asia	Female	Age-standardized	Burkitt lymphoma	Rate	1998	0.0125049720853588	0.0233710969248364	0.00669471369440338
139	Deaths	Central Asia	Female	Age-standardized	Burkitt lymphoma	Rate	2004	0.00776559196642602	0.0131840376629905	0.00421007717905548
140	Deaths	Central Asia	Female	Age-standardized	Burkitt lymphoma	Rate	2003	0.00887616364154142	0.0152280653958232	0.0048403247820637
141	Deaths	Central Asia	Female	Age-standardized	Burkitt lymphoma	Rate	2007	0.00710122716592534	0.0119789350154906	0.00384651033783803
142	Deaths	Central Asia	Female	Age-standardized	Burkitt lymphoma	Rate	2006	0.00708503776064987	0.0121746431557228	0.00374762608882349
143	Deaths	Central Asia	Female	Age-standardized	Burkitt lymphoma	Rate	2005	0.0072367303972562	0.0123182576816166	0.00386682435682042
144	Deaths	Central Asia	Female	Age-standardized	Burkitt lymphoma	Rate	2008	0.00681616801025093	0.0112250375555938	0.00364956633559741
145	Deaths	Central Asia	Female	Age-standardized	Burkitt lymphoma	Rate	2009	0.00670932122520315	0.0112155095941373	0.00362990528889717
146	Deaths	Central Asia	Female	Age-standardized	Burkitt lymphoma	Rate	2010	0.00658145326842652	0.0110453512174298	0.00350976880880481
147	Deaths	Central Asia	Female	Age-standardized	Burkitt lymphoma	Rate	2011	0.00631993313876508	0.0104008314540717	0.00338341787453201
148	Deaths	Central Asia	Female	Age-standardized	Burkitt lymphoma	Rate	2012	0.00623874594301358	0.0103449144949221	0.00331977472817833
149	Deaths	Central Asia	Female	Age-standardized	Burkitt lymphoma	Rate	2013	0.00638683054633935	0.0105892106626043	0.00335887777544149
150	Deaths	Central Asia	Female	Age-standardized	Burkitt lymphoma	Rate	2014	0.00611619817538089	0.0100297298310854	0.00329093638600014
151	Deaths	Central Asia	Female	Age-standardized	Burkitt lymphoma	Rate	2015	0.00605645710409343	0.00997368592651466	0.00320809976495513
152	Deaths	Central Asia	Female	Age-standardized	Burkitt lymphoma	Rate	2016	0.00598324044050881	0.00977455767369708	0.00317707473316675
153	Deaths	Central Asia	Female	Age-standardized	Burkitt lymphoma	Rate	2017	0.00579528780515211	0.00958598435799562	0.0030985943731411
154	Deaths	Central Asia	Female	Age-standardized	Burkitt lymphoma	Rate	2018	0.00568295696111416	0.00958661948660138	0.00293815141029405
155	Deaths	Central Asia	Female	Age-standardized	Burkitt lymphoma	Rate	2019	0.00549636990737644	0.00937747380235169	0.00281001301854759
156	Deaths	Central Asia	Female	Age-standardized	Burkitt lymphoma	Rate	2021	0.00486626831856587	0.00868707324610398	0.00234611335635103
157	Deaths	Central Asia	Female	Age-standardized	Burkitt lymphoma	Rate	1996	0.013937390535589	0.026119735003997	0.00726722334677718
158	Deaths	Central Asia	Female	Age-standardized	Burkitt lymphoma	Rate	2002	0.0092761186372178	0.0164112916521528	0.00497755021082221
159	Deaths	Central Asia	Female	Age-standardized	Burkitt lymphoma	Rate	1993	0.0160572854811708	0.0305331344835602	0.00788104413721558
160	Deaths	Central Asia	Female	Age-standardized	Burkitt lymphoma	Rate	2020	0.00509982968365568	0.00883457119696954	0.00247527885910384
161	Deaths	Central Asia	Both	Age-standardized	Burkitt lymphoma	Rate	1990	0.0217974519570511	0.0387200748950488	0.0124545205676487
162	Deaths	Central Asia	Both	Age-standardized	Burkitt lymphoma	Rate	1991	0.0221019157024301	0.0384984507098957	0.0126957078303225
163	Deaths	Central Asia	Both	Age-standardized	Burkitt lymphoma	Rate	1992	0.0227958553643236	0.0404696492770397	0.013129393853578
164	Deaths	Central Asia	Both	Age-standardized	Burkitt lymphoma	Rate	1994	0.0221606349865879	0.03781491194223	0.0129251326781356
165	Deaths	Central Asia	Both	Age-standardized	Burkitt lymphoma	Rate	1997	0.0199113140731946	0.0332555338515677	0.011631117454281
166	Deaths	Central Asia	Both	Age-standardized	Burkitt lymphoma	Rate	1995	0.0215146652155828	0.037058118240234	0.0125040265007016
167	Deaths	Central Asia	Both	Age-standardized	Burkitt lymphoma	Rate	2000	0.0170708384831966	0.0283792415850789	0.0104786998949247
168	Deaths	Central Asia	Both	Age-standardized	Burkitt lymphoma	Rate	1999	0.0181652178744064	0.0302947543750532	0.0111215472937104
169	Deaths	Central Asia	Both	Age-standardized	Burkitt lymphoma	Rate	2001	0.017012309097018	0.0281730235562122	0.0104887410966556
170	Deaths	Central Asia	Both	Age-standardized	Burkitt lymphoma	Rate	1998	0.0189723775274759	0.032048786806509	0.0112946460800241
171	Deaths	Central Asia	Both	Age-standardized	Burkitt lymphoma	Rate	2004	0.0130339550430138	0.0204865858366675	0.00815533382013099
172	Deaths	Central Asia	Both	Age-standardized	Burkitt lymphoma	Rate	2003	0.0151953652855735	0.0243305728715103	0.00955714403445144
173	Deaths	Central Asia	Both	Age-standardized	Burkitt lymphoma	Rate	2007	0.0125070590418334	0.0191042944002854	0.007944948461712
174	Deaths	Central Asia	Both	Age-standardized	Burkitt lymphoma	Rate	2006	0.0123965102492279	0.0191032589168875	0.00785335675735576
175	Deaths	Central Asia	Both	Age-standardized	Burkitt lymphoma	Rate	2005	0.0123443041435976	0.019139416201889	0.00775284962323155
176	Deaths	Central Asia	Both	Age-standardized	Burkitt lymphoma	Rate	2008	0.0125181472381174	0.0190446002331832	0.00809974554756672
177	Deaths	Central Asia	Both	Age-standardized	Burkitt lymphoma	Rate	2009	0.0126616004242411	0.0191304116558072	0.00827085861085321
178	Deaths	Central Asia	Both	Age-standardized	Burkitt lymphoma	Rate	2010	0.0130811072379343	0.0201310283820205	0.00851580333728504
179	Deaths	Central Asia	Both	Age-standardized	Burkitt lymphoma	Rate	2011	0.0128678791544082	0.0196557461307816	0.0083980918793997
180	Deaths	Central Asia	Both	Age-standardized	Burkitt lymphoma	Rate	2012	0.0126723171003192	0.0193790927814827	0.00811083804340283
181	Deaths	Central Asia	Both	Age-standardized	Burkitt lymphoma	Rate	2013	0.0128799434651287	0.019576881421349	0.00827397942876935
182	Deaths	Central Asia	Both	Age-standardized	Burkitt lymphoma	Rate	2014	0.0127494955788531	0.0190263819917239	0.00816992139222989
183	Deaths	Central Asia	Both	Age-standardized	Burkitt lymphoma	Rate	2015	0.0130063541893252	0.0198853715567005	0.00825418743384174
184	Deaths	Central Asia	Both	Age-standardized	Burkitt lymphoma	Rate	2016	0.0127563212044573	0.0198903140812613	0.00798930134175938
185	Deaths	Central Asia	Both	Age-standardized	Burkitt lymphoma	Rate	2017	0.0125445039883568	0.0191873739326083	0.00785580797580838
186	Deaths	Central Asia	Both	Age-standardized	Burkitt lymphoma	Rate	2018	0.0121179640072972	0.0188514424181533	0.00759125106259514
187	Deaths	Central Asia	Both	Age-standardized	Burkitt lymphoma	Rate	2019	0.0117236244442565	0.0186429473841804	0.0072522202337971
188	Deaths	Central Asia	Both	Age-standardized	Burkitt lymphoma	Rate	2021	0.0107483547708621	0.0180503026295109	0.00641296413904934
189	Deaths	Central Asia	Both	Age-standardized	Burkitt lymphoma	Rate	1996	0.0203633801414566	0.0339275110553003	0.0117981530533685
190	Deaths	Central Asia	Both	Age-standardized	Burkitt lymphoma	Rate	2002	0.0161774049009926	0.0266084429432426	0.00999919920262208
191	Deaths	Central Asia	Both	Age-standardized	Burkitt lymphoma	Rate	1993	0.022229327726115	0.0385184429314752	0.0129285932807011
192	Deaths	Central Asia	Both	Age-standardized	Burkitt lymphoma	Rate	2020	0.0110436972318663	0.0182884857574041	0.00668419391370362
193	Deaths	Southeast Asia	Male	Age-standardized	Burkitt lymphoma	Rate	1990	0.0375989681377416	0.0869468115455097	0.00996645169138326
194	Deaths	Southeast Asia	Male	Age-standardized	Burkitt lymphoma	Rate	1991	0.0419970689661174	0.0962935075820456	0.0115949128117149
195	Deaths	Southeast Asia	Male	Age-standardized	Burkitt lymphoma	Rate	1992	0.0431606776058875	0.099515278990057	0.0120001078273064
196	Deaths	Southeast Asia	Male	Age-standardized	Burkitt lymphoma	Rate	1994	0.0431013853677972	0.0967504499595713	0.0131707601825878
197	Deaths	Southeast Asia	Male	Age-standardized	Burkitt lymphoma	Rate	1997	0.0424395098613514	0.090010820613812	0.0140561968697799
198	Deaths	Southeast Asia	Male	Age-standardized	Burkitt lymphoma	Rate	1995	0.0429817453376743	0.0937686327340327	0.0136315225849227
199	Deaths	Southeast Asia	Male	Age-standardized	Burkitt lymphoma	Rate	2000	0.0415774323483896	0.0840554413546316	0.0148536118642409
200	Deaths	Southeast Asia	Male	Age-standardized	Burkitt lymphoma	Rate	1999	0.0422673742987779	0.0866676906791708	0.0146271384610803
201	Deaths	Southeast Asia	Male	Age-standardized	Burkitt lymphoma	Rate	2001	0.0410626780069285	0.0820899811987492	0.0150237868942464
202	Deaths	Southeast Asia	Male	Age-standardized	Burkitt lymphoma	Rate	1998	0.0421437485558659	0.0881100424333823	0.0140761774229999
203	Deaths	Southeast Asia	Male	Age-standardized	Burkitt lymphoma	Rate	2004	0.0390842201286991	0.072913355357663	0.0146826521920904
204	Deaths	Southeast Asia	Male	Age-standardized	Burkitt lymphoma	Rate	2003	0.0398601605369187	0.0762981909830009	0.014692175373551
205	Deaths	Southeast Asia	Male	Age-standardized	Burkitt lymphoma	Rate	2007	0.0374970783986473	0.067371718575909	0.0140712267946742
206	Deaths	Southeast Asia	Male	Age-standardized	Burkitt lymphoma	Rate	2006	0.0384314426856605	0.0700729810441206	0.0144806390474415
207	Deaths	Southeast Asia	Male	Age-standardized	Burkitt lymphoma	Rate	2005	0.0392403008793311	0.0719247753543012	0.0145256887142045
208	Deaths	Southeast Asia	Male	Age-standardized	Burkitt lymphoma	Rate	2008	0.0371979026970783	0.067573743779564	0.013792980140332
209	Deaths	Southeast Asia	Male	Age-standardized	Burkitt lymphoma	Rate	2009	0.0368818675395136	0.0678913751187016	0.0138150831180761
210	Deaths	Southeast Asia	Male	Age-standardized	Burkitt lymphoma	Rate	2010	0.0361330625103759	0.0651112084756721	0.01395809127219
211	Deaths	Southeast Asia	Male	Age-standardized	Burkitt lymphoma	Rate	2011	0.0358677116514835	0.0662280635591579	0.0138306223333094
212	Deaths	Southeast Asia	Male	Age-standardized	Burkitt lymphoma	Rate	2012	0.0348221592432864	0.0642149228274873	0.0138673334312984
213	Deaths	Southeast Asia	Male	Age-standardized	Burkitt lymphoma	Rate	2013	0.0341175038668122	0.0626921188092401	0.0135630247367098
214	Deaths	Southeast Asia	Male	Age-standardized	Burkitt lymphoma	Rate	2014	0.0340044530877443	0.0611385874135152	0.0139421894188318
215	Deaths	Southeast Asia	Male	Age-standardized	Burkitt lymphoma	Rate	2015	0.0336767542500811	0.0619867468702681	0.0140135415566047
216	Deaths	Southeast Asia	Male	Age-standardized	Burkitt lymphoma	Rate	2016	0.0330099531160554	0.0606307129486616	0.0136485707504791
217	Deaths	Southeast Asia	Male	Age-standardized	Burkitt lymphoma	Rate	2017	0.0322952474962806	0.0588279544924119	0.013331856346707
218	Deaths	Southeast Asia	Male	Age-standardized	Burkitt lymphoma	Rate	2018	0.0315472620696468	0.0564191092212496	0.0132156804161955
219	Deaths	Southeast Asia	Male	Age-standardized	Burkitt lymphoma	Rate	2019	0.0312885718819808	0.0555172818756835	0.0135987809261495
220	Deaths	Southeast Asia	Male	Age-standardized	Burkitt lymphoma	Rate	2021	0.0300120885026508	0.0527015471198043	0.0127635409532018
221	Deaths	Southeast Asia	Male	Age-standardized	Burkitt lymphoma	Rate	1996	0.042922615550029	0.0929625676150854	0.0137876507410379
222	Deaths	Southeast Asia	Male	Age-standardized	Burkitt lymphoma	Rate	2002	0.0403367549292161	0.0784423	0.0146911797281227
223	Deaths	Southeast Asia	Male	Age-standardized	Burkitt lymphoma	Rate	1993	0.0434163215210675	0.0992136912289893	0.0125207614281825
224	Deaths	Southeast Asia	Male	Age-standardized	Burkitt lymphoma	Rate	2020	0.0301638912679133	0.0541365619873683	0.0128213242579873
225	Deaths	Southeast Asia	Female	Age-standardized	Burkitt lymphoma	Rate	1990	0.0115389327311931	0.0412209858411059	0.00203599056728289
226	Deaths	Southeast Asia	Female	Age-standardized	Burkitt lymphoma	Rate	1991	0.0142114591270699	0.0515301029227945	0.00238331482556943
227	Deaths	Southeast Asia	Female	Age-standardized	Burkitt lymphoma	Rate	1992	0.0145773608105904	0.0509944597706488	0.00247626949861244
228	Deaths	Southeast Asia	Female	Age-standardized	Burkitt lymphoma	Rate	1994	0.0155906491163883	0.0545874492212932	0.00286014523584379
229	Deaths	Southeast Asia	Female	Age-standardized	Burkitt lymphoma	Rate	1997	0.0158860829243474	0.0505729388526197	0.00315193109437587
230	Deaths	Southeast Asia	Female	Age-standardized	Burkitt lymphoma	Rate	1995	0.0155338119191418	0.0525605268624615	0.00285967044723844
231	Deaths	Southeast Asia	Female	Age-standardized	Burkitt lymphoma	Rate	2000	0.0157776577780947	0.0463309917456307	0.00330684823244886
232	Deaths	Southeast Asia	Female	Age-standardized	Burkitt lymphoma	Rate	1999	0.0160380210039532	0.0484408290984305	0.00328490968716653
233	Deaths	Southeast Asia	Female	Age-standardized	Burkitt lymphoma	Rate	2001	0.0155616695928595	0.0444001779046787	0.00342919176485546
234	Deaths	Southeast Asia	Female	Age-standardized	Burkitt lymphoma	Rate	1998	0.0160646453426423	0.0510350127360925	0.00316751038322085
235	Deaths	Southeast Asia	Female	Age-standardized	Burkitt lymphoma	Rate	2004	0.014247677495444	0.0371150807724299	0.00352483409645846
236	Deaths	Southeast Asia	Female	Age-standardized	Burkitt lymphoma	Rate	2003	0.0146378468787001	0.0392208670032212	0.00352831882247603
237	Deaths	Southeast Asia	Female	Age-standardized	Burkitt lymphoma	Rate	2007	0.0127407994805549	0.0301281448962885	0.00364648252773781
238	Deaths	Southeast Asia	Female	Age-standardized	Burkitt lymphoma	Rate	2006	0.0135204836811221	0.03315513301642	0.00360308943322234
239	Deaths	Southeast Asia	Female	Age-standardized	Burkitt lymphoma	Rate	2005	0.0142200337335046	0.0359888615974943	0.0036707866106126
240	Deaths	Southeast Asia	Female	Age-standardized	Burkitt lymphoma	Rate	2008	0.0122829248740283	0.0277408766694831	0.00366088323672599
241	Deaths	Southeast Asia	Female	Age-standardized	Burkitt lymphoma	Rate	2009	0.0118639905381078	0.0258799861151257	0.00364890504803915
242	Deaths	Southeast Asia	Female	Age-standardized	Burkitt lymphoma	Rate	2010	0.0116015847365786	0.0244975732886527	0.00361437066463317
243	Deaths	Southeast Asia	Female	Age-standardized	Burkitt lymphoma	Rate	2011	0.0112725396950332	0.0228426157215826	0.00347312523486432
244	Deaths	Southeast Asia	Female	Age-standardized	Burkitt lymphoma	Rate	2012	0.0108754426538925	0.0208910984142958	0.00359252104172673
245	Deaths	Southeast Asia	Female	Age-standardized	Burkitt lymphoma	Rate	2013	0.0105448299535797	0.0200373477319325	0.00347537438919187
246	Deaths	Southeast Asia	Female	Age-standardized	Burkitt lymphoma	Rate	2014	0.0102632110774101	0.0188249100210434	0.0034809704414923
247	Deaths	Southeast Asia	Female	Age-standardized	Burkitt lymphoma	Rate	2015	0.0101201043780112	0.0188412403047527	0.00347710001662253
248	Deaths	Southeast Asia	Female	Age-standardized	Burkitt lymphoma	Rate	2016	0.00990509675438276	0.0183466905261282	0.00355272305323493
249	Deaths	Southeast Asia	Female	Age-standardized	Burkitt lymphoma	Rate	2017	0.00964890168358065	0.0179371615576524	0.00351764636546146
250	Deaths	Southeast Asia	Female	Age-standardized	Burkitt lymphoma	Rate	2018	0.00936356124355194	0.0173984689480007	0.00344969648424427
251	Deaths	Southeast Asia	Female	Age-standardized	Burkitt lymphoma	Rate	2019	0.00929466549044668	0.0173685673099076	0.00345520337589156
252	Deaths	Southeast Asia	Female	Age-standardized	Burkitt lymphoma	Rate	2021	0.00882434301663816	0.0165648077950869	0.00322039560289457
253	Deaths	Southeast Asia	Female	Age-standardized	Burkitt lymphoma	Rate	1996	0.0157365851350025	0.0515162793520868	0.0030337203427418
254	Deaths	Southeast Asia	Female	Age-standardized	Burkitt lymphoma	Rate	2002	0.01504829668482	0.0417123123811843	0.00344270573701022
255	Deaths	Southeast Asia	Female	Age-standardized	Burkitt lymphoma	Rate	1993	0.0155323115934403	0.0553570735511811	0.00272218774004343
256	Deaths	Southeast Asia	Female	Age-standardized	Burkitt lymphoma	Rate	2020	0.00897655926739372	0.0168423081630696	0.00334694481220353
257	Deaths	Southeast Asia	Both	Age-standardized	Burkitt lymphoma	Rate	1990	0.0248682089262188	0.0510804153216453	0.00709964253432702
258	Deaths	Southeast Asia	Both	Age-standardized	Burkitt lymphoma	Rate	1991	0.028426093970279	0.057777545568082	0.00833285414343576
259	Deaths	Southeast Asia	Both	Age-standardized	Burkitt lymphoma	Rate	1992	0.029204293463568	0.0594862219449939	0.00876927639191836
260	Deaths	Southeast Asia	Both	Age-standardized	Burkitt lymphoma	Rate	1994	0.0296760863674481	0.0599059259831381	0.00935816379723299
261	Deaths	Southeast Asia	Both	Age-standardized	Burkitt lymphoma	Rate	1997	0.0294889629818104	0.0560242190882421	0.0100210983077219
262	Deaths	Southeast Asia	Both	Age-standardized	Burkitt lymphoma	Rate	1995	0.0295900583893832	0.0592083837880504	0.00964414637721391
263	Deaths	Southeast Asia	Both	Age-standardized	Burkitt lymphoma	Rate	2000	0.0290033772601735	0.0531214539215917	0.0105283972897398
264	Deaths	Southeast Asia	Both	Age-standardized	Burkitt lymphoma	Rate	1999	0.0294802747788683	0.0549611870518357	0.0104675403361726
265	Deaths	Southeast Asia	Both	Age-standardized	Burkitt lymphoma	Rate	2001	0.0286379798544747	0.0513791732912175	0.0106462437626151
266	Deaths	Southeast Asia	Both	Age-standardized	Burkitt lymphoma	Rate	1998	0.0294269422860868	0.0550757573477913	0.0100465077707206
267	Deaths	Southeast Asia	Both	Age-standardized	Burkitt lymphoma	Rate	2004	0.0269979066714547	0.0472390950002631	0.0106630526559262
268	Deaths	Southeast Asia	Both	Age-standardized	Burkitt lymphoma	Rate	2003	0.0275803508392803	0.0479644627988566	0.0107474908420486
269	Deaths	Southeast Asia	Both	Age-standardized	Burkitt lymphoma	Rate	2007	0.0254637891931701	0.0421006987157228	0.0104618757041689
270	Deaths	Southeast Asia	Both	Age-standardized	Burkitt lymphoma	Rate	2006	0.0263192087443713	0.0451198767759368	0.0105890993709973
271	Deaths	Southeast Asia	Both	Age-standardized	Burkitt lymphoma	Rate	2005	0.027070386133351	0.0468027313531829	0.0107477419967567
272	Deaths	Southeast Asia	Both	Age-standardized	Burkitt lymphoma	Rate	2008	0.0250912227407415	0.041295272959292	0.0103295238128348
273	Deaths	Southeast Asia	Both	Age-standardized	Burkitt lymphoma	Rate	2009	0.024728465253507	0.0408654300136407	0.0103446962927171
274	Deaths	Southeast Asia	Both	Age-standardized	Burkitt lymphoma	Rate	2010	0.0242177392128377	0.0403547601749131	0.0104009522408681
275	Deaths	Southeast Asia	Both	Age-standardized	Burkitt lymphoma	Rate	2011	0.0239222371159989	0.0398551031348943	0.0102569191769242
276	Deaths	Southeast Asia	Both	Age-standardized	Burkitt lymphoma	Rate	2012	0.0231922689498512	0.0390343871636656	0.0100488232589841
277	Deaths	Southeast Asia	Both	Age-standardized	Burkitt lymphoma	Rate	2013	0.0226697624907953	0.038168906391516	0.00966926650524045
278	Deaths	Southeast Asia	Both	Age-standardized	Burkitt lymphoma	Rate	2014	0.0224753020186509	0.0375304616938592	0.0101829947271918
279	Deaths	Southeast Asia	Both	Age-standardized	Burkitt lymphoma	Rate	2015	0.0222377118955487	0.0372408068135028	0.0101964624324299
280	Deaths	Southeast Asia	Both	Age-standardized	Burkitt lymphoma	Rate	2016	0.0217906035754002	0.0366783302308508	0.00997156749489285
281	Deaths	Southeast Asia	Both	Age-standardized	Burkitt lymphoma	Rate	2017	0.0212988400436752	0.0358040029122176	0.00959264519136765
282	Deaths	Southeast Asia	Both	Age-standardized	Burkitt lymphoma	Rate	2018	0.0207758908948526	0.034676035185097	0.00950874443098031
283	Deaths	Southeast Asia	Both	Age-standardized	Burkitt lymphoma	Rate	2019	0.0206096692068055	0.0340243005882409	0.00957211951990856
284	Deaths	Southeast Asia	Both	Age-standardized	Burkitt lymphoma	Rate	2021	0.0197254991231768	0.0328143760869744	0.00943049961591111
285	Deaths	Southeast Asia	Both	Age-standardized	Burkitt lymphoma	Rate	1996	0.0296611739046937	0.0571264027778501	0.00997015203299557
286	Deaths	Southeast Asia	Both	Age-standardized	Burkitt lymphoma	Rate	2002	0.0280197672290802	0.0506290327318205	0.0105874514151976
287	Deaths	Southeast Asia	Both	Age-standardized	Burkitt lymphoma	Rate	1993	0.0298051702471747	0.0609611307049858	0.00910632270247246
288	Deaths	Southeast Asia	Both	Age-standardized	Burkitt lymphoma	Rate	2020	0.0198769194088771	0.0337006464146128	0.00931344751875549
289	Deaths	East Asia	Male	Age-standardized	Burkitt lymphoma	Rate	1990	0.0562979805647385	0.0982537461575023	0.0222371201053198
290	Deaths	East Asia	Male	Age-standardized	Burkitt lymphoma	Rate	1991	0.0570017057497881	0.0993546177441215	0.023034458264475
291	Deaths	East Asia	Male	Age-standardized	Burkitt lymphoma	Rate	1992	0.0578258526157701	0.100654379138888	0.0239312704520296
292	Deaths	East Asia	Male	Age-standardized	Burkitt lymphoma	Rate	1994	0.0582837331887289	0.0991233754982314	0.0245295609411047
293	Deaths	East Asia	Male	Age-standardized	Burkitt lymphoma	Rate	1997	0.0602243567320098	0.101183781399487	0.0261515888886451
294	Deaths	East Asia	Male	Age-standardized	Burkitt lymphoma	Rate	1995	0.0586789472113274	0.0994080140339711	0.0249353912262619
295	Deaths	East Asia	Male	Age-standardized	Burkitt lymphoma	Rate	2000	0.0584571147791169	0.0937626665312092	0.0260714344782564
296	Deaths	East Asia	Male	Age-standardized	Burkitt lymphoma	Rate	1999	0.0596573358538056	0.0960222171935865	0.0256939988182573
297	Deaths	East Asia	Male	Age-standardized	Burkitt lymphoma	Rate	2001	0.0568476255277075	0.0895830084152839	0.0255885065584034
298	Deaths	East Asia	Male	Age-standardized	Burkitt lymphoma	Rate	1998	0.0600178223145659	0.0981769047875142	0.0256890598471432
299	Deaths	East Asia	Male	Age-standardized	Burkitt lymphoma	Rate	2004	0.0458238985060647	0.0680443153177905	0.0212397598171385
300	Deaths	East Asia	Male	Age-standardized	Burkitt lymphoma	Rate	2003	0.0486891950827215	0.0731512580958173	0.022300025393856
301	Deaths	East Asia	Male	Age-standardized	Burkitt lymphoma	Rate	2007	0.0363095106057777	0.052733621353613	0.0182827186312244
302	Deaths	East Asia	Male	Age-standardized	Burkitt lymphoma	Rate	2006	0.0391563193187128	0.0581147309673851	0.019494838850474
303	Deaths	East Asia	Male	Age-standardized	Burkitt lymphoma	Rate	2005	0.0431942710409279	0.0644006563187906	0.0206510040614764
304	Deaths	East Asia	Male	Age-standardized	Burkitt lymphoma	Rate	2008	0.0340824576646617	0.0492694909957432	0.017732782560756
305	Deaths	East Asia	Male	Age-standardized	Burkitt lymphoma	Rate	2009	0.0316767121474845	0.045914927213917	0.0168880914795299
306	Deaths	East Asia	Male	Age-standardized	Burkitt lymphoma	Rate	2010	0.0280379728989169	0.0435028106595237	0.0155511917284846
307	Deaths	East Asia	Male	Age-standardized	Burkitt lymphoma	Rate	2011	0.0255513387923418	0.0407996658737103	0.0146341544297536
308	Deaths	East Asia	Male	Age-standardized	Burkitt lymphoma	Rate	2012	0.0234349376025495	0.0378823268380404	0.0136736812649893
309	Deaths	East Asia	Male	Age-standardized	Burkitt lymphoma	Rate	2013	0.021660678879648	0.0362293237794502	0.0127646581845464
310	Deaths	East Asia	Male	Age-standardized	Burkitt lymphoma	Rate	2014	0.0205275907388359	0.0354491058481255	0.0120726023760944
311	Deaths	East Asia	Male	Age-standardized	Burkitt lymphoma	Rate	2015	0.0195879253942452	0.0344599698781239	0.0115658054641522
312	Deaths	East Asia	Male	Age-standardized	Burkitt lymphoma	Rate	2016	0.0189856808745799	0.0345783388236219	0.0109099678160884
313	Deaths	East Asia	Male	Age-standardized	Burkitt lymphoma	Rate	2017	0.0188648686151707	0.0344316649286698	0.0104673626595213
314	Deaths	East Asia	Male	Age-standardized	Burkitt lymphoma	Rate	2018	0.0189877618080118	0.0346180984330044	0.0100774890840616
315	Deaths	East Asia	Male	Age-standardized	Burkitt lymphoma	Rate	2019	0.0190350664142496	0.03535931576511	0.00994754882809057
316	Deaths	East Asia	Male	Age-standardized	Burkitt lymphoma	Rate	2021	0.018440461363029	0.0353837284238531	0.00908614429419823
317	Deaths	East Asia	Male	Age-standardized	Burkitt lymphoma	Rate	1996	0.0597557468497607	0.10213905872866	0.0256396474967014
318	Deaths	East Asia	Male	Age-standardized	Burkitt lymphoma	Rate	2002	0.0528264449287572	0.0801664050353812	0.023703455947885
319	Deaths	East Asia	Male	Age-standardized	Burkitt lymphoma	Rate	1993	0.0583307914070996	0.100212877583484	0.024441481374289
320	Deaths	East Asia	Male	Age-standardized	Burkitt lymphoma	Rate	2020	0.0186031729541495	0.0355385155232204	0.00964707576087625
321	Deaths	East Asia	Female	Age-standardized	Burkitt lymphoma	Rate	1990	0.0429759465721922	0.103886678375143	0.0104179626135533
322	Deaths	East Asia	Female	Age-standardized	Burkitt lymphoma	Rate	1991	0.0455516186827798	0.109629554253949	0.0111329812716537
323	Deaths	East Asia	Female	Age-standardized	Burkitt lymphoma	Rate	1992	0.0468323220668532	0.108351245231523	0.0113603435248165
324	Deaths	East Asia	Female	Age-standardized	Burkitt lymphoma	Rate	1994	0.0476022971785311	0.104186743648973	0.0120710503436423
325	Deaths	East Asia	Female	Age-standardized	Burkitt lymphoma	Rate	1997	0.0494489151696715	0.0993787844053565	0.0132663745093817
326	Deaths	East Asia	Female	Age-standardized	Burkitt lymphoma	Rate	1995	0.0483324857955163	0.103891637617159	0.0128051478378248
327	Deaths	East Asia	Female	Age-standardized	Burkitt lymphoma	Rate	2000	0.0444513825514072	0.0758934071676579	0.0129205803796702
328	Deaths	East Asia	Female	Age-standardized	Burkitt lymphoma	Rate	1999	0.0474283155173509	0.0848522813563689	0.0133361738495757
329	Deaths	East Asia	Female	Age-standardized	Burkitt lymphoma	Rate	2001	0.0407639050770533	0.0657851656605155	0.0125880769059114
330	Deaths	East Asia	Female	Age-standardized	Burkitt lymphoma	Rate	1998	0.0490690546666692	0.0932682295023501	0.0132036817515492
331	Deaths	East Asia	Female	Age-standardized	Burkitt lymphoma	Rate	2004	0.0265771701678809	0.0384922042769834	0.00949787258287099
332	Deaths	East Asia	Female	Age-standardized	Burkitt lymphoma	Rate	2003	0.0299368489273178	0.0444009136559058	0.0103315027534586
333	Deaths	East Asia	Female	Age-standardized	Burkitt lymphoma	Rate	2007	0.015617006513859	0.0213195451235509	0.0076437895362263
334	Deaths	East Asia	Female	Age-standardized	Burkitt lymphoma	Rate	2006	0.0185071679852268	0.0254289676213372	0.00815701474959522
335	Deaths	East Asia	Female	Age-standardized	Burkitt lymphoma	Rate	2005	0.0223624146776478	0.0312442884641807	0.00899758304153739
336	Deaths	East Asia	Female	Age-standardized	Burkitt lymphoma	Rate	2008	0.0140247167355064	0.0196011603169062	0.00754355274863342
337	Deaths	East Asia	Female	Age-standardized	Burkitt lymphoma	Rate	2009	0.0122942073620409	0.0186938882066049	0.00718262496384277
338	Deaths	East Asia	Female	Age-standardized	Burkitt lymphoma	Rate	2010	0.0107090069976317	0.0175589264804617	0.00673348943862342
339	Deaths	East Asia	Female	Age-standardized	Burkitt lymphoma	Rate	2011	0.00935477066061038	0.0162642279238029	0.00616904050873596
340	Deaths	East Asia	Female	Age-standardized	Burkitt lymphoma	Rate	2012	0.00803998586306286	0.0150105153445103	0.00533231184163899
341	Deaths	East Asia	Female	Age-standardized	Burkitt lymphoma	Rate	2013	0.00744479458775973	0.0144613986667221	0.00468094261712049
342	Deaths	East Asia	Female	Age-standardized	Burkitt lymphoma	Rate	2014	0.00734818607010445	0.0146025440924575	0.00444871102346469
343	Deaths	East Asia	Female	Age-standardized	Burkitt lymphoma	Rate	2015	0.00688734014547621	0.0137752668773099	0.00397963557751757
344	Deaths	East Asia	Female	Age-standardized	Burkitt lymphoma	Rate	2016	0.00660779053613571	0.0134781945375743	0.00351432770271641
345	Deaths	East Asia	Female	Age-standardized	Burkitt lymphoma	Rate	2017	0.0067430121422493	0.0138127696730302	0.00329669147859133
346	Deaths	East Asia	Female	Age-standardized	Burkitt lymphoma	Rate	2018	0.00694354080571174	0.0141371083761	0.00311682935296205
347	Deaths	East Asia	Female	Age-standardized	Burkitt lymphoma	Rate	2019	0.00698636455637932	0.0142035422751724	0.00292000418298177
348	Deaths	East Asia	Female	Age-standardized	Burkitt lymphoma	Rate	2021	0.00670837673851046	0.013487629245597	0.00235024289847141
349	Deaths	East Asia	Female	Age-standardized	Burkitt lymphoma	Rate	1996	0.0489591795542879	0.101855595365816	0.0131310285841617
350	Deaths	East Asia	Female	Age-standardized	Burkitt lymphoma	Rate	2002	0.0352326935053747	0.05418931648246	0.0115940657463901
351	Deaths	East Asia	Female	Age-standardized	Burkitt lymphoma	Rate	1993	0.0472320593775655	0.108866922864217	0.0117451958878296
352	Deaths	East Asia	Female	Age-standardized	Burkitt lymphoma	Rate	2020	0.00679767811573121	0.0136748145940728	0.00262089028150469
353	Deaths	East Asia	Both	Age-standardized	Burkitt lymphoma	Rate	1990	0.049768484081317	0.0842502922707311	0.0195411804461736
354	Deaths	East Asia	Both	Age-standardized	Burkitt lymphoma	Rate	1991	0.0513508303670925	0.0864983781321787	0.020504851707932
355	Deaths	East Asia	Both	Age-standardized	Burkitt lymphoma	Rate	1992	0.0523866274848381	0.086819373517233	0.020829505612015
356	Deaths	East Asia	Both	Age-standardized	Burkitt lymphoma	Rate	1994	0.05301998944103	0.0866660653057659	0.0215490959329419
357	Deaths	East Asia	Both	Age-standardized	Burkitt lymphoma	Rate	1997	0.0550125093166785	0.0847493704573256	0.0231501886379653
358	Deaths	East Asia	Both	Age-standardized	Burkitt lymphoma	Rate	1995	0.0535993734399355	0.0861617928712583	0.0219099926806341
359	Deaths	East Asia	Both	Age-standardized	Burkitt lymphoma	Rate	2000	0.0518840602133879	0.0754707431990815	0.023395767467993
360	Deaths	East Asia	Both	Age-standardized	Burkitt lymphoma	Rate	1999	0.0538625697525089	0.0796118559937493	0.0236310002111445
361	Deaths	East Asia	Both	Age-standardized	Burkitt lymphoma	Rate	2001	0.0493538732330656	0.0714418616680554	0.0224834553092969
362	Deaths	East Asia	Both	Age-standardized	Burkitt lymphoma	Rate	1998	0.0547716110762809	0.0819451099239755	0.0231585846799384
363	Deaths	East Asia	Both	Age-standardized	Burkitt lymphoma	Rate	2004	0.0369507477376254	0.0513154868383631	0.0180853078856954
364	Deaths	East Asia	Both	Age-standardized	Burkitt lymphoma	Rate	2003	0.0400250013731166	0.0559476992778955	0.0191773811472427
365	Deaths	East Asia	Both	Age-standardized	Burkitt lymphoma	Rate	2007	0.0268076426725869	0.0362561721866399	0.0152450948644128
366	Deaths	East Asia	Both	Age-standardized	Burkitt lymphoma	Rate	2006	0.0296651198988553	0.0409626414252068	0.0161606562268655
367	Deaths	East Asia	Both	Age-standardized	Burkitt lymphoma	Rate	2005	0.033606253946764	0.0461134100300273	0.0172754857400187
368	Deaths	East Asia	Both	Age-standardized	Burkitt lymphoma	Rate	2008	0.0248775158738561	0.034204135793786	0.0148902690911552
369	Deaths	East Asia	Both	Age-standardized	Burkitt lymphoma	Rate	2009	0.0227821068650851	0.031750443080506	0.0142458554629129
370	Deaths	East Asia	Both	Age-standardized	Burkitt lymphoma	Rate	2010	0.0200802574957609	0.0287598284024646	0.0132520885495161
371	Deaths	East Asia	Both	Age-standardized	Burkitt lymphoma	Rate	2011	0.018103509731906	0.026808928302695	0.0122121023361597
372	Deaths	East Asia	Both	Age-standardized	Burkitt lymphoma	Rate	2012	0.0163423993355469	0.0249204626174764	0.0111417376819172
373	Deaths	East Asia	Both	Age-standardized	Burkitt lymphoma	Rate	2013	0.0150969705976295	0.0238138087470061	0.0102462220864459
374	Deaths	East Asia	Both	Age-standardized	Burkitt lymphoma	Rate	2014	0.0144286079198426	0.0231185772212745	0.00955414103249463
375	Deaths	East Asia	Both	Age-standardized	Burkitt lymphoma	Rate	2015	0.0136976485057282	0.022437211825115	0.00880200932011604
376	Deaths	East Asia	Both	Age-standardized	Burkitt lymphoma	Rate	2016	0.0132332836320001	0.0220375290544359	0.00834824024542182
377	Deaths	East Asia	Both	Age-standardized	Burkitt lymphoma	Rate	2017	0.0132207751279193	0.0224194642054613	0.00804699032798174
378	Deaths	East Asia	Both	Age-standardized	Burkitt lymphoma	Rate	2018	0.0133703120502173	0.0227427780271912	0.00797875194218893
379	Deaths	East Asia	Both	Age-standardized	Burkitt lymphoma	Rate	2019	0.0134075992767415	0.0227186481376638	0.00773631565040123
380	Deaths	East Asia	Both	Age-standardized	Burkitt lymphoma	Rate	2021	0.0129527970311654	0.0223575174991099	0.00674472280434131
381	Deaths	East Asia	Both	Age-standardized	Burkitt lymphoma	Rate	1996	0.0544954866783279	0.0858595613384296	0.0230839076638729
382	Deaths	East Asia	Both	Age-standardized	Burkitt lymphoma	Rate	2002	0.0446701776697369	0.0634917760169763	0.0210594326481185
383	Deaths	East Asia	Both	Age-standardized	Burkitt lymphoma	Rate	1993	0.0528481960820144	0.0879933421980926	0.0209988323280318
384	Deaths	East Asia	Both	Age-standardized	Burkitt lymphoma	Rate	2020	0.013083549972277	0.0224639441029727	0.00724746210013259
385	Deaths	Central Sub-Saharan Africa	Male	Age-standardized	Burkitt lymphoma	Rate	1990	0.998786642908709	2.05049774947664	0.2102246102464
386	Deaths	Central Sub-Saharan Africa	Male	Age-standardized	Burkitt lymphoma	Rate	1991	0.994113738786447	2.02721084254282	0.208704976750346
387	Deaths	Central Sub-Saharan Africa	Male	Age-standardized	Burkitt lymphoma	Rate	1992	0.984625719446815	1.94751452213965	0.209354462663382
388	Deaths	Central Sub-Saharan Africa	Male	Age-standardized	Burkitt lymphoma	Rate	1994	0.962460059171502	1.87868459232953	0.209958223640418
389	Deaths	Central Sub-Saharan Africa	Male	Age-standardized	Burkitt lymphoma	Rate	1997	0.904625042303272	1.76379150707646	0.195570095532929
390	Deaths	Central Sub-Saharan Africa	Male	Age-standardized	Burkitt lymphoma	Rate	1995	0.947544141337395	1.81976498637601	0.202792725817831
391	Deaths	Central Sub-Saharan Africa	Male	Age-standardized	Burkitt lymphoma	Rate	2000	0.860468507282799	1.64528440842942	0.195698263731359
392	Deaths	Central Sub-Saharan Africa	Male	Age-standardized	Burkitt lymphoma	Rate	1999	0.870536845782477	1.68405158911974	0.19681684826541
393	Deaths	Central Sub-Saharan Africa	Male	Age-standardized	Burkitt lymphoma	Rate	2001	0.839998506401537	1.57062859016202	0.193278261625297
394	Deaths	Central Sub-Saharan Africa	Male	Age-standardized	Burkitt lymphoma	Rate	1998	0.887662250602877	1.70712211015126	0.199234449774292
395	Deaths	Central Sub-Saharan Africa	Male	Age-standardized	Burkitt lymphoma	Rate	2004	0.783838086890525	1.44438448638803	0.195224647734781
396	Deaths	Central Sub-Saharan Africa	Male	Age-standardized	Burkitt lymphoma	Rate	2003	0.804870731188703	1.4842302595111	0.194649907243681
397	Deaths	Central Sub-Saharan Africa	Male	Age-standardized	Burkitt lymphoma	Rate	2007	0.73642827741654	1.34627841277527	0.207797970137575
398	Deaths	Central Sub-Saharan Africa	Male	Age-standardized	Burkitt lymphoma	Rate	2006	0.754762824367972	1.3835133863073	0.202358037665844
399	Deaths	Central Sub-Saharan Africa	Male	Age-standardized	Burkitt lymphoma	Rate	2005	0.767284907140653	1.40864945095012	0.197711326921974
400	Deaths	Central Sub-Saharan Africa	Male	Age-standardized	Burkitt lymphoma	Rate	2008	0.716167779534747	1.2972230841365	0.206910119496256
401	Deaths	Central Sub-Saharan Africa	Male	Age-standardized	Burkitt lymphoma	Rate	2009	0.700859790756161	1.25938000913665	0.204506634875184
402	Deaths	Central Sub-Saharan Africa	Male	Age-standardized	Burkitt lymphoma	Rate	2010	0.68480096073175	1.24120553605799	0.2114723859837
403	Deaths	Central Sub-Saharan Africa	Male	Age-standardized	Burkitt lymphoma	Rate	2011	0.667647246305204	1.19205207762472	0.209845473327059
404	Deaths	Central Sub-Saharan Africa	Male	Age-standardized	Burkitt lymphoma	Rate	2012	0.653251823307299	1.17773878160001	0.215685101047477
405	Deaths	Central Sub-Saharan Africa	Male	Age-standardized	Burkitt lymphoma	Rate	2013	0.640610529114524	1.15108498931631	0.212708228663864
406	Deaths	Central Sub-Saharan Africa	Male	Age-standardized	Burkitt lymphoma	Rate	2014	0.626662263984126	1.1285420399635	0.214439183979597
407	Deaths	Central Sub-Saharan Africa	Male	Age-standardized	Burkitt lymphoma	Rate	2015	0.609044296817668	1.10623611575155	0.214671629982702
408	Deaths	Central Sub-Saharan Africa	Male	Age-standardized	Burkitt lymphoma	Rate	2016	0.574463411106968	1.04026747637378	0.202409746494154
409	Deaths	Central Sub-Saharan Africa	Male	Age-standardized	Burkitt lymphoma	Rate	2017	0.53843395871563	0.973128681127706	0.197793369239591
410	Deaths	Central Sub-Saharan Africa	Male	Age-standardized	Burkitt lymphoma	Rate	2018	0.503057876572509	0.889795368884395	0.186721928431135
411	Deaths	Central Sub-Saharan Africa	Male	Age-standardized	Burkitt lymphoma	Rate	2019	0.465389216046899	0.805057176513946	0.178490085423618
412	Deaths	Central Sub-Saharan Africa	Male	Age-standardized	Burkitt lymphoma	Rate	2021	0.409057340607278	0.697884088952449	0.16605128273279
413	Deaths	Central Sub-Saharan Africa	Male	Age-standardized	Burkitt lymphoma	Rate	1996	0.925456881595445	1.79706739132212	0.201685043151256
414	Deaths	Central Sub-Saharan Africa	Male	Age-standardized	Burkitt lymphoma	Rate	2002	0.820946363192778	1.53250093836735	0.193603843452194
415	Deaths	Central Sub-Saharan Africa	Male	Age-standardized	Burkitt lymphoma	Rate	1993	0.97532719967706	1.89691432404506	0.212103972677201
416	Deaths	Central Sub-Saharan Africa	Male	Age-standardized	Burkitt lymphoma	Rate	2020	0.43809080912476	0.764357339941128	0.174457946224425
417	Deaths	Central Sub-Saharan Africa	Female	Age-standardized	Burkitt lymphoma	Rate	1990	0.197537484887906	0.544825744382547	0.0572686958336945
418	Deaths	Central Sub-Saharan Africa	Female	Age-standardized	Burkitt lymphoma	Rate	1991	0.197727958766334	0.532963901507819	0.0574523125397393
419	Deaths	Central Sub-Saharan Africa	Female	Age-standardized	Burkitt lymphoma	Rate	1992	0.196082335182908	0.528733012726425	0.0575733962467143
420	Deaths	Central Sub-Saharan Africa	Female	Age-standardized	Burkitt lymphoma	Rate	1994	0.190768282728543	0.515699848165786	0.0568778435637968
421	Deaths	Central Sub-Saharan Africa	Female	Age-standardized	Burkitt lymphoma	Rate	1997	0.175999182449331	0.472850323959363	0.0506066658164386
422	Deaths	Central Sub-Saharan Africa	Female	Age-standardized	Burkitt lymphoma	Rate	1995	0.187393644659665	0.507891531800266	0.0548591855380451
423	Deaths	Central Sub-Saharan Africa	Female	Age-standardized	Burkitt lymphoma	Rate	2000	0.162851509527173	0.422712047128246	0.0489075733161067
424	Deaths	Central Sub-Saharan Africa	Female	Age-standardized	Burkitt lymphoma	Rate	1999	0.166274917724817	0.440162024768171	0.0491920677869552
425	Deaths	Central Sub-Saharan Africa	Female	Age-standardized	Burkitt lymphoma	Rate	2001	0.156520187823427	0.400523161710876	0.0481651498471349
426	Deaths	Central Sub-Saharan Africa	Female	Age-standardized	Burkitt lymphoma	Rate	1998	0.171156896055117	0.459933466055538	0.0495507855332739
427	Deaths	Central Sub-Saharan Africa	Female	Age-standardized	Burkitt lymphoma	Rate	2004	0.144365805818725	0.366540418744235	0.0448950680156577
428	Deaths	Central Sub-Saharan Africa	Female	Age-standardized	Burkitt lymphoma	Rate	2003	0.147721425893952	0.378428904167624	0.045835871037551
429	Deaths	Central Sub-Saharan Africa	Female	Age-standardized	Burkitt lymphoma	Rate	2007	0.136841998012473	0.334252098452945	0.0445743089659329
430	Deaths	Central Sub-Saharan Africa	Female	Age-standardized	Burkitt lymphoma	Rate	2006	0.140101737423027	0.344069916677569	0.045327527903074
431	Deaths	Central Sub-Saharan Africa	Female	Age-standardized	Burkitt lymphoma	Rate	2005	0.141560132061403	0.34989855077352	0.0458623473869266
432	Deaths	Central Sub-Saharan Africa	Female	Age-standardized	Burkitt lymphoma	Rate	2008	0.133557969697285	0.324157377707657	0.0429743396996446
433	Deaths	Central Sub-Saharan Africa	Female	Age-standardized	Burkitt lymphoma	Rate	2009	0.130864205632209	0.312982061589727	0.0410223123490005
434	Deaths	Central Sub-Saharan Africa	Female	Age-standardized	Burkitt lymphoma	Rate	2010	0.128125220605963	0.300855615258469	0.0402597389562171
435	Deaths	Central Sub-Saharan Africa	Female	Age-standardized	Burkitt lymphoma	Rate	2011	0.125360269500252	0.292252944880003	0.0403104378623219
436	Deaths	Central Sub-Saharan Africa	Female	Age-standardized	Burkitt lymphoma	Rate	2012	0.124304914569166	0.280960081227193	0.039731834898422
437	Deaths	Central Sub-Saharan Africa	Female	Age-standardized	Burkitt lymphoma	Rate	2013	0.122868298708289	0.281696820246699	0.0400002875100675
438	Deaths	Central Sub-Saharan Africa	Female	Age-standardized	Burkitt lymphoma	Rate	2014	0.122592367817197	0.268681850061736	0.0402354579791458
439	Deaths	Central Sub-Saharan Africa	Female	Age-standardized	Burkitt lymphoma	Rate	2015	0.122239995539781	0.266550686243386	0.0413543044722449
440	Deaths	Central Sub-Saharan Africa	Female	Age-standardized	Burkitt lymphoma	Rate	2016	0.117066880015687	0.253565016320672	0.0416262137493541
441	Deaths	Central Sub-Saharan Africa	Female	Age-standardized	Burkitt lymphoma	Rate	2017	0.110350705138521	0.235340237088724	0.0391306833414086
442	Deaths	Central Sub-Saharan Africa	Female	Age-standardized	Burkitt lymphoma	Rate	2018	0.102828792009056	0.212541527668535	0.0366012345779271
443	Deaths	Central Sub-Saharan Africa	Female	Age-standardized	Burkitt lymphoma	Rate	2019	0.0951980160991587	0.196252510302859	0.034186341841851
444	Deaths	Central Sub-Saharan Africa	Female	Age-standardized	Burkitt lymphoma	Rate	2021	0.0834535852825923	0.169384400887817	0.031111123382462
445	Deaths	Central Sub-Saharan Africa	Female	Age-standardized	Burkitt lymphoma	Rate	1996	0.181394948910438	0.489632523067069	0.0529085800173695
446	Deaths	Central Sub-Saharan Africa	Female	Age-standardized	Burkitt lymphoma	Rate	2002	0.151097229981335	0.396123751421708	0.0454306147081782
447	Deaths	Central Sub-Saharan Africa	Female	Age-standardized	Burkitt lymphoma	Rate	1993	0.194273127657336	0.525669297020625	0.056788416408445
448	Deaths	Central Sub-Saharan Africa	Female	Age-standardized	Burkitt lymphoma	Rate	2020	0.089161735830674	0.183626434050704	0.0329310072722932
449	Deaths	Central Sub-Saharan Africa	Both	Age-standardized	Burkitt lymphoma	Rate	1990	0.602053580858293	1.12480820996294	0.161073895956988
450	Deaths	Central Sub-Saharan Africa	Both	Age-standardized	Burkitt lymphoma	Rate	1991	0.599881956163868	1.12273674777542	0.166689107315798
451	Deaths	Central Sub-Saharan Africa	Both	Age-standardized	Burkitt lymphoma	Rate	1992	0.594374751879708	1.09433969193739	0.164669364676482
452	Deaths	Central Sub-Saharan Africa	Both	Age-standardized	Burkitt lymphoma	Rate	1994	0.58074269422684	1.0494328593956	0.160607379247781
453	Deaths	Central Sub-Saharan Africa	Both	Age-standardized	Burkitt lymphoma	Rate	1997	0.544431417684494	0.975269833712915	0.153426487393821
454	Deaths	Central Sub-Saharan Africa	Both	Age-standardized	Burkitt lymphoma	Rate	1995	0.571614624824605	1.02006554196377	0.16097179424058
455	Deaths	Central Sub-Saharan Africa	Both	Age-standardized	Burkitt lymphoma	Rate	2000	0.515756775221878	0.896929447535793	0.150034961127564
456	Deaths	Central Sub-Saharan Africa	Both	Age-standardized	Burkitt lymphoma	Rate	1999	0.522483741139457	0.93281002191055	0.148380766154945
457	Deaths	Central Sub-Saharan Africa	Both	Age-standardized	Burkitt lymphoma	Rate	2001	0.502326202771608	0.882797744624903	0.147630582230058
458	Deaths	Central Sub-Saharan Africa	Both	Age-standardized	Burkitt lymphoma	Rate	1998	0.53350897929624	0.963916884582358	0.150031497853654
459	Deaths	Central Sub-Saharan Africa	Both	Age-standardized	Burkitt lymphoma	Rate	2004	0.468011700938638	0.80060543106947	0.147799179971478
460	Deaths	Central Sub-Saharan Africa	Both	Age-standardized	Burkitt lymphoma	Rate	2003	0.480282145163839	0.817399137865661	0.146159536324704
461	Deaths	Central Sub-Saharan Africa	Both	Age-standardized	Burkitt lymphoma	Rate	2007	0.440297781278595	0.746013205454191	0.150377877568003
462	Deaths	Central Sub-Saharan Africa	Both	Age-standardized	Burkitt lymphoma	Rate	2006	0.451198871918267	0.776145744272851	0.150929819257401
463	Deaths	Central Sub-Saharan Africa	Both	Age-standardized	Burkitt lymphoma	Rate	2005	0.458259883882351	0.775098285639638	0.147614012686595
464	Deaths	Central Sub-Saharan Africa	Both	Age-standardized	Burkitt lymphoma	Rate	2008	0.428402884414239	0.717326945675115	0.151053311490046
465	Deaths	Central Sub-Saharan Africa	Both	Age-standardized	Burkitt lymphoma	Rate	2009	0.419312221720854	0.706888672802489	0.151052669152435
466	Deaths	Central Sub-Saharan Africa	Both	Age-standardized	Burkitt lymphoma	Rate	2010	0.409828878062623	0.685310644053523	0.153954530528183
467	Deaths	Central Sub-Saharan Africa	Both	Age-standardized	Burkitt lymphoma	Rate	2011	0.399784054172674	0.670613331038304	0.155272731346745
468	Deaths	Central Sub-Saharan Africa	Both	Age-standardized	Burkitt lymphoma	Rate	2012	0.391984173938631	0.660125905106311	0.15932645881049
469	Deaths	Central Sub-Saharan Africa	Both	Age-standardized	Burkitt lymphoma	Rate	2013	0.384890097596843	0.649890986666021	0.157083867275909
470	Deaths	Central Sub-Saharan Africa	Both	Age-standardized	Burkitt lymphoma	Rate	2014	0.377712686582409	0.636389696508979	0.15536745394524
471	Deaths	Central Sub-Saharan Africa	Both	Age-standardized	Burkitt lymphoma	Rate	2015	0.368654932250807	0.622554396386049	0.154911594959788
472	Deaths	Central Sub-Saharan Africa	Both	Age-standardized	Burkitt lymphoma	Rate	2016	0.348638595662144	0.596982457517762	0.149635518318545
473	Deaths	Central Sub-Saharan Africa	Both	Age-standardized	Burkitt lymphoma	Rate	2017	0.327113811546192	0.558751058483418	0.139755476672821
474	Deaths	Central Sub-Saharan Africa	Both	Age-standardized	Burkitt lymphoma	Rate	2018	0.305526291333187	0.509894961211087	0.135022093913879
475	Deaths	Central Sub-Saharan Africa	Both	Age-standardized	Burkitt lymphoma	Rate	2019	0.282717710484995	0.462467006169952	0.124926960884738
476	Deaths	Central Sub-Saharan Africa	Both	Age-standardized	Burkitt lymphoma	Rate	2021	0.248446119098422	0.406541791292666	0.110882176950191
477	Deaths	Central Sub-Saharan Africa	Both	Age-standardized	Burkitt lymphoma	Rate	1996	0.557558802755095	1.00397709662681	0.158300288131128
478	Deaths	Central Sub-Saharan Africa	Both	Age-standardized	Burkitt lymphoma	Rate	2002	0.490054715798589	0.841344995743467	0.147126935915208
479	Deaths	Central Sub-Saharan Africa	Both	Age-standardized	Burkitt lymphoma	Rate	1993	0.588882785695394	1.07311467365158	0.164662897764527
480	Deaths	Central Sub-Saharan Africa	Both	Age-standardized	Burkitt lymphoma	Rate	2020	0.265943303025633	0.436462611208533	0.117477917397387
481	Deaths	Central Europe	Male	Age-standardized	Burkitt lymphoma	Rate	1990	0.0380302757539354	0.0797771360393495	0.0203742831344832
482	Deaths	Central Europe	Male	Age-standardized	Burkitt lymphoma	Rate	1991	0.039871472947405	0.0786519190259323	0.0221489423027331
483	Deaths	Central Europe	Male	Age-standardized	Burkitt lymphoma	Rate	1992	0.0386283573087904	0.0742153687668421	0.0214394492128688
484	Deaths	Central Europe	Male	Age-standardized	Burkitt lymphoma	Rate	1994	0.040682693955087	0.0785445644758455	0.0227107503434931
485	Deaths	Central Europe	Male	Age-standardized	Burkitt lymphoma	Rate	1997	0.0427766454716932	0.0747944740292449	0.0237433490866669
486	Deaths	Central Europe	Male	Age-standardized	Burkitt lymphoma	Rate	1995	0.0397334613238558	0.0702847480900599	0.0229265093878404
487	Deaths	Central Europe	Male	Age-standardized	Burkitt lymphoma	Rate	2000	0.0465228675851366	0.0736843994855333	0.0257276495975306
488	Deaths	Central Europe	Male	Age-standardized	Burkitt lymphoma	Rate	1999	0.0452671328266984	0.0728948437383571	0.0253309998171309
489	Deaths	Central Europe	Male	Age-standardized	Burkitt lymphoma	Rate	2001	0.046008770657389	0.0713109687609064	0.0244853970849743
490	Deaths	Central Europe	Male	Age-standardized	Burkitt lymphoma	Rate	1998	0.0439567183173745	0.0751818810359611	0.0247749578579103
491	Deaths	Central Europe	Male	Age-standardized	Burkitt lymphoma	Rate	2004	0.0476057238948004	0.0724683276241565	0.0269434748896481
492	Deaths	Central Europe	Male	Age-standardized	Burkitt lymphoma	Rate	2003	0.0476650247129214	0.0737187609869018	0.0260216709782162
493	Deaths	Central Europe	Male	Age-standardized	Burkitt lymphoma	Rate	2007	0.044525313545028	0.0641165920708618	0.0266122809435518
494	Deaths	Central Europe	Male	Age-standardized	Burkitt lymphoma	Rate	2006	0.0472992347011113	0.0689631055347996	0.0274404907839825
495	Deaths	Central Europe	Male	Age-standardized	Burkitt lymphoma	Rate	2005	0.0471061700483396	0.0698392841759907	0.0271061190522868
496	Deaths	Central Europe	Male	Age-standardized	Burkitt lymphoma	Rate	2008	0.0432871973206518	0.0613123435800964	0.0262886425775502
497	Deaths	Central Europe	Male	Age-standardized	Burkitt lymphoma	Rate	2009	0.0425231530754472	0.0596221420369434	0.0253373288480324
498	Deaths	Central Europe	Male	Age-standardized	Burkitt lymphoma	Rate	2010	0.0405246587260705	0.0561936855448728	0.0239730276859973
499	Deaths	Central Europe	Male	Age-standardized	Burkitt lymphoma	Rate	2011	0.0390202228336384	0.0545490180137742	0.0222259018728503
500	Deaths	Central Europe	Male	Age-standardized	Burkitt lymphoma	Rate	2012	0.0367044498111947	0.0512761356936282	0.0206246674615694
501	Deaths	Central Europe	Male	Age-standardized	Burkitt lymphoma	Rate	2013	0.0356344321816905	0.0505679345526691	0.019339914212267
502	Deaths	Central Europe	Male	Age-standardized	Burkitt lymphoma	Rate	2014	0.0341923614683864	0.0487662783969933	0.0175252893592765
503	Deaths	Central Europe	Male	Age-standardized	Burkitt lymphoma	Rate	2015	0.0344510559282036	0.0491933509143437	0.018138530881723
504	Deaths	Central Europe	Male	Age-standardized	Burkitt lymphoma	Rate	2016	0.0334844460701639	0.0485405269068917	0.0168619482314246
505	Deaths	Central Europe	Male	Age-standardized	Burkitt lymphoma	Rate	2017	0.0327287349981552	0.0477633662469956	0.0164418614535108
506	Deaths	Central Europe	Male	Age-standardized	Burkitt lymphoma	Rate	2018	0.0308953707670399	0.0457154900191272	0.015326629882293
507	Deaths	Central Europe	Male	Age-standardized	Burkitt lymphoma	Rate	2019	0.0316431902362454	0.0469591878659557	0.0162632059103727
508	Deaths	Central Europe	Male	Age-standardized	Burkitt lymphoma	Rate	2021	0.0283142596438025	0.0435808256750314	0.0129751553424377
509	Deaths	Central Europe	Male	Age-standardized	Burkitt lymphoma	Rate	1996	0.0404807975997244	0.0706168522965011	0.023069354319966
510	Deaths	Central Europe	Male	Age-standardized	Burkitt lymphoma	Rate	2002	0.0484731895021114	0.0749204305411942	0.025832315707379
511	Deaths	Central Europe	Male	Age-standardized	Burkitt lymphoma	Rate	1993	0.0395879793933754	0.0757312107912307	0.0220940389430156
512	Deaths	Central Europe	Male	Age-standardized	Burkitt lymphoma	Rate	2020	0.0290242104967462	0.0440277819697601	0.0135241367474254
513	Deaths	Central Europe	Female	Age-standardized	Burkitt lymphoma	Rate	1990	0.0121637043461742	0.0240649982795342	0.00573744725801293
514	Deaths	Central Europe	Female	Age-standardized	Burkitt lymphoma	Rate	1991	0.0121041058967349	0.0223416643721748	0.00601475221574676
515	Deaths	Central Europe	Female	Age-standardized	Burkitt lymphoma	Rate	1992	0.0117258454607977	0.0217156442638715	0.00592796762467056
516	Deaths	Central Europe	Female	Age-standardized	Burkitt lymphoma	Rate	1994	0.0126228895565085	0.0229583322897352	0.00667825180046152
517	Deaths	Central Europe	Female	Age-standardized	Burkitt lymphoma	Rate	1997	0.0133940411357239	0.0231616013657629	0.00704774249389083
518	Deaths	Central Europe	Female	Age-standardized	Burkitt lymphoma	Rate	1995	0.0115930574624717	0.0208078459307283	0.00626255361949787
519	Deaths	Central Europe	Female	Age-standardized	Burkitt lymphoma	Rate	2000	0.0136770742739907	0.0221824208140288	0.00722047112977337
520	Deaths	Central Europe	Female	Age-standardized	Burkitt lymphoma	Rate	1999	0.0135240262273768	0.0219881304422272	0.00710363036424113
521	Deaths	Central Europe	Female	Age-standardized	Burkitt lymphoma	Rate	2001	0.0138986680698433	0.0227283897071742	0.00737589260591131
522	Deaths	Central Europe	Female	Age-standardized	Burkitt lymphoma	Rate	1998	0.0139449177258695	0.0229150143862087	0.00737030731590186
523	Deaths	Central Europe	Female	Age-standardized	Burkitt lymphoma	Rate	2004	0.0147021561912672	0.0233567438903319	0.00794029517547104
524	Deaths	Central Europe	Female	Age-standardized	Burkitt lymphoma	Rate	2003	0.0145461380469617	0.0237363979234495	0.00748785667719759
525	Deaths	Central Europe	Female	Age-standardized	Burkitt lymphoma	Rate	2007	0.0151949635409365	0.0239428490695608	0.00834305945407465
526	Deaths	Central Europe	Female	Age-standardized	Burkitt lymphoma	Rate	2006	0.0151482783659395	0.0238107968835579	0.00828530065411573
527	Deaths	Central Europe	Female	Age-standardized	Burkitt lymphoma	Rate	2005	0.0159204184258338	0.0252959226966742	0.0086414244338674
528	Deaths	Central Europe	Female	Age-standardized	Burkitt lymphoma	Rate	2008	0.0147343497957558	0.0235355780542352	0.00789881178475677
529	Deaths	Central Europe	Female	Age-standardized	Burkitt lymphoma	Rate	2009	0.0134858990014129	0.0214387719283934	0.0073545536743193
530	Deaths	Central Europe	Female	Age-standardized	Burkitt lymphoma	Rate	2010	0.0130454381641115	0.0208572778851474	0.00704805771610486
531	Deaths	Central Europe	Female	Age-standardized	Burkitt lymphoma	Rate	2011	0.0124560277187923	0.0201031561758109	0.00646092964449652
532	Deaths	Central Europe	Female	Age-standardized	Burkitt lymphoma	Rate	2012	0.0123330983351019	0.0204082955040309	0.00647532354522836
533	Deaths	Central Europe	Female	Age-standardized	Burkitt lymphoma	Rate	2013	0.011685586388923	0.0194381560030923	0.00616212624569954
534	Deaths	Central Europe	Female	Age-standardized	Burkitt lymphoma	Rate	2014	0.011877715139434	0.0198502342691345	0.00622359147119447
535	Deaths	Central Europe	Female	Age-standardized	Burkitt lymphoma	Rate	2015	0.0114855609343866	0.0193981549694048	0.00587590061801719
536	Deaths	Central Europe	Female	Age-standardized	Burkitt lymphoma	Rate	2016	0.0110061546129138	0.0185196174811866	0.00560777875246436
537	Deaths	Central Europe	Female	Age-standardized	Burkitt lymphoma	Rate	2017	0.0106299078433903	0.0178058605325164	0.00535719265274344
538	Deaths	Central Europe	Female	Age-standardized	Burkitt lymphoma	Rate	2018	0.0102586945464058	0.0173987213113882	0.00511411523217546
539	Deaths	Central Europe	Female	Age-standardized	Burkitt lymphoma	Rate	2019	0.0101285917949452	0.0173770459268157	0.00494331657744351
540	Deaths	Central Europe	Female	Age-standardized	Burkitt lymphoma	Rate	2021	0.00848906543963561	0.0147291601476151	0.00376489907997732
541	Deaths	Central Europe	Female	Age-standardized	Burkitt lymphoma	Rate	1996	0.011813949041413	0.0205497365145337	0.00642904119549498
542	Deaths	Central Europe	Female	Age-standardized	Burkitt lymphoma	Rate	2002	0.0141972374207777	0.0233575424153963	0.00733188816348091
543	Deaths	Central Europe	Female	Age-standardized	Burkitt lymphoma	Rate	1993	0.0118282845570515	0.0218499186061418	0.0060725185448784
544	Deaths	Central Europe	Female	Age-standardized	Burkitt lymphoma	Rate	2020	0.00890278762223463	0.0156263906682916	0.00404194110130106
545	Deaths	Central Europe	Both	Age-standardized	Burkitt lymphoma	Rate	1990	0.0253525032349661	0.0492430805810337	0.0151197722289444
546	Deaths	Central Europe	Both	Age-standardized	Burkitt lymphoma	Rate	1991	0.0262529581929422	0.0471854961157858	0.0156924523121644
547	Deaths	Central Europe	Both	Age-standardized	Burkitt lymphoma	Rate	1992	0.0254256958422923	0.0446331245247612	0.0154302450682056
548	Deaths	Central Europe	Both	Age-standardized	Burkitt lymphoma	Rate	1994	0.026900558349195	0.0476220529031116	0.0166208967561676
549	Deaths	Central Europe	Both	Age-standardized	Burkitt lymphoma	Rate	1997	0.0283623401281156	0.0464359450422575	0.0174513103823258
550	Deaths	Central Europe	Both	Age-standardized	Burkitt lymphoma	Rate	1995	0.0259124725245922	0.0423192456779905	0.0164181683913622
551	Deaths	Central Europe	Both	Age-standardized	Burkitt lymphoma	Rate	2000	0.0304516707883176	0.0458879163154968	0.0184916445522527
552	Deaths	Central Europe	Both	Age-standardized	Burkitt lymphoma	Rate	1999	0.0297244535840743	0.0447428851394147	0.0180416853736351
553	Deaths	Central Europe	Both	Age-standardized	Burkitt lymphoma	Rate	2001	0.0303061640183331	0.0458759769921232	0.0180300430176598
554	Deaths	Central Europe	Both	Age-standardized	Burkitt lymphoma	Rate	1998	0.0292479441314967	0.0467035159112434	0.0181424360519592
555	Deaths	Central Europe	Both	Age-standardized	Burkitt lymphoma	Rate	2004	0.0315451301080716	0.0460027292408598	0.0192542596888353
556	Deaths	Central Europe	Both	Age-standardized	Burkitt lymphoma	Rate	2003	0.0314878413979129	0.047017804920033	0.0186182197959509
557	Deaths	Central Europe	Both	Age-standardized	Burkitt lymphoma	Rate	2007	0.0302375933614256	0.0412880787694866	0.0191441292960032
558	Deaths	Central Europe	Both	Age-standardized	Burkitt lymphoma	Rate	2006	0.0316286007075029	0.0444707316098815	0.0198039287350999
559	Deaths	Central Europe	Both	Age-standardized	Burkitt lymphoma	Rate	2005	0.031896258833895	0.0457464203092914	0.0198566003099296
560	Deaths	Central Europe	Both	Age-standardized	Burkitt lymphoma	Rate	2008	0.0293874821700059	0.039625225419519	0.0189028834025368
561	Deaths	Central Europe	Both	Age-standardized	Burkitt lymphoma	Rate	2009	0.0283979352090004	0.0382567638901107	0.0182952465598636
562	Deaths	Central Europe	Both	Age-standardized	Burkitt lymphoma	Rate	2010	0.027166443949588	0.0363484622355595	0.0173618546147149
563	Deaths	Central Europe	Both	Age-standardized	Burkitt lymphoma	Rate	2011	0.0261146477542596	0.0351033311025083	0.0160340444982398
564	Deaths	Central Europe	Both	Age-standardized	Burkitt lymphoma	Rate	2012	0.0248708708101912	0.0335333083355527	0.0148645716245997
565	Deaths	Central Europe	Both	Age-standardized	Burkitt lymphoma	Rate	2013	0.024011518639375	0.0329445451924861	0.0136959223322588
566	Deaths	Central Europe	Both	Age-standardized	Burkitt lymphoma	Rate	2014	0.0233662179943469	0.0320327990530728	0.0133296976665156
567	Deaths	Central Europe	Both	Age-standardized	Burkitt lymphoma	Rate	2015	0.0233116764885476	0.0321855559938756	0.0132375993123816
568	Deaths	Central Europe	Both	Age-standardized	Burkitt lymphoma	Rate	2016	0.022582835517014	0.0317245028714983	0.0123918745297812
569	Deaths	Central Europe	Both	Age-standardized	Burkitt lymphoma	Rate	2017	0.0220116125713825	0.031059616155153	0.0120176013758029
570	Deaths	Central Europe	Both	Age-standardized	Burkitt lymphoma	Rate	2018	0.0208863669660104	0.0296963216772168	0.0110586343709466
571	Deaths	Central Europe	Both	Age-standardized	Burkitt lymphoma	Rate	2019	0.0212076684348461	0.0300024915295309	0.0114176608837799
572	Deaths	Central Europe	Both	Age-standardized	Burkitt lymphoma	Rate	2021	0.0186947844970732	0.0273413021342604	0.00873833435037347
573	Deaths	Central Europe	Both	Age-standardized	Burkitt lymphoma	Rate	1996	0.026407176230417	0.0426592247665583	0.01674210254551
574	Deaths	Central Europe	Both	Age-standardized	Burkitt lymphoma	Rate	2002	0.0317209668456963	0.0484794991875287	0.0185926024246865
575	Deaths	Central Europe	Both	Age-standardized	Burkitt lymphoma	Rate	1993	0.0259573408329043	0.0455473053263255	0.0158477966578504
576	Deaths	Central Europe	Both	Age-standardized	Burkitt lymphoma	Rate	2020	0.0192628357565795	0.0276507679427951	0.00927271300536685
577	Deaths	Central Latin America	Male	Age-standardized	Burkitt lymphoma	Rate	1990	0.111024423482476	0.190938921521969	0.0693215919549825
578	Deaths	Central Latin America	Male	Age-standardized	Burkitt lymphoma	Rate	1991	0.110164710786429	0.184183019106423	0.0700002649098934
579	Deaths	Central Latin America	Male	Age-standardized	Burkitt lymphoma	Rate	1992	0.114744879095474	0.182631875859618	0.0744020717054014
580	Deaths	Central Latin America	Male	Age-standardized	Burkitt lymphoma	Rate	1994	0.121100410038674	0.185571841284402	0.0793839236323474
581	Deaths	Central Latin America	Male	Age-standardized	Burkitt lymphoma	Rate	1997	0.118809762818721	0.170260407543988	0.0776806138029984
582	Deaths	Central Latin America	Male	Age-standardized	Burkitt lymphoma	Rate	1995	0.122013602821931	0.186911771066924	0.0804019369509742
583	Deaths	Central Latin America	Male	Age-standardized	Burkitt lymphoma	Rate	2000	0.128341580669496	0.176951307922484	0.080346869120556
584	Deaths	Central Latin America	Male	Age-standardized	Burkitt lymphoma	Rate	1999	0.128613906669517	0.176461707937642	0.0808771366000111
585	Deaths	Central Latin America	Male	Age-standardized	Burkitt lymphoma	Rate	2001	0.127173311764171	0.173415845259564	0.0784557080012252
586	Deaths	Central Latin America	Male	Age-standardized	Burkitt lymphoma	Rate	1998	0.122844616011177	0.169084770970502	0.0789857912889766
587	Deaths	Central Latin America	Male	Age-standardized	Burkitt lymphoma	Rate	2004	0.1243347682353	0.171312891301432	0.0755097809320852
588	Deaths	Central Latin America	Male	Age-standardized	Burkitt lymphoma	Rate	2003	0.125753554598676	0.173136841810402	0.0776401392623934
589	Deaths	Central Latin America	Male	Age-standardized	Burkitt lymphoma	Rate	2007	0.117150335035989	0.164014822474644	0.069494914283221
590	Deaths	Central Latin America	Male	Age-standardized	Burkitt lymphoma	Rate	2006	0.122597041116204	0.171246064570832	0.0732605339508811
591	Deaths	Central Latin America	Male	Age-standardized	Burkitt lymphoma	Rate	2005	0.126680656431567	0.17744375790873	0.0755304235804204
592	Deaths	Central Latin America	Male	Age-standardized	Burkitt lymphoma	Rate	2008	0.116500399250807	0.161280743673764	0.071025949856855
593	Deaths	Central Latin America	Male	Age-standardized	Burkitt lymphoma	Rate	2009	0.116285179779622	0.16176833247438	0.0705978879440908
594	Deaths	Central Latin America	Male	Age-standardized	Burkitt lymphoma	Rate	2010	0.111470900034765	0.152182071423653	0.0682294788799277
595	Deaths	Central Latin America	Male	Age-standardized	Burkitt lymphoma	Rate	2011	0.11009166831301	0.148962166642457	0.0669448961548995
596	Deaths	Central Latin America	Male	Age-standardized	Burkitt lymphoma	Rate	2012	0.111613159596641	0.15113587918426	0.0668802086554894
597	Deaths	Central Latin America	Male	Age-standardized	Burkitt lymphoma	Rate	2013	0.111801304018087	0.154220666665658	0.0655525037190538
598	Deaths	Central Latin America	Male	Age-standardized	Burkitt lymphoma	Rate	2014	0.110291185062311	0.150696212121618	0.0658386872732698
599	Deaths	Central Latin America	Male	Age-standardized	Burkitt lymphoma	Rate	2015	0.110059621320921	0.149907435010478	0.0655144668286636
600	Deaths	Central Latin America	Male	Age-standardized	Burkitt lymphoma	Rate	2016	0.108299589023048	0.146861645975254	0.0653408162664679
601	Deaths	Central Latin America	Male	Age-standardized	Burkitt lymphoma	Rate	2017	0.104673939852117	0.142589912876808	0.0634959867329794
602	Deaths	Central Latin America	Male	Age-standardized	Burkitt lymphoma	Rate	2018	0.102693405901914	0.140375102505568	0.0590911143892364
603	Deaths	Central Latin America	Male	Age-standardized	Burkitt lymphoma	Rate	2019	0.0998536383213266	0.138886310636699	0.0579641189042951
604	Deaths	Central Latin America	Male	Age-standardized	Burkitt lymphoma	Rate	2021	0.0858561735861167	0.122841065217919	0.0484317767804495
605	Deaths	Central Latin America	Male	Age-standardized	Burkitt lymphoma	Rate	1996	0.1223348657548	0.181343413334946	0.0809907291565937
606	Deaths	Central Latin America	Male	Age-standardized	Burkitt lymphoma	Rate	2002	0.127983254612149	0.17578904710825	0.0789732732981402
607	Deaths	Central Latin America	Male	Age-standardized	Burkitt lymphoma	Rate	1993	0.117564280971728	0.183939416711776	0.0768519961839446
608	Deaths	Central Latin America	Male	Age-standardized	Burkitt lymphoma	Rate	2020	0.0891383651033355	0.125182136401001	0.0517556968477239
609	Deaths	Central Latin America	Female	Age-standardized	Burkitt lymphoma	Rate	1990	0.0643855735735862	0.108054493474642	0.0378025233098888
610	Deaths	Central Latin America	Female	Age-standardized	Burkitt lymphoma	Rate	1991	0.0625585287742723	0.101587734313081	0.0379163646353601
611	Deaths	Central Latin America	Female	Age-standardized	Burkitt lymphoma	Rate	1992	0.0613376781562504	0.0983537631992836	0.0364658792883112
612	Deaths	Central Latin America	Female	Age-standardized	Burkitt lymphoma	Rate	1994	0.0586673061547891	0.0929396341342346	0.0352950177306494
613	Deaths	Central Latin America	Female	Age-standardized	Burkitt lymphoma	Rate	1997	0.0588205329039014	0.0879922465378172	0.0360133150710343
614	Deaths	Central Latin America	Female	Age-standardized	Burkitt lymphoma	Rate	1995	0.0584905266463626	0.0911897854270623	0.0358941747734819
615	Deaths	Central Latin America	Female	Age-standardized	Burkitt lymphoma	Rate	2000	0.0584992364018032	0.0869760739432169	0.0342845886934771
616	Deaths	Central Latin America	Female	Age-standardized	Burkitt lymphoma	Rate	1999	0.0588184446375185	0.0872003040648583	0.0345332804223251
617	Deaths	Central Latin America	Female	Age-standardized	Burkitt lymphoma	Rate	2001	0.0598012447526642	0.0897181821522238	0.0347973770868055
618	Deaths	Central Latin America	Female	Age-standardized	Burkitt lymphoma	Rate	1998	0.0567776222766073	0.0836745689876089	0.033789482144985
619	Deaths	Central Latin America	Female	Age-standardized	Burkitt lymphoma	Rate	2004	0.0584008345686061	0.0907440009099082	0.0328107250277754
620	Deaths	Central Latin America	Female	Age-standardized	Burkitt lymphoma	Rate	2003	0.0589201611463934	0.0891981001420338	0.0331115715521716
621	Deaths	Central Latin America	Female	Age-standardized	Burkitt lymphoma	Rate	2007	0.0580143956570874	0.0922430700943168	0.0326208436260793
622	Deaths	Central Latin America	Female	Age-standardized	Burkitt lymphoma	Rate	2006	0.057771557388323	0.0891333167747466	0.0332900581165418
623	Deaths	Central Latin America	Female	Age-standardized	Burkitt lymphoma	Rate	2005	0.0600349087111345	0.0935546821343784	0.0339571444437428
624	Deaths	Central Latin America	Female	Age-standardized	Burkitt lymphoma	Rate	2008	0.0609017791183366	0.0974630613559966	0.0342411649827447
625	Deaths	Central Latin America	Female	Age-standardized	Burkitt lymphoma	Rate	2009	0.059696690599377	0.0929763561947188	0.0337940276490632
626	Deaths	Central Latin America	Female	Age-standardized	Burkitt lymphoma	Rate	2010	0.0568765937749906	0.0878833426792818	0.0317444882125423
627	Deaths	Central Latin America	Female	Age-standardized	Burkitt lymphoma	Rate	2011	0.0573903291406656	0.0914216497693415	0.0301807090135091
628	Deaths	Central Latin America	Female	Age-standardized	Burkitt lymphoma	Rate	2012	0.0558347508300149	0.0886614397260263	0.0296254352209327
629	Deaths	Central Latin America	Female	Age-standardized	Burkitt lymphoma	Rate	2013	0.0557078874214705	0.0882507151281556	0.0295096020719303
630	Deaths	Central Latin America	Female	Age-standardized	Burkitt lymphoma	Rate	2014	0.0562870259611355	0.0913985232429736	0.0293941527760386
631	Deaths	Central Latin America	Female	Age-standardized	Burkitt lymphoma	Rate	2015	0.0527499088059162	0.0828215846138984	0.0278561092852615
632	Deaths	Central Latin America	Female	Age-standardized	Burkitt lymphoma	Rate	2016	0.0534384934661031	0.0822052623242403	0.0288028271141745
633	Deaths	Central Latin America	Female	Age-standardized	Burkitt lymphoma	Rate	2017	0.0557999786810141	0.0855716214937197	0.0307993269357557
634	Deaths	Central Latin America	Female	Age-standardized	Burkitt lymphoma	Rate	2018	0.0538045210800655	0.0843818945607435	0.0287252176879361
635	Deaths	Central Latin America	Female	Age-standardized	Burkitt lymphoma	Rate	2019	0.0532389371500746	0.0841659349538196	0.0281046606810879
636	Deaths	Central Latin America	Female	Age-standardized	Burkitt lymphoma	Rate	2021	0.0434146326063757	0.0678178227526468	0.0215990297157186
637	Deaths	Central Latin America	Female	Age-standardized	Burkitt lymphoma	Rate	1996	0.0607503623347485	0.0928846276124724	0.0376295621270368
638	Deaths	Central Latin America	Female	Age-standardized	Burkitt lymphoma	Rate	2002	0.0589557911555826	0.0892187285754694	0.0338814325895621
639	Deaths	Central Latin America	Female	Age-standardized	Burkitt lymphoma	Rate	1993	0.0594233937756477	0.0945712254003258	0.035275796765946
640	Deaths	Central Latin America	Female	Age-standardized	Burkitt lymphoma	Rate	2020	0.0462048324896755	0.0715919426272331	0.0233886461529896
641	Deaths	Central Latin America	Both	Age-standardized	Burkitt lymphoma	Rate	1990	0.0880296287273224	0.138655265580451	0.0600516366391337
642	Deaths	Central Latin America	Both	Age-standardized	Burkitt lymphoma	Rate	1991	0.0867055562779315	0.133226917198369	0.0600678863802667
643	Deaths	Central Latin America	Both	Age-standardized	Burkitt lymphoma	Rate	1992	0.0884404940287627	0.131476938222495	0.0627941942606458
644	Deaths	Central Latin America	Both	Age-standardized	Burkitt lymphoma	Rate	1994	0.0903739967860527	0.129420428892323	0.0647906377132759
645	Deaths	Central Latin America	Both	Age-standardized	Burkitt lymphoma	Rate	1997	0.0893019068521153	0.117437006481317	0.0638923201198079
646	Deaths	Central Latin America	Both	Age-standardized	Burkitt lymphoma	Rate	1995	0.0907585592401332	0.125849660290881	0.0652765579226219
647	Deaths	Central Latin America	Both	Age-standardized	Burkitt lymphoma	Rate	2000	0.0940054516098394	0.124144654616049	0.0653036698738698
648	Deaths	Central Latin America	Both	Age-standardized	Burkitt lymphoma	Rate	1999	0.0942926151435016	0.122471229212371	0.0659374432315933
649	Deaths	Central Latin America	Both	Age-standardized	Burkitt lymphoma	Rate	2001	0.0940609070800182	0.125317696238894	0.064584836085942
650	Deaths	Central Latin America	Both	Age-standardized	Burkitt lymphoma	Rate	1998	0.0903508864183307	0.117529697263646	0.0643342657606753
651	Deaths	Central Latin America	Both	Age-standardized	Burkitt lymphoma	Rate	2004	0.0919614569852426	0.125970430691596	0.060218054049991
652	Deaths	Central Latin America	Both	Age-standardized	Burkitt lymphoma	Rate	2003	0.092926893610666	0.125824680918128	0.0614176415485059
653	Deaths	Central Latin America	Both	Age-standardized	Burkitt lymphoma	Rate	2007	0.0881433289087375	0.123039662894155	0.0567052123722132
654	Deaths	Central Latin America	Both	Age-standardized	Burkitt lymphoma	Rate	2006	0.0907904277034027	0.125706126208582	0.0586573053232584
655	Deaths	Central Latin America	Both	Age-standardized	Burkitt lymphoma	Rate	2005	0.0939701689313573	0.130117720444578	0.0602588782749609
656	Deaths	Central Latin America	Both	Age-standardized	Burkitt lymphoma	Rate	2008	0.0892354427804392	0.123871912730237	0.0564954932719787
657	Deaths	Central Latin America	Both	Age-standardized	Burkitt lymphoma	Rate	2009	0.088538702083493	0.121070125738842	0.0565622096094706
658	Deaths	Central Latin America	Both	Age-standardized	Burkitt lymphoma	Rate	2010	0.084704654660804	0.11374285538847	0.0541278784405379
659	Deaths	Central Latin America	Both	Age-standardized	Burkitt lymphoma	Rate	2011	0.0842542947865	0.113595322977041	0.0527251853587507
660	Deaths	Central Latin America	Both	Age-standardized	Burkitt lymphoma	Rate	2012	0.0842652226128982	0.113264811293264	0.0521751838660858
661	Deaths	Central Latin America	Both	Age-standardized	Burkitt lymphoma	Rate	2013	0.0842946169163539	0.113422178239585	0.0511071213800146
662	Deaths	Central Latin America	Both	Age-standardized	Burkitt lymphoma	Rate	2014	0.0838041617375509	0.113397315564518	0.050809448061465
663	Deaths	Central Latin America	Both	Age-standardized	Burkitt lymphoma	Rate	2015	0.0819432778657648	0.109786479254527	0.0490237521388784
664	Deaths	Central Latin America	Both	Age-standardized	Burkitt lymphoma	Rate	2016	0.0813777810802252	0.108552409299441	0.0491142333195996
665	Deaths	Central Latin America	Both	Age-standardized	Burkitt lymphoma	Rate	2017	0.0806848279767916	0.107046908495927	0.0493251861718135
666	Deaths	Central Latin America	Both	Age-standardized	Burkitt lymphoma	Rate	2018	0.0786903181045701	0.106491280540418	0.046532172907653
667	Deaths	Central Latin America	Both	Age-standardized	Burkitt lymphoma	Rate	2019	0.0769600891128157	0.105968160819658	0.0456896737085226
668	Deaths	Central Latin America	Both	Age-standardized	Burkitt lymphoma	Rate	2021	0.0650057979860119	0.0910108281135267	0.0372467222389224
669	Deaths	Central Latin America	Both	Age-standardized	Burkitt lymphoma	Rate	1996	0.0920389617570996	0.125660497876651	0.0657075153782034
670	Deaths	Central Latin America	Both	Age-standardized	Burkitt lymphoma	Rate	2002	0.0940678372130309	0.127824168702087	0.0628714697702908
671	Deaths	Central Latin America	Both	Age-standardized	Burkitt lymphoma	Rate	1993	0.0889405468002299	0.129455804269534	0.0631653514793843
672	Deaths	Central Latin America	Both	Age-standardized	Burkitt lymphoma	Rate	2020	0.0680484825923168	0.0939907373080416	0.0395179944865569
673	Deaths	High-income North America	Male	Age-standardized	Burkitt lymphoma	Rate	1990	0.048439004322601	0.0693533371052337	0.0318378261140754
674	Deaths	High-income North America	Male	Age-standardized	Burkitt lymphoma	Rate	1991	0.0458942654819378	0.0655136048874035	0.0305963370633202
675	Deaths	High-income North America	Male	Age-standardized	Burkitt lymphoma	Rate	1992	0.0429579269632747	0.0618855290405027	0.0292236890433009
676	Deaths	High-income North America	Male	Age-standardized	Burkitt lymphoma	Rate	1994	0.0418112543633619	0.060251758901118	0.0290132907070324
677	Deaths	High-income North America	Male	Age-standardized	Burkitt lymphoma	Rate	1997	0.0394191966874102	0.0561253356348131	0.0277525605930172
678	Deaths	High-income North America	Male	Age-standardized	Burkitt lymphoma	Rate	1995	0.0406209058571726	0.0580711949986645	0.0285433305109892
679	Deaths	High-income North America	Male	Age-standardized	Burkitt lymphoma	Rate	2000	0.0411901869725927	0.0540856765911765	0.0269695218980904
680	Deaths	High-income North America	Male	Age-standardized	Burkitt lymphoma	Rate	1999	0.0401075787233477	0.0535282042538889	0.0272538410000846
681	Deaths	High-income North America	Male	Age-standardized	Burkitt lymphoma	Rate	2001	0.0390428674928001	0.0503710783463475	0.0251786043917138
682	Deaths	High-income North America	Male	Age-standardized	Burkitt lymphoma	Rate	1998	0.0387341482951965	0.0540528552788876	0.026872775336454
683	Deaths	High-income North America	Male	Age-standardized	Burkitt lymphoma	Rate	2004	0.0418487359163558	0.05293085786076	0.0263803439218651
684	Deaths	High-income North America	Male	Age-standardized	Burkitt lymphoma	Rate	2003	0.0414018569644022	0.0522476002315362	0.0262374630584716
685	Deaths	High-income North America	Male	Age-standardized	Burkitt lymphoma	Rate	2007	0.0407202861376828	0.0509718174086283	0.025545001908763
686	Deaths	High-income North America	Male	Age-standardized	Burkitt lymphoma	Rate	2006	0.0416158080001652	0.0524203524337006	0.0258493363254289
687	Deaths	High-income North America	Male	Age-standardized	Burkitt lymphoma	Rate	2005	0.0421246049423356	0.0537766217616929	0.0257584764393177
688	Deaths	High-income North America	Male	Age-standardized	Burkitt lymphoma	Rate	2008	0.039347616534148	0.0501261826638395	0.0236866057592664
689	Deaths	High-income North America	Male	Age-standardized	Burkitt lymphoma	Rate	2009	0.0372921631130211	0.0471338378718021	0.0226919303846013
690	Deaths	High-income North America	Male	Age-standardized	Burkitt lymphoma	Rate	2010	0.0350137636467827	0.0451400878982471	0.0213438384341758
691	Deaths	High-income North America	Male	Age-standardized	Burkitt lymphoma	Rate	2011	0.0344362325302644	0.0443780641111829	0.0212118212991964
692	Deaths	High-income North America	Male	Age-standardized	Burkitt lymphoma	Rate	2012	0.0326123289047826	0.0427071971625885	0.0203605589224297
693	Deaths	High-income North America	Male	Age-standardized	Burkitt lymphoma	Rate	2013	0.0322604074633916	0.0424741876922833	0.0201958611358361
694	Deaths	High-income North America	Male	Age-standardized	Burkitt lymphoma	Rate	2014	0.031676065697599	0.0422469063323918	0.0198330333634321
695	Deaths	High-income North America	Male	Age-standardized	Burkitt lymphoma	Rate	2015	0.0318994376488476	0.0429339599739123	0.0203631319283043
696	Deaths	High-income North America	Male	Age-standardized	Burkitt lymphoma	Rate	2016	0.0324771256880919	0.0442122289019987	0.0209898228388062
697	Deaths	High-income North America	Male	Age-standardized	Burkitt lymphoma	Rate	2017	0.0294674932200329	0.0401443571211008	0.0191481520543896
698	Deaths	High-income North America	Male	Age-standardized	Burkitt lymphoma	Rate	2018	0.0292358763456562	0.0404682755379075	0.0189346921161382
699	Deaths	High-income North America	Male	Age-standardized	Burkitt lymphoma	Rate	2019	0.0286678801399034	0.0400543310825284	0.0183834266062314
700	Deaths	High-income North America	Male	Age-standardized	Burkitt lymphoma	Rate	2021	0.027163501032656	0.0374096804187241	0.0163607457832168
701	Deaths	High-income North America	Male	Age-standardized	Burkitt lymphoma	Rate	1996	0.0400475124210785	0.0568082407762616	0.0283745466117251
702	Deaths	High-income North America	Male	Age-standardized	Burkitt lymphoma	Rate	2002	0.0413273984368438	0.0522848906213133	0.0265190327368787
703	Deaths	High-income North America	Male	Age-standardized	Burkitt lymphoma	Rate	1993	0.0427287586320204	0.0618566233486628	0.0294013857368526
704	Deaths	High-income North America	Male	Age-standardized	Burkitt lymphoma	Rate	2020	0.0276277572040942	0.0383479559841016	0.0172243388746405
705	Deaths	High-income North America	Female	Age-standardized	Burkitt lymphoma	Rate	1990	0.00858740459393463	0.0145466292131164	0.00467951963363475
706	Deaths	High-income North America	Female	Age-standardized	Burkitt lymphoma	Rate	1991	0.00892677970022021	0.0147595000835969	0.00499396619792948
707	Deaths	High-income North America	Female	Age-standardized	Burkitt lymphoma	Rate	1992	0.00888337955063871	0.0147917546626862	0.00514824959460796
708	Deaths	High-income North America	Female	Age-standardized	Burkitt lymphoma	Rate	1994	0.00858707802471608	0.0143093527645771	0.00508874208677647
709	Deaths	High-income North America	Female	Age-standardized	Burkitt lymphoma	Rate	1997	0.0093198370500709	0.0152964221981538	0.00535618645363231
710	Deaths	High-income North America	Female	Age-standardized	Burkitt lymphoma	Rate	1995	0.00871166887136363	0.0145122032951664	0.00523862790614225
711	Deaths	High-income North America	Female	Age-standardized	Burkitt lymphoma	Rate	2000	0.010380323174515	0.0160304137190983	0.00517723006960295
712	Deaths	High-income North America	Female	Age-standardized	Burkitt lymphoma	Rate	1999	0.0101409431902079	0.0159571157775091	0.00527169241815013
713	Deaths	High-income North America	Female	Age-standardized	Burkitt lymphoma	Rate	2001	0.0103783665696656	0.0156123235470932	0.00515329517086854
714	Deaths	High-income North America	Female	Age-standardized	Burkitt lymphoma	Rate	1998	0.00934972510160531	0.0153625013769647	0.0052474160270199
715	Deaths	High-income North America	Female	Age-standardized	Burkitt lymphoma	Rate	2004	0.0106079547382883	0.0161804421135738	0.00483693008697099
716	Deaths	High-income North America	Female	Age-standardized	Burkitt lymphoma	Rate	2003	0.0105061830212098	0.0159340460401351	0.00493365683058191
717	Deaths	High-income North America	Female	Age-standardized	Burkitt lymphoma	Rate	2007	0.0101349588825461	0.015543233383213	0.0045751681841821
718	Deaths	High-income North America	Female	Age-standardized	Burkitt lymphoma	Rate	2006	0.00981597586498897	0.0150522494209724	0.00445455441622753
719	Deaths	High-income North America	Female	Age-standardized	Burkitt lymphoma	Rate	2005	0.0104012754456605	0.0158380714273917	0.00486530584523986
720	Deaths	High-income North America	Female	Age-standardized	Burkitt lymphoma	Rate	2008	0.0100205359896222	0.0157377445477885	0.0042520512162539
721	Deaths	High-income North America	Female	Age-standardized	Burkitt lymphoma	Rate	2009	0.00999337310481803	0.0159371245955005	0.00418715538908214
722	Deaths	High-income North America	Female	Age-standardized	Burkitt lymphoma	Rate	2010	0.00933694416068779	0.0151100387281871	0.00381812498882414
723	Deaths	High-income North America	Female	Age-standardized	Burkitt lymphoma	Rate	2011	0.00926746611169576	0.0149869468163832	0.00384315089360761
724	Deaths	High-income North America	Female	Age-standardized	Burkitt lymphoma	Rate	2012	0.00917732300595444	0.0152481985259722	0.00376467554799004
725	Deaths	High-income North America	Female	Age-standardized	Burkitt lymphoma	Rate	2013	0.00911660005566846	0.0150926579039752	0.00378228840957554
726	Deaths	High-income North America	Female	Age-standardized	Burkitt lymphoma	Rate	2014	0.00885511384181271	0.0147513219225022	0.00378899933918338
727	Deaths	High-income North America	Female	Age-standardized	Burkitt lymphoma	Rate	2015	0.00900291934667912	0.0150927368314359	0.00387570264969555
728	Deaths	High-income North America	Female	Age-standardized	Burkitt lymphoma	Rate	2016	0.00908367094673732	0.0150370354848355	0.00408416954710887
729	Deaths	High-income North America	Female	Age-standardized	Burkitt lymphoma	Rate	2017	0.00877038029567626	0.0147908623897208	0.0039031848338034
730	Deaths	High-income North America	Female	Age-standardized	Burkitt lymphoma	Rate	2018	0.00853114780108133	0.0143800395686688	0.00379547072496527
731	Deaths	High-income North America	Female	Age-standardized	Burkitt lymphoma	Rate	2019	0.00872161876663044	0.0148162832789946	0.00387447253667605
732	Deaths	High-income North America	Female	Age-standardized	Burkitt lymphoma	Rate	2021	0.00791673576999198	0.0133963817098745	0.00334105395165047
733	Deaths	High-income North America	Female	Age-standardized	Burkitt lymphoma	Rate	1996	0.00902226027477276	0.0148068284107669	0.00531583532644232
734	Deaths	High-income North America	Female	Age-standardized	Burkitt lymphoma	Rate	2002	0.0109148041514573	0.0165662097415214	0.00517287741172606
735	Deaths	High-income North America	Female	Age-standardized	Burkitt lymphoma	Rate	1993	0.00881603370167115	0.0146562256510702	0.0050836282672595
736	Deaths	High-income North America	Female	Age-standardized	Burkitt lymphoma	Rate	2020	0.00821689276715408	0.0139696534377351	0.00356711914699411
737	Deaths	High-income North America	Both	Age-standardized	Burkitt lymphoma	Rate	1990	0.0289985131581641	0.0401449310760576	0.0204840884784405
738	Deaths	High-income North America	Both	Age-standardized	Burkitt lymphoma	Rate	1991	0.0278637848237187	0.0383506836828745	0.0200818151618053
739	Deaths	High-income North America	Both	Age-standardized	Burkitt lymphoma	Rate	1992	0.0263401673525676	0.0364533982744498	0.0193951102389725
740	Deaths	High-income North America	Both	Age-standardized	Burkitt lymphoma	Rate	1994	0.0256068201800914	0.0355353525242098	0.0190194492111175
741	Deaths	High-income North America	Both	Age-standardized	Burkitt lymphoma	Rate	1997	0.0247352780335295	0.0340537512867771	0.0178829443199803
742	Deaths	High-income North America	Both	Age-standardized	Burkitt lymphoma	Rate	1995	0.0250567751203158	0.0347181798935102	0.0187114006367371
743	Deaths	High-income North America	Both	Age-standardized	Burkitt lymphoma	Rate	2000	0.026159552656376	0.0332196306705501	0.0175632284737951
744	Deaths	High-income North America	Both	Age-standardized	Burkitt lymphoma	Rate	1999	0.0254882311414949	0.033018882328238	0.0174519908641572
745	Deaths	High-income North America	Both	Age-standardized	Burkitt lymphoma	Rate	2001	0.0250583987927895	0.0315103827375541	0.0167016623934363
746	Deaths	High-income North America	Both	Age-standardized	Burkitt lymphoma	Rate	1998	0.0243989425062973	0.0331298509279168	0.0172773501189029
747	Deaths	High-income North America	Both	Age-standardized	Burkitt lymphoma	Rate	2004	0.0265981298479942	0.0331592247268336	0.0170139525765221
748	Deaths	High-income North America	Both	Age-standardized	Burkitt lymphoma	Rate	2003	0.0263240923652977	0.0328267606177983	0.0169237065630226
749	Deaths	High-income North America	Both	Age-standardized	Burkitt lymphoma	Rate	2007	0.0257754978133661	0.0321652649280802	0.0165715920120206
750	Deaths	High-income North America	Both	Age-standardized	Burkitt lymphoma	Rate	2006	0.0260823853733853	0.0325313375366625	0.0167488675409495
751	Deaths	High-income North America	Both	Age-standardized	Burkitt lymphoma	Rate	2005	0.0266332629547412	0.0333481801459717	0.0167738622736446
752	Deaths	High-income North America	Both	Age-standardized	Burkitt lymphoma	Rate	2008	0.0250136726586661	0.0315247313836629	0.0153975008173976
753	Deaths	High-income North America	Both	Age-standardized	Burkitt lymphoma	Rate	2009	0.0239463154506508	0.0299557606580813	0.0149544727796681
754	Deaths	High-income North America	Both	Age-standardized	Burkitt lymphoma	Rate	2010	0.0224577834414575	0.0286268570453037	0.0136237369416955
755	Deaths	High-income North America	Both	Age-standardized	Burkitt lymphoma	Rate	2011	0.0221270021402028	0.0283027974401287	0.0136939342953783
756	Deaths	High-income North America	Both	Age-standardized	Burkitt lymphoma	Rate	2012	0.021150870337148	0.0273920393398717	0.0130062474709019
757	Deaths	High-income North America	Both	Age-standardized	Burkitt lymphoma	Rate	2013	0.0209419811614107	0.0272437355893093	0.0131404293176354
758	Deaths	High-income North America	Both	Age-standardized	Burkitt lymphoma	Rate	2014	0.0205163894407033	0.0269485433256341	0.0128997873685354
759	Deaths	High-income North America	Both	Age-standardized	Burkitt lymphoma	Rate	2015	0.0207033706213934	0.027459294412736	0.0132046139950046
760	Deaths	High-income North America	Both	Age-standardized	Burkitt lymphoma	Rate	2016	0.0210392300375747	0.0280078063984859	0.0137092152155356
761	Deaths	High-income North America	Both	Age-standardized	Burkitt lymphoma	Rate	2017	0.0193490567976428	0.0259417983187043	0.0125260185043132
762	Deaths	High-income North America	Both	Age-standardized	Burkitt lymphoma	Rate	2018	0.0191148459515287	0.0258990831637343	0.0122553101529508
763	Deaths	High-income North America	Both	Age-standardized	Burkitt lymphoma	Rate	2019	0.0189182081082594	0.0258114429474069	0.0119283440022495
764	Deaths	High-income North America	Both	Age-standardized	Burkitt lymphoma	Rate	2021	0.0177567768162202	0.0240963284304623	0.010780888453191
765	Deaths	High-income North America	Both	Age-standardized	Burkitt lymphoma	Rate	1996	0.024913004336889	0.0342116031591125	0.0183981977675848
766	Deaths	High-income North America	Both	Age-standardized	Burkitt lymphoma	Rate	2002	0.0264895153422659	0.033028561503324	0.0173803950675742
767	Deaths	High-income North America	Both	Age-standardized	Burkitt lymphoma	Rate	1993	0.0261888821313303	0.0367517841534709	0.0194353464305062
768	Deaths	High-income North America	Both	Age-standardized	Burkitt lymphoma	Rate	2020	0.018140399978038	0.0246451516764696	0.0113012052162384
769	Deaths	Oceania	Male	Age-standardized	Burkitt lymphoma	Rate	1990	0.0254470639489608	0.0698494679837866	0.00863379330752671
770	Deaths	Oceania	Male	Age-standardized	Burkitt lymphoma	Rate	1991	0.0260137390689011	0.0711641144663201	0.00914568398464901
771	Deaths	Oceania	Male	Age-standardized	Burkitt lymphoma	Rate	1992	0.0265469691007886	0.0712842540036392	0.0091132289653373
772	Deaths	Oceania	Male	Age-standardized	Burkitt lymphoma	Rate	1994	0.0275886976428358	0.0710370060595706	0.00947642671116315
773	Deaths	Oceania	Male	Age-standardized	Burkitt lymphoma	Rate	1997	0.0313227607350146	0.0876556820239812	0.0102039545371573
774	Deaths	Oceania	Male	Age-standardized	Burkitt lymphoma	Rate	1995	0.0297582641191103	0.0788506028181739	0.00986866159525339
775	Deaths	Oceania	Male	Age-standardized	Burkitt lymphoma	Rate	2000	0.0394988276167418	0.111100392766597	0.0122895646697897
776	Deaths	Oceania	Male	Age-standardized	Burkitt lymphoma	Rate	1999	0.0374932136608694	0.102459270362779	0.0117324867696593
777	Deaths	Oceania	Male	Age-standardized	Burkitt lymphoma	Rate	2001	0.0408830889603328	0.122975303732531	0.0121532722462053
778	Deaths	Oceania	Male	Age-standardized	Burkitt lymphoma	Rate	1998	0.0350591425287036	0.100404129201178	0.0111430660744098
779	Deaths	Oceania	Male	Age-standardized	Burkitt lymphoma	Rate	2004	0.041855476251894	0.126476162527506	0.011097110053101
780	Deaths	Oceania	Male	Age-standardized	Burkitt lymphoma	Rate	2003	0.0411977704312628	0.122753358149878	0.0114391519716899
781	Deaths	Oceania	Male	Age-standardized	Burkitt lymphoma	Rate	2007	0.0483351265145299	0.155730718340389	0.0126529440068765
782	Deaths	Oceania	Male	Age-standardized	Burkitt lymphoma	Rate	2006	0.0478390815399389	0.151349852575378	0.012483272455954
783	Deaths	Oceania	Male	Age-standardized	Burkitt lymphoma	Rate	2005	0.0453631367902418	0.137869783254956	0.0118706294354802
784	Deaths	Oceania	Male	Age-standardized	Burkitt lymphoma	Rate	2008	0.0481720067597723	0.156255641044014	0.0123485086735698
785	Deaths	Oceania	Male	Age-standardized	Burkitt lymphoma	Rate	2009	0.047592829823996	0.160730804499008	0.0122038808460676
786	Deaths	Oceania	Male	Age-standardized	Burkitt lymphoma	Rate	2010	0.0474820275860661	0.16056692161914	0.0124249691452287
787	Deaths	Oceania	Male	Age-standardized	Burkitt lymphoma	Rate	2011	0.0468111469039692	0.149522370015163	0.0126383403187641
788	Deaths	Oceania	Male	Age-standardized	Burkitt lymphoma	Rate	2012	0.0464761385344233	0.142719920151236	0.0126406188952679
789	Deaths	Oceania	Male	Age-standardized	Burkitt lymphoma	Rate	2013	0.0465746221869917	0.145745652353994	0.0126990370163793
790	Deaths	Oceania	Male	Age-standardized	Burkitt lymphoma	Rate	2014	0.045953387079178	0.136768872407781	0.0124750477105632
791	Deaths	Oceania	Male	Age-standardized	Burkitt lymphoma	Rate	2015	0.0450684093158047	0.132719668457543	0.0121742257743509
792	Deaths	Oceania	Male	Age-standardized	Burkitt lymphoma	Rate	2016	0.0457754591473978	0.125581004257742	0.0119419628499637
793	Deaths	Oceania	Male	Age-standardized	Burkitt lymphoma	Rate	2017	0.0476157932214047	0.139945359218382	0.0127521018263199
794	Deaths	Oceania	Male	Age-standardized	Burkitt lymphoma	Rate	2018	0.0477662639575241	0.13566511942691	0.0123494121414278
795	Deaths	Oceania	Male	Age-standardized	Burkitt lymphoma	Rate	2019	0.0476208025912797	0.132761063244867	0.0123278369714718
796	Deaths	Oceania	Male	Age-standardized	Burkitt lymphoma	Rate	2021	0.0478374279778088	0.135853468426136	0.0119230342559393
797	Deaths	Oceania	Male	Age-standardized	Burkitt lymphoma	Rate	1996	0.0304612975049441	0.0845097215153554	0.0101569022616816
798	Deaths	Oceania	Male	Age-standardized	Burkitt lymphoma	Rate	2002	0.0421536292485816	0.122395371161663	0.0118243164298009
799	Deaths	Oceania	Male	Age-standardized	Burkitt lymphoma	Rate	1993	0.0273441963472591	0.0736143468861801	0.00941022435279895
800	Deaths	Oceania	Male	Age-standardized	Burkitt lymphoma	Rate	2020	0.0486657345702693	0.141801399020063	0.012498488569274
801	Deaths	Oceania	Female	Age-standardized	Burkitt lymphoma	Rate	1990	0.0179494656967866	0.0736810684120755	0.0031267582384843
802	Deaths	Oceania	Female	Age-standardized	Burkitt lymphoma	Rate	1991	0.0181406637010563	0.0737138255903762	0.00338394038914002
803	Deaths	Oceania	Female	Age-standardized	Burkitt lymphoma	Rate	1992	0.018262447430934	0.0721570104711443	0.00343554713271792
804	Deaths	Oceania	Female	Age-standardized	Burkitt lymphoma	Rate	1994	0.0197806970489605	0.0757155684425111	0.00374843226315508
805	Deaths	Oceania	Female	Age-standardized	Burkitt lymphoma	Rate	1997	0.0200275606461749	0.0777486049490189	0.00392547609706316
806	Deaths	Oceania	Female	Age-standardized	Burkitt lymphoma	Rate	1995	0.0195551457632634	0.0768597222345773	0.00376907942462148
807	Deaths	Oceania	Female	Age-standardized	Burkitt lymphoma	Rate	2000	0.0253592709231123	0.09333582378583	0.00465403287910272
808	Deaths	Oceania	Female	Age-standardized	Burkitt lymphoma	Rate	1999	0.0243627016077607	0.0917967875938913	0.00477098071457197
809	Deaths	Oceania	Female	Age-standardized	Burkitt lymphoma	Rate	2001	0.0262693138576462	0.0997953929606648	0.00472371379169316
810	Deaths	Oceania	Female	Age-standardized	Burkitt lymphoma	Rate	1998	0.0227642685230833	0.0866223335667677	0.00445392394147848
811	Deaths	Oceania	Female	Age-standardized	Burkitt lymphoma	Rate	2004	0.0262130984074881	0.0962435633479524	0.00455859191164975
812	Deaths	Oceania	Female	Age-standardized	Burkitt lymphoma	Rate	2003	0.0257363769894008	0.0993090123341356	0.00457228307358279
813	Deaths	Oceania	Female	Age-standardized	Burkitt lymphoma	Rate	2007	0.0302641587313076	0.109489227120322	0.00534688680538683
814	Deaths	Oceania	Female	Age-standardized	Burkitt lymphoma	Rate	2006	0.0308300344016562	0.117750131283695	0.00512209209881937
815	Deaths	Oceania	Female	Age-standardized	Burkitt lymphoma	Rate	2005	0.0288229322792037	0.113261820793628	0.0048960003939175
816	Deaths	Oceania	Female	Age-standardized	Burkitt lymphoma	Rate	2008	0.0298464592828051	0.102680638565067	0.00497650812892133
817	Deaths	Oceania	Female	Age-standardized	Burkitt lymphoma	Rate	2009	0.0292963654569167	0.0958756687715581	0.00489080682383643
818	Deaths	Oceania	Female	Age-standardized	Burkitt lymphoma	Rate	2010	0.0285334407014146	0.0941074226018947	0.00461942073941369
819	Deaths	Oceania	Female	Age-standardized	Burkitt lymphoma	Rate	2011	0.0276668751705199	0.0900160720039272	0.00468998430263469
820	Deaths	Oceania	Female	Age-standardized	Burkitt lymphoma	Rate	2012	0.0277979785486094	0.0956506879817843	0.00427025376656429
821	Deaths	Oceania	Female	Age-standardized	Burkitt lymphoma	Rate	2013	0.0277513524572623	0.0991962088336452	0.00430048067369385
822	Deaths	Oceania	Female	Age-standardized	Burkitt lymphoma	Rate	2014	0.0272949946902956	0.100203783923135	0.00427315880091384
823	Deaths	Oceania	Female	Age-standardized	Burkitt lymphoma	Rate	2015	0.026908262970119	0.0947698629567523	0.00413857242766808
824	Deaths	Oceania	Female	Age-standardized	Burkitt lymphoma	Rate	2016	0.0274176741987136	0.0955820171094086	0.00429883462231375
825	Deaths	Oceania	Female	Age-standardized	Burkitt lymphoma	Rate	2017	0.0284732288379116	0.0981154176735603	0.00472793722897939
826	Deaths	Oceania	Female	Age-standardized	Burkitt lymphoma	Rate	2018	0.0285254737077183	0.107914014028502	0.00455401808633318
827	Deaths	Oceania	Female	Age-standardized	Burkitt lymphoma	Rate	2019	0.0285372669757046	0.114815699167054	0.00463898102942246
828	Deaths	Oceania	Female	Age-standardized	Burkitt lymphoma	Rate	2021	0.0281838004621872	0.105652259646702	0.00441037437086394
829	Deaths	Oceania	Female	Age-standardized	Burkitt lymphoma	Rate	1996	0.0197752822088423	0.0741683660463803	0.00386432676689235
830	Deaths	Oceania	Female	Age-standardized	Burkitt lymphoma	Rate	2002	0.0265013110618896	0.100741779421127	0.00466240853975622
831	Deaths	Oceania	Female	Age-standardized	Burkitt lymphoma	Rate	1993	0.0183048370086424	0.0704140453902785	0.00341344827196145
832	Deaths	Oceania	Female	Age-standardized	Burkitt lymphoma	Rate	2020	0.0290762591320715	0.111208325004016	0.00459471023187818
833	Deaths	Oceania	Both	Age-standardized	Burkitt lymphoma	Rate	1990	0.0218679082018014	0.0578443597069283	0.00741281530648866
834	Deaths	Oceania	Both	Age-standardized	Burkitt lymphoma	Rate	1991	0.0222558239729115	0.0580280549237632	0.00773084828346227
835	Deaths	Oceania	Both	Age-standardized	Burkitt lymphoma	Rate	1992	0.0225925469476392	0.0591398947274512	0.0077476330525856
836	Deaths	Oceania	Both	Age-standardized	Burkitt lymphoma	Rate	1994	0.0238642466972179	0.0600145006524071	0.00804094030260833
837	Deaths	Oceania	Both	Age-standardized	Burkitt lymphoma	Rate	1997	0.025927723829396	0.0639043127018971	0.00890580132880023
838	Deaths	Oceania	Both	Age-standardized	Burkitt lymphoma	Rate	1995	0.02488621019177	0.0635941045553645	0.00837562335463882
839	Deaths	Oceania	Both	Age-standardized	Burkitt lymphoma	Rate	2000	0.0327534993588069	0.0841158641153831	0.0106424034537901
840	Deaths	Oceania	Both	Age-standardized	Burkitt lymphoma	Rate	1999	0.0312256860667977	0.0791152508586441	0.0101219577084072
841	Deaths	Oceania	Both	Age-standardized	Burkitt lymphoma	Rate	2001	0.0339163996092007	0.0893299247568728	0.0108023356839195
842	Deaths	Oceania	Both	Age-standardized	Burkitt lymphoma	Rate	1998	0.029187933577128	0.0722185318166328	0.00993271121832572
843	Deaths	Oceania	Both	Age-standardized	Burkitt lymphoma	Rate	2004	0.0344060890481779	0.0937400511188375	0.00989615350086924
844	Deaths	Oceania	Both	Age-standardized	Burkitt lymphoma	Rate	2003	0.033832837877823	0.0914309172551285	0.0101145906126264
845	Deaths	Oceania	Both	Age-standardized	Burkitt lymphoma	Rate	2007	0.0397238767155068	0.109994049402416	0.0108517894912372
846	Deaths	Oceania	Both	Age-standardized	Burkitt lymphoma	Rate	2006	0.0397380823716266	0.115684637673152	0.0105685295812606
847	Deaths	Oceania	Both	Age-standardized	Burkitt lymphoma	Rate	2005	0.0374867126736378	0.103579499781955	0.0105092909717473
848	Deaths	Oceania	Both	Age-standardized	Burkitt lymphoma	Rate	2008	0.0394356489367441	0.10604242836168	0.0104996778302161
849	Deaths	Oceania	Both	Age-standardized	Burkitt lymphoma	Rate	2009	0.0388663513116202	0.1030247210358	0.0102293487057923
850	Deaths	Oceania	Both	Age-standardized	Burkitt lymphoma	Rate	2010	0.038440742039195	0.100206563444417	0.0100418087752886
851	Deaths	Oceania	Both	Age-standardized	Burkitt lymphoma	Rate	2011	0.0376732755040792	0.0964376750968537	0.0102884459490928
852	Deaths	Oceania	Both	Age-standardized	Burkitt lymphoma	Rate	2012	0.0375592888014574	0.0977358309644411	0.0102979685938264
853	Deaths	Oceania	Both	Age-standardized	Burkitt lymphoma	Rate	2013	0.0375867138316176	0.101270777527069	0.0100313821140295
854	Deaths	Oceania	Both	Age-standardized	Burkitt lymphoma	Rate	2014	0.0370431851477331	0.098220375726073	0.0107321772633838
855	Deaths	Oceania	Both	Age-standardized	Burkitt lymphoma	Rate	2015	0.0363957807864327	0.0959200477189552	0.0101043196636225
856	Deaths	Oceania	Both	Age-standardized	Burkitt lymphoma	Rate	2016	0.0370080010651315	0.0939272182185635	0.0103058772512543
857	Deaths	Oceania	Both	Age-standardized	Burkitt lymphoma	Rate	2017	0.0384731601975676	0.0985057767741893	0.0108108445454281
858	Deaths	Oceania	Both	Age-standardized	Burkitt lymphoma	Rate	2018	0.0385765191441025	0.0961581583859661	0.0109452565449059
859	Deaths	Oceania	Both	Age-standardized	Burkitt lymphoma	Rate	2019	0.0385062359079429	0.0966320852281467	0.0106355727715965
860	Deaths	Oceania	Both	Age-standardized	Burkitt lymphoma	Rate	2021	0.0384504751778333	0.0958132817758397	0.0101248357123926
861	Deaths	Oceania	Both	Age-standardized	Burkitt lymphoma	Rate	1996	0.0253575465854915	0.063766918246549	0.00886319642875425
862	Deaths	Oceania	Both	Age-standardized	Burkitt lymphoma	Rate	2002	0.0346951866284848	0.0930432956066632	0.0103325670080491
863	Deaths	Oceania	Both	Age-standardized	Burkitt lymphoma	Rate	1993	0.0230285239081431	0.0583308543215376	0.0078955031639627
864	Deaths	Oceania	Both	Age-standardized	Burkitt lymphoma	Rate	2020	0.0393094312724836	0.0992694605062115	0.0110867170740971
865	Deaths	Western Sub-Saharan Africa	Male	Age-standardized	Burkitt lymphoma	Rate	1990	1.30014735203249	2.14840694545525	0.435872636814132
866	Deaths	Western Sub-Saharan Africa	Male	Age-standardized	Burkitt lymphoma	Rate	1991	1.30230172017652	2.16741913394213	0.441703526102869
867	Deaths	Western Sub-Saharan Africa	Male	Age-standardized	Burkitt lymphoma	Rate	1992	1.30454886327211	2.15305988323293	0.448695264475332
868	Deaths	Western Sub-Saharan Africa	Male	Age-standardized	Burkitt lymphoma	Rate	1994	1.29349370646536	2.13180045470492	0.4513312977629
869	Deaths	Western Sub-Saharan Africa	Male	Age-standardized	Burkitt lymphoma	Rate	1997	1.26713397311594	2.05643066897598	0.460769905136597
870	Deaths	Western Sub-Saharan Africa	Male	Age-standardized	Burkitt lymphoma	Rate	1995	1.28375391678906	2.11751199650757	0.454685647154777
871	Deaths	Western Sub-Saharan Africa	Male	Age-standardized	Burkitt lymphoma	Rate	2000	1.28516666882509	1.98506900246644	0.475987283909824
872	Deaths	Western Sub-Saharan Africa	Male	Age-standardized	Burkitt lymphoma	Rate	1999	1.26774991182505	2.00213200969779	0.463714041477486
873	Deaths	Western Sub-Saharan Africa	Male	Age-standardized	Burkitt lymphoma	Rate	2001	1.28270510560058	1.99800626914799	0.483062729940549
874	Deaths	Western Sub-Saharan Africa	Male	Age-standardized	Burkitt lymphoma	Rate	1998	1.26327342310341	2.01392449808293	0.465479987650104
875	Deaths	Western Sub-Saharan Africa	Male	Age-standardized	Burkitt lymphoma	Rate	2004	1.25278428783406	1.89199309441027	0.503343295564121
876	Deaths	Western Sub-Saharan Africa	Male	Age-standardized	Burkitt lymphoma	Rate	2003	1.27560701448053	1.95248960713146	0.509029037216874
877	Deaths	Western Sub-Saharan Africa	Male	Age-standardized	Burkitt lymphoma	Rate	2007	1.23222502052256	1.81503876915238	0.510943089720151
878	Deaths	Western Sub-Saharan Africa	Male	Age-standardized	Burkitt lymphoma	Rate	2006	1.24624690051763	1.83421532411994	0.519223841413477
879	Deaths	Western Sub-Saharan Africa	Male	Age-standardized	Burkitt lymphoma	Rate	2005	1.23894666440249	1.85639323169206	0.500940836994932
880	Deaths	Western Sub-Saharan Africa	Male	Age-standardized	Burkitt lymphoma	Rate	2008	1.21252075249419	1.78825312669029	0.508678981242673
881	Deaths	Western Sub-Saharan Africa	Male	Age-standardized	Burkitt lymphoma	Rate	2009	1.19220623570828	1.75123017240084	0.496037966299971
882	Deaths	Western Sub-Saharan Africa	Male	Age-standardized	Burkitt lymphoma	Rate	2010	1.17653329373912	1.73338058876039	0.493749193837926
883	Deaths	Western Sub-Saharan Africa	Male	Age-standardized	Burkitt lymphoma	Rate	2011	1.16111794344226	1.70185516212152	0.50235041683743
884	Deaths	Western Sub-Saharan Africa	Male	Age-standardized	Burkitt lymphoma	Rate	2012	1.17241805018196	1.7183950324761	0.515603236929524
885	Deaths	Western Sub-Saharan Africa	Male	Age-standardized	Burkitt lymphoma	Rate	2013	1.18946581776748	1.74699959167966	0.523658504060991
886	Deaths	Western Sub-Saharan Africa	Male	Age-standardized	Burkitt lymphoma	Rate	2014	1.19437259002885	1.74440761472503	0.518841924142074
887	Deaths	Western Sub-Saharan Africa	Male	Age-standardized	Burkitt lymphoma	Rate	2015	1.1887040607031	1.73657162026683	0.533635145293449
888	Deaths	Western Sub-Saharan Africa	Male	Age-standardized	Burkitt lymphoma	Rate	2016	1.19136552452245	1.74782754223063	0.542141073502611
889	Deaths	Western Sub-Saharan Africa	Male	Age-standardized	Burkitt lymphoma	Rate	2017	1.15255825133971	1.67379836750249	0.52617425777066
890	Deaths	Western Sub-Saharan Africa	Male	Age-standardized	Burkitt lymphoma	Rate	2018	1.09474356458154	1.58819	0.509699280130277
891	Deaths	Western Sub-Saharan Africa	Male	Age-standardized	Burkitt lymphoma	Rate	2019	1.04435167886441	1.51021810615995	0.494706414990817
892	Deaths	Western Sub-Saharan Africa	Male	Age-standardized	Burkitt lymphoma	Rate	2021	0.967922053336288	1.40925914969617	0.456451119221082
893	Deaths	Western Sub-Saharan Africa	Male	Age-standardized	Burkitt lymphoma	Rate	1996	1.27264277181156	2.06198248368715	0.454356097922773
894	Deaths	Western Sub-Saharan Africa	Male	Age-standardized	Burkitt lymphoma	Rate	2002	1.29125040061438	1.96100597716052	0.499813113392264
895	Deaths	Western Sub-Saharan Africa	Male	Age-standardized	Burkitt lymphoma	Rate	1993	1.30005563439992	2.15144702057212	0.447620535476478
896	Deaths	Western Sub-Saharan Africa	Male	Age-standardized	Burkitt lymphoma	Rate	2020	1.02095552789457	1.47738857458883	0.479644313178316
897	Deaths	Western Sub-Saharan Africa	Female	Age-standardized	Burkitt lymphoma	Rate	1990	0.432294975204294	0.686939615714203	0.21055636990672
898	Deaths	Western Sub-Saharan Africa	Female	Age-standardized	Burkitt lymphoma	Rate	1991	0.432494852383808	0.691052611402397	0.212685059605834
899	Deaths	Western Sub-Saharan Africa	Female	Age-standardized	Burkitt lymphoma	Rate	1992	0.432457853607308	0.688810937002917	0.211854161062109
900	Deaths	Western Sub-Saharan Africa	Female	Age-standardized	Burkitt lymphoma	Rate	1994	0.432072654461092	0.682511778121864	0.214398797478055
901	Deaths	Western Sub-Saharan Africa	Female	Age-standardized	Burkitt lymphoma	Rate	1997	0.430416402893441	0.660388148334043	0.214660795234814
902	Deaths	Western Sub-Saharan Africa	Female	Age-standardized	Burkitt lymphoma	Rate	1995	0.431947934484502	0.677549051489144	0.213190490250177
903	Deaths	Western Sub-Saharan Africa	Female	Age-standardized	Burkitt lymphoma	Rate	2000	0.427346926264117	0.655025479634625	0.212309999320619
904	Deaths	Western Sub-Saharan Africa	Female	Age-standardized	Burkitt lymphoma	Rate	1999	0.425787181657214	0.65722832575095	0.212338344360893
905	Deaths	Western Sub-Saharan Africa	Female	Age-standardized	Burkitt lymphoma	Rate	2001	0.418929025497367	0.637342392916031	0.207503658454363
906	Deaths	Western Sub-Saharan Africa	Female	Age-standardized	Burkitt lymphoma	Rate	1998	0.426976016381589	0.655932587686821	0.211736867722397
907	Deaths	Western Sub-Saharan Africa	Female	Age-standardized	Burkitt lymphoma	Rate	2004	0.394321575194849	0.587544224342496	0.194209511229789
908	Deaths	Western Sub-Saharan Africa	Female	Age-standardized	Burkitt lymphoma	Rate	2003	0.403795357098226	0.60420151665259	0.195631935023717
909	Deaths	Western Sub-Saharan Africa	Female	Age-standardized	Burkitt lymphoma	Rate	2007	0.380144586036965	0.557902619403972	0.18356921156607
910	Deaths	Western Sub-Saharan Africa	Female	Age-standardized	Burkitt lymphoma	Rate	2006	0.387637506663267	0.56946965868595	0.191490457744844
911	Deaths	Western Sub-Saharan Africa	Female	Age-standardized	Burkitt lymphoma	Rate	2005	0.383756199880468	0.565932889325325	0.191323607271357
912	Deaths	Western Sub-Saharan Africa	Female	Age-standardized	Burkitt lymphoma	Rate	2008	0.371391805101349	0.546673604522062	0.180303607303804
913	Deaths	Western Sub-Saharan Africa	Female	Age-standardized	Burkitt lymphoma	Rate	2009	0.368555086007495	0.534899677039495	0.175318380961616
914	Deaths	Western Sub-Saharan Africa	Female	Age-standardized	Burkitt lymphoma	Rate	2010	0.366863642855958	0.531707931892259	0.173581236362382
915	Deaths	Western Sub-Saharan Africa	Female	Age-standardized	Burkitt lymphoma	Rate	2011	0.362956194661199	0.525220766796963	0.172646544418426
916	Deaths	Western Sub-Saharan Africa	Female	Age-standardized	Burkitt lymphoma	Rate	2012	0.370902349882072	0.529680463006447	0.175446361237387
917	Deaths	Western Sub-Saharan Africa	Female	Age-standardized	Burkitt lymphoma	Rate	2013	0.380652617657389	0.544136442590615	0.183680229193764
918	Deaths	Western Sub-Saharan Africa	Female	Age-standardized	Burkitt lymphoma	Rate	2014	0.387695425455726	0.559877841888259	0.181617384095331
919	Deaths	Western Sub-Saharan Africa	Female	Age-standardized	Burkitt lymphoma	Rate	2015	0.388271894279204	0.556103730129044	0.1910341687274
920	Deaths	Western Sub-Saharan Africa	Female	Age-standardized	Burkitt lymphoma	Rate	2016	0.393739767029419	0.561805480585529	0.197044314826437
921	Deaths	Western Sub-Saharan Africa	Female	Age-standardized	Burkitt lymphoma	Rate	2017	0.382081177646981	0.546742091692717	0.184635711953981
922	Deaths	Western Sub-Saharan Africa	Female	Age-standardized	Burkitt lymphoma	Rate	2018	0.363590790646224	0.529754899470139	0.173731270645444
923	Deaths	Western Sub-Saharan Africa	Female	Age-standardized	Burkitt lymphoma	Rate	2019	0.347747548957985	0.512097228560715	0.164724642715609
924	Deaths	Western Sub-Saharan Africa	Female	Age-standardized	Burkitt lymphoma	Rate	2021	0.321486711497757	0.487244760317701	0.145048183871075
925	Deaths	Western Sub-Saharan Africa	Female	Age-standardized	Burkitt lymphoma	Rate	1996	0.430903388311726	0.668278027670105	0.214970277006406
926	Deaths	Western Sub-Saharan Africa	Female	Age-standardized	Burkitt lymphoma	Rate	2002	0.416107646525442	0.625831497763328	0.204316860583159
927	Deaths	Western Sub-Saharan Africa	Female	Age-standardized	Burkitt lymphoma	Rate	1993	0.432047383066423	0.688021391335847	0.21431703561979
928	Deaths	Western Sub-Saharan Africa	Female	Age-standardized	Burkitt lymphoma	Rate	2020	0.337165335542556	0.5022737068249	0.151662397809847
929	Deaths	Western Sub-Saharan Africa	Both	Age-standardized	Burkitt lymphoma	Rate	1990	0.865839011725522	1.31137545031084	0.379460939184844
930	Deaths	Western Sub-Saharan Africa	Both	Age-standardized	Burkitt lymphoma	Rate	1991	0.867599859141353	1.31906095750551	0.380073173237144
931	Deaths	Western Sub-Saharan Africa	Both	Age-standardized	Burkitt lymphoma	Rate	1992	0.869426809596717	1.31772010556489	0.38233142724521
932	Deaths	Western Sub-Saharan Africa	Both	Age-standardized	Burkitt lymphoma	Rate	1994	0.865353938623364	1.30967725986796	0.390865938507844
933	Deaths	Western Sub-Saharan Africa	Both	Age-standardized	Burkitt lymphoma	Rate	1997	0.853716633476955	1.27455440195334	0.386126476312827
934	Deaths	Western Sub-Saharan Africa	Both	Age-standardized	Burkitt lymphoma	Rate	1995	0.861257544371865	1.2970042012426	0.382299293020079
935	Deaths	Western Sub-Saharan Africa	Both	Age-standardized	Burkitt lymphoma	Rate	2000	0.863198026896591	1.24209345204775	0.395742146504577
936	Deaths	Western Sub-Saharan Africa	Both	Age-standardized	Burkitt lymphoma	Rate	1999	0.853056552645038	1.25130101638163	0.378930759906756
937	Deaths	Western Sub-Saharan Africa	Both	Age-standardized	Burkitt lymphoma	Rate	2001	0.858235537161392	1.24250090644054	0.397411654803657
938	Deaths	Western Sub-Saharan Africa	Both	Age-standardized	Burkitt lymphoma	Rate	1998	0.850758845162141	1.24823183675394	0.387524028791943
939	Deaths	Western Sub-Saharan Africa	Both	Age-standardized	Burkitt lymphoma	Rate	2004	0.831385392567385	1.16391796162656	0.405434943660963
940	Deaths	Western Sub-Saharan Africa	Both	Age-standardized	Burkitt lymphoma	Rate	2003	0.847655586304316	1.20684172113399	0.403072335600985
941	Deaths	Western Sub-Saharan Africa	Both	Age-standardized	Burkitt lymphoma	Rate	2007	0.813095096237495	1.11780782602446	0.413080565794929
942	Deaths	Western Sub-Saharan Africa	Both	Age-standardized	Burkitt lymphoma	Rate	2006	0.82431927743036	1.13454251471875	0.423176267220387
943	Deaths	Western Sub-Saharan Africa	Both	Age-standardized	Burkitt lymphoma	Rate	2005	0.818994681805405	1.1505542404872	0.411341373804296
944	Deaths	Western Sub-Saharan Africa	Both	Age-standardized	Burkitt lymphoma	Rate	2008	0.798302435777597	1.10589031226035	0.414692529899507
945	Deaths	Western Sub-Saharan Africa	Both	Age-standardized	Burkitt lymphoma	Rate	2009	0.786116878993924	1.07260362804083	0.401733825873185
946	Deaths	Western Sub-Saharan Africa	Both	Age-standardized	Burkitt lymphoma	Rate	2010	0.776876030654025	1.05348793909234	0.403327301372039
947	Deaths	Western Sub-Saharan Africa	Both	Age-standardized	Burkitt lymphoma	Rate	2011	0.766749137132983	1.04560427031513	0.397637791463037
948	Deaths	Western Sub-Saharan Africa	Both	Age-standardized	Burkitt lymphoma	Rate	2012	0.776100015220559	1.05473571183625	0.402324724633145
949	Deaths	Western Sub-Saharan Africa	Both	Age-standardized	Burkitt lymphoma	Rate	2013	0.789347204248628	1.0770812692141	0.413352978738958
950	Deaths	Western Sub-Saharan Africa	Both	Age-standardized	Burkitt lymphoma	Rate	2014	0.795211481481414	1.07687419663184	0.41536521180986
951	Deaths	Western Sub-Saharan Africa	Both	Age-standardized	Burkitt lymphoma	Rate	2015	0.792628173343404	1.07765080517089	0.4124180253242
952	Deaths	Western Sub-Saharan Africa	Both	Age-standardized	Burkitt lymphoma	Rate	2016	0.796735148661227	1.0732672816444	0.422709605420859
953	Deaths	Western Sub-Saharan Africa	Both	Age-standardized	Burkitt lymphoma	Rate	2017	0.771447903942666	1.04666585972874	0.416878207559812
954	Deaths	Western Sub-Saharan Africa	Both	Age-standardized	Burkitt lymphoma	Rate	2018	0.733183419550787	0.988324850200079	0.39604969837522
955	Deaths	Western Sub-Saharan Africa	Both	Age-standardized	Burkitt lymphoma	Rate	2019	0.699988707291504	0.943666181336652	0.383460868972195
956	Deaths	Western Sub-Saharan Africa	Both	Age-standardized	Burkitt lymphoma	Rate	2021	0.648589420421256	0.900714295792457	0.347151207354319
957	Deaths	Western Sub-Saharan Africa	Both	Age-standardized	Burkitt lymphoma	Rate	1996	0.855977376663942	1.27483200912819	0.385902285127774
958	Deaths	Western Sub-Saharan Africa	Both	Age-standardized	Burkitt lymphoma	Rate	2002	0.861501469882412	1.23358074408954	0.411621493700089
959	Deaths	Western Sub-Saharan Africa	Both	Age-standardized	Burkitt lymphoma	Rate	1993	0.867784239719065	1.31192423771899	0.383591901378498
960	Deaths	Western Sub-Saharan Africa	Both	Age-standardized	Burkitt lymphoma	Rate	2020	0.683064467837988	0.945438989571384	0.359537775268091
961	Deaths	Tropical Latin America	Male	Age-standardized	Burkitt lymphoma	Rate	1990	0.159787807292872	0.263930245334091	0.102367297626446
962	Deaths	Tropical Latin America	Male	Age-standardized	Burkitt lymphoma	Rate	1991	0.158872903609451	0.257100320893008	0.102457940206451
963	Deaths	Tropical Latin America	Male	Age-standardized	Burkitt lymphoma	Rate	1992	0.15704973273932	0.25251413239576	0.103878946144549
964	Deaths	Tropical Latin America	Male	Age-standardized	Burkitt lymphoma	Rate	1994	0.162975782090052	0.251926565859939	0.107371218114025
965	Deaths	Tropical Latin America	Male	Age-standardized	Burkitt lymphoma	Rate	1997	0.186106133665067	0.26565934171538	0.119823684974743
966	Deaths	Tropical Latin America	Male	Age-standardized	Burkitt lymphoma	Rate	1995	0.166623183490543	0.253838696685531	0.112090104479598
967	Deaths	Tropical Latin America	Male	Age-standardized	Burkitt lymphoma	Rate	2000	0.192713952200685	0.262484302744312	0.12215001865396
968	Deaths	Tropical Latin America	Male	Age-standardized	Burkitt lymphoma	Rate	1999	0.189096148249916	0.257990231730737	0.122909875107001
969	Deaths	Tropical Latin America	Male	Age-standardized	Burkitt lymphoma	Rate	2001	0.187659428329075	0.253562932533001	0.118565092701062
970	Deaths	Tropical Latin America	Male	Age-standardized	Burkitt lymphoma	Rate	1998	0.191863388428895	0.265505308079972	0.125594331810757
971	Deaths	Tropical Latin America	Male	Age-standardized	Burkitt lymphoma	Rate	2004	0.190210367339958	0.258961753355535	0.123549681530916
972	Deaths	Tropical Latin America	Male	Age-standardized	Burkitt lymphoma	Rate	2003	0.192539475716234	0.263561822459783	0.123710219874458
973	Deaths	Tropical Latin America	Male	Age-standardized	Burkitt lymphoma	Rate	2007	0.199281667179388	0.269778802376051	0.130644591207819
974	Deaths	Tropical Latin America	Male	Age-standardized	Burkitt lymphoma	Rate	2006	0.199648277087101	0.271861854686568	0.130818150802395
975	Deaths	Tropical Latin America	Male	Age-standardized	Burkitt lymphoma	Rate	2005	0.192121801991608	0.261593095269831	0.125773453973369
976	Deaths	Tropical Latin America	Male	Age-standardized	Burkitt lymphoma	Rate	2008	0.19361598317342	0.264124557872234	0.127098722751543
977	Deaths	Tropical Latin America	Male	Age-standardized	Burkitt lymphoma	Rate	2009	0.188346779113696	0.254391502351212	0.12047852803776
978	Deaths	Tropical Latin America	Male	Age-standardized	Burkitt lymphoma	Rate	2010	0.174298471439032	0.236545517380531	0.114625930323143
979	Deaths	Tropical Latin America	Male	Age-standardized	Burkitt lymphoma	Rate	2011	0.161999944931249	0.222445566989535	0.102981009207649
980	Deaths	Tropical Latin America	Male	Age-standardized	Burkitt lymphoma	Rate	2012	0.162860445904444	0.224582292611657	0.102268527847378
981	Deaths	Tropical Latin America	Male	Age-standardized	Burkitt lymphoma	Rate	2013	0.156304774006937	0.21849815448801	0.0946231222236319
982	Deaths	Tropical Latin America	Male	Age-standardized	Burkitt lymphoma	Rate	2014	0.147703726781834	0.206847274079321	0.0881400071089557
983	Deaths	Tropical Latin America	Male	Age-standardized	Burkitt lymphoma	Rate	2015	0.150420042080411	0.208621365415939	0.0888986884472351
984	Deaths	Tropical Latin America	Male	Age-standardized	Burkitt lymphoma	Rate	2016	0.141949787512237	0.196922256188783	0.0815866762578723
985	Deaths	Tropical Latin America	Male	Age-standardized	Burkitt lymphoma	Rate	2017	0.12902414213269	0.181673657611059	0.0736597913651132
986	Deaths	Tropical Latin America	Male	Age-standardized	Burkitt lymphoma	Rate	2018	0.123112932700263	0.175432983536439	0.0682706150167139
987	Deaths	Tropical Latin America	Male	Age-standardized	Burkitt lymphoma	Rate	2019	0.113868951477692	0.16181601052726	0.0619308726783789
988	Deaths	Tropical Latin America	Male	Age-standardized	Burkitt lymphoma	Rate	2021	0.0976704680405672	0.13943013498013	0.0505992994168532
989	Deaths	Tropical Latin America	Male	Age-standardized	Burkitt lymphoma	Rate	1996	0.175510024019575	0.25549435509494	0.116687003238281
990	Deaths	Tropical Latin America	Male	Age-standardized	Burkitt lymphoma	Rate	2002	0.198925991913952	0.273070369377139	0.124988987103086
991	Deaths	Tropical Latin America	Male	Age-standardized	Burkitt lymphoma	Rate	1993	0.159645081124714	0.247005295869187	0.105189222099453
992	Deaths	Tropical Latin America	Male	Age-standardized	Burkitt lymphoma	Rate	2020	0.101798402498091	0.145559020727107	0.052928336234576
993	Deaths	Tropical Latin America	Female	Age-standardized	Burkitt lymphoma	Rate	1990	0.0846914513510973	0.144957194186549	0.0410259090188156
994	Deaths	Tropical Latin America	Female	Age-standardized	Burkitt lymphoma	Rate	1991	0.0892666408940033	0.15488671400425	0.0440680461131449
995	Deaths	Tropical Latin America	Female	Age-standardized	Burkitt lymphoma	Rate	1992	0.0878115626013261	0.151888978143236	0.0442575051643765
996	Deaths	Tropical Latin America	Female	Age-standardized	Burkitt lymphoma	Rate	1994	0.0915647286213764	0.153412132698212	0.0499175930335784
997	Deaths	Tropical Latin America	Female	Age-standardized	Burkitt lymphoma	Rate	1997	0.0919716857009596	0.140416117761646	0.0515464754181657
998	Deaths	Tropical Latin America	Female	Age-standardized	Burkitt lymphoma	Rate	1995	0.0892349218987757	0.143979029434533	0.049984694859545
999	Deaths	Tropical Latin America	Female	Age-standardized	Burkitt lymphoma	Rate	2000	0.0913751477690147	0.135003157565782	0.0530649184129465
1000	Deaths	Tropical Latin America	Female	Age-standardized	Burkitt lymphoma	Rate	1999	0.088580014629539	0.131382963831766	0.0510805265656869
1001	Deaths	Tropical Latin America	Female	Age-standardized	Burkitt lymphoma	Rate	2001	0.096439774429856	0.142641268991777	0.0554124937287091
1002	Deaths	Tropical Latin America	Female	Age-standardized	Burkitt lymphoma	Rate	1998	0.0907392902221372	0.136332125050086	0.0511005334674987
1003	Deaths	Tropical Latin America	Female	Age-standardized	Burkitt lymphoma	Rate	2004	0.0999697017453948	0.143912657625275	0.0584780621408237
1004	Deaths	Tropical Latin America	Female	Age-standardized	Burkitt lymphoma	Rate	2003	0.101908536287055	0.147261196840804	0.0592819207359028
1005	Deaths	Tropical Latin America	Female	Age-standardized	Burkitt lymphoma	Rate	2007	0.0916300636429818	0.132755304854964	0.0534480112789206
1006	Deaths	Tropical Latin America	Female	Age-standardized	Burkitt lymphoma	Rate	2006	0.0951353080197798	0.136799864721557	0.0548098387600278
1007	Deaths	Tropical Latin America	Female	Age-standardized	Burkitt lymphoma	Rate	2005	0.0945192458608794	0.137468080618782	0.0548648218846829
1008	Deaths	Tropical Latin America	Female	Age-standardized	Burkitt lymphoma	Rate	2008	0.0923198809429063	0.134693976514278	0.0534392297759428
1009	Deaths	Tropical Latin America	Female	Age-standardized	Burkitt lymphoma	Rate	2009	0.0899300303431658	0.129848290732113	0.0517434633652725
1010	Deaths	Tropical Latin America	Female	Age-standardized	Burkitt lymphoma	Rate	2010	0.0872137351420085	0.128285707641452	0.0497068582429488
1011	Deaths	Tropical Latin America	Female	Age-standardized	Burkitt lymphoma	Rate	2011	0.092374166666123	0.136949590751819	0.048896240875652
1012	Deaths	Tropical Latin America	Female	Age-standardized	Burkitt lymphoma	Rate	2012	0.0867167080736259	0.132288890141746	0.0461802339584858
1013	Deaths	Tropical Latin America	Female	Age-standardized	Burkitt lymphoma	Rate	2013	0.0820373895499363	0.125547132934898	0.0427855003024739
1014	Deaths	Tropical Latin America	Female	Age-standardized	Burkitt lymphoma	Rate	2014	0.0772835494555835	0.119829923744165	0.0401886498056513
1015	Deaths	Tropical Latin America	Female	Age-standardized	Burkitt lymphoma	Rate	2015	0.0733253394907915	0.115643065862179	0.0381913973410575
1016	Deaths	Tropical Latin America	Female	Age-standardized	Burkitt lymphoma	Rate	2016	0.067481917497875	0.104997708987761	0.0342326883812187
1017	Deaths	Tropical Latin America	Female	Age-standardized	Burkitt lymphoma	Rate	2017	0.0642568519873199	0.100759641167873	0.0324040087286933
1018	Deaths	Tropical Latin America	Female	Age-standardized	Burkitt lymphoma	Rate	2018	0.0574047307633069	0.0912454594402303	0.0288234506249471
1019	Deaths	Tropical Latin America	Female	Age-standardized	Burkitt lymphoma	Rate	2019	0.0544832865864628	0.0868573045323293	0.0256514428291766
1020	Deaths	Tropical Latin America	Female	Age-standardized	Burkitt lymphoma	Rate	2021	0.0447341744595544	0.070736539544525	0.0194370630106794
1021	Deaths	Tropical Latin America	Female	Age-standardized	Burkitt lymphoma	Rate	1996	0.0911179902699908	0.142005700599449	0.0513252520576823
1022	Deaths	Tropical Latin America	Female	Age-standardized	Burkitt lymphoma	Rate	2002	0.100782427428946	0.147462883739612	0.0578245624212771
1023	Deaths	Tropical Latin America	Female	Age-standardized	Burkitt lymphoma	Rate	1993	0.0915195879919286	0.156863410520855	0.0485746637076962
1024	Deaths	Tropical Latin America	Female	Age-standardized	Burkitt lymphoma	Rate	2020	0.0461177688886256	0.0726547994741177	0.0207636373974876
1025	Deaths	Tropical Latin America	Both	Age-standardized	Burkitt lymphoma	Rate	1990	0.122817926349917	0.186451674551318	0.0824150830336206
1026	Deaths	Tropical Latin America	Both	Age-standardized	Burkitt lymphoma	Rate	1991	0.124611907161918	0.187616820097837	0.083636228247256
1027	Deaths	Tropical Latin America	Both	Age-standardized	Burkitt lymphoma	Rate	1992	0.122972878360258	0.181938054539451	0.0833175944560734
1028	Deaths	Tropical Latin America	Both	Age-standardized	Burkitt lymphoma	Rate	1994	0.127838632549465	0.184594851592778	0.088065579390055
1029	Deaths	Tropical Latin America	Both	Age-standardized	Burkitt lymphoma	Rate	1997	0.139802037516747	0.189885242637787	0.0966547799698984
1030	Deaths	Tropical Latin America	Both	Age-standardized	Burkitt lymphoma	Rate	1995	0.128550311985783	0.182246813152848	0.0909666979979261
1031	Deaths	Tropical Latin America	Both	Age-standardized	Burkitt lymphoma	Rate	2000	0.142903445861639	0.186694748873115	0.0965690412430945
1032	Deaths	Tropical Latin America	Both	Age-standardized	Burkitt lymphoma	Rate	1999	0.139673546932582	0.183303091620166	0.0965433138721619
1033	Deaths	Tropical Latin America	Both	Age-standardized	Burkitt lymphoma	Rate	2001	0.142841228758527	0.186443423714164	0.0958829349785637
1034	Deaths	Tropical Latin America	Both	Age-standardized	Burkitt lymphoma	Rate	1998	0.142129692586398	0.191385511279794	0.0973567526175368
1035	Deaths	Tropical Latin America	Both	Age-standardized	Burkitt lymphoma	Rate	2004	0.145935420573026	0.190702496391608	0.0990879449549926
1036	Deaths	Tropical Latin America	Both	Age-standardized	Burkitt lymphoma	Rate	2003	0.148050604190687	0.195009880423863	0.100869273280221
1037	Deaths	Tropical Latin America	Both	Age-standardized	Burkitt lymphoma	Rate	2007	0.146520281992397	0.193317272375557	0.0998717736137701
1038	Deaths	Tropical Latin America	Both	Age-standardized	Burkitt lymphoma	Rate	2006	0.148410366945429	0.198029565289741	0.0997528131452786
1039	Deaths	Tropical Latin America	Both	Age-standardized	Burkitt lymphoma	Rate	2005	0.144255997096971	0.189888267955944	0.097429935117502
1040	Deaths	Tropical Latin America	Both	Age-standardized	Burkitt lymphoma	Rate	2008	0.143978168039862	0.190012639524081	0.0997737459234417
1041	Deaths	Tropical Latin America	Both	Age-standardized	Burkitt lymphoma	Rate	2009	0.140126469426625	0.185523263283931	0.0960407689910194
1042	Deaths	Tropical Latin America	Both	Age-standardized	Burkitt lymphoma	Rate	2010	0.131635649366184	0.171449291960139	0.088733050026307
1043	Deaths	Tropical Latin America	Both	Age-standardized	Burkitt lymphoma	Rate	2011	0.127899813845316	0.171132016150423	0.0828092387491394
1044	Deaths	Tropical Latin America	Both	Age-standardized	Burkitt lymphoma	Rate	2012	0.125577558254058	0.167387746350858	0.0797435973724034
1045	Deaths	Tropical Latin America	Both	Age-standardized	Burkitt lymphoma	Rate	2013	0.119949813975592	0.162033448579854	0.0754214251122239
1046	Deaths	Tropical Latin America	Both	Age-standardized	Burkitt lymphoma	Rate	2014	0.113238916819473	0.153891865677512	0.0695448941985993
1047	Deaths	Tropical Latin America	Both	Age-standardized	Burkitt lymphoma	Rate	2015	0.112697645806694	0.155144597810774	0.0704283346084886
1048	Deaths	Tropical Latin America	Both	Age-standardized	Burkitt lymphoma	Rate	2016	0.105521333750207	0.145002812033832	0.0649471770781159
1049	Deaths	Tropical Latin America	Both	Age-standardized	Burkitt lymphoma	Rate	2017	0.0973431312582239	0.13422111698734	0.0589359936125131
1050	Deaths	Tropical Latin America	Both	Age-standardized	Burkitt lymphoma	Rate	2018	0.0909750512800141	0.128146437494261	0.0533575362075568
1051	Deaths	Tropical Latin America	Both	Age-standardized	Burkitt lymphoma	Rate	2019	0.0848257782896728	0.120992832226319	0.0487149899112006
1052	Deaths	Tropical Latin America	Both	Age-standardized	Burkitt lymphoma	Rate	2021	0.0717882549506554	0.100883973897116	0.038175031165287
1053	Deaths	Tropical Latin America	Both	Age-standardized	Burkitt lymphoma	Rate	1996	0.1339928321034	0.185542622405128	0.0935575999185053
1054	Deaths	Tropical Latin America	Both	Age-standardized	Burkitt lymphoma	Rate	2002	0.150728648041009	0.198313337656463	0.101147642411159
1055	Deaths	Tropical Latin America	Both	Age-standardized	Burkitt lymphoma	Rate	1993	0.126120690344972	0.183870799299413	0.0861299555572814
1056	Deaths	Tropical Latin America	Both	Age-standardized	Burkitt lymphoma	Rate	2020	0.074570896718978	0.105725803850653	0.0402628315565582
1057	Deaths	Australasia	Male	Age-standardized	Burkitt lymphoma	Rate	1990	0.0427818947141707	0.0744673094836996	0.0242983409010355
1058	Deaths	Australasia	Male	Age-standardized	Burkitt lymphoma	Rate	1991	0.0418290268399231	0.0704569920454664	0.0243844315773753
1059	Deaths	Australasia	Male	Age-standardized	Burkitt lymphoma	Rate	1992	0.04101731824067	0.0670367422374984	0.0244994604352566
1060	Deaths	Australasia	Male	Age-standardized	Burkitt lymphoma	Rate	1994	0.0456809511897153	0.0753006426079849	0.0279286416664969
1061	Deaths	Australasia	Male	Age-standardized	Burkitt lymphoma	Rate	1997	0.0491069857668057	0.0764126932228137	0.0295710906157248
1062	Deaths	Australasia	Male	Age-standardized	Burkitt lymphoma	Rate	1995	0.0529240151379738	0.0845882699285745	0.0326683923393242
1063	Deaths	Australasia	Male	Age-standardized	Burkitt lymphoma	Rate	2000	0.046585285950311	0.0716870020910566	0.0253522314385609
1064	Deaths	Australasia	Male	Age-standardized	Burkitt lymphoma	Rate	1999	0.0478620311019845	0.0747311754351686	0.026292007981932
1065	Deaths	Australasia	Male	Age-standardized	Burkitt lymphoma	Rate	2001	0.0480075421559709	0.0741684950337987	0.0257853472080764
1066	Deaths	Australasia	Male	Age-standardized	Burkitt lymphoma	Rate	1998	0.0499062600231203	0.0772603878850378	0.0286642199146361
1067	Deaths	Australasia	Male	Age-standardized	Burkitt lymphoma	Rate	2004	0.0459139840264105	0.0709195037645577	0.0234625894904309
1068	Deaths	Australasia	Male	Age-standardized	Burkitt lymphoma	Rate	2003	0.0472455330188019	0.0748925504402531	0.0246179619500125
1069	Deaths	Australasia	Male	Age-standardized	Burkitt lymphoma	Rate	2007	0.0418949425744378	0.0637635919925113	0.0216159028663005
1070	Deaths	Australasia	Male	Age-standardized	Burkitt lymphoma	Rate	2006	0.0442267971808687	0.0687889644387317	0.0226424531578499
1071	Deaths	Australasia	Male	Age-standardized	Burkitt lymphoma	Rate	2005	0.0454385424460845	0.0699395577219206	0.023107321642968
1072	Deaths	Australasia	Male	Age-standardized	Burkitt lymphoma	Rate	2008	0.0417273316410122	0.0651124426865577	0.0208992796942291
1073	Deaths	Australasia	Male	Age-standardized	Burkitt lymphoma	Rate	2009	0.0405770510033657	0.0642613167168607	0.0199701251913366
1074	Deaths	Australasia	Male	Age-standardized	Burkitt lymphoma	Rate	2010	0.0404521504716983	0.0636767423425507	0.0204442587856839
1075	Deaths	Australasia	Male	Age-standardized	Burkitt lymphoma	Rate	2011	0.0394566622354591	0.0614524835381785	0.0196007984152275
1076	Deaths	Australasia	Male	Age-standardized	Burkitt lymphoma	Rate	2012	0.0373515552857175	0.0591120932475559	0.0177489175035983
1077	Deaths	Australasia	Male	Age-standardized	Burkitt lymphoma	Rate	2013	0.0371399180443657	0.0602183556950803	0.0175436611878127
1078	Deaths	Australasia	Male	Age-standardized	Burkitt lymphoma	Rate	2014	0.0373860431944962	0.059076202616523	0.018726380210726
1079	Deaths	Australasia	Male	Age-standardized	Burkitt lymphoma	Rate	2015	0.0311904353600301	0.0508563049206657	0.0154191081977625
1080	Deaths	Australasia	Male	Age-standardized	Burkitt lymphoma	Rate	2016	0.0271541602139066	0.045438405177494	0.0130154639459614
1081	Deaths	Australasia	Male	Age-standardized	Burkitt lymphoma	Rate	2017	0.0245979725572287	0.0420015444812067	0.0107547846583347
1082	Deaths	Australasia	Male	Age-standardized	Burkitt lymphoma	Rate	2018	0.0235578427619135	0.0411644725934819	0.00976858707581185
1083	Deaths	Australasia	Male	Age-standardized	Burkitt lymphoma	Rate	2019	0.0247439833398455	0.0428893328670066	0.0110762177804212
1084	Deaths	Australasia	Male	Age-standardized	Burkitt lymphoma	Rate	2021	0.0210865416463723	0.037287598641357	0.00918432574148383
1085	Deaths	Australasia	Male	Age-standardized	Burkitt lymphoma	Rate	1996	0.0494759963075697	0.0784979028739512	0.0297031988650212
1086	Deaths	Australasia	Male	Age-standardized	Burkitt lymphoma	Rate	2002	0.0478387775253541	0.0736850089480269	0.0259754265941885
1087	Deaths	Australasia	Male	Age-standardized	Burkitt lymphoma	Rate	1993	0.0420642668109767	0.0695666896374541	0.0251156141043022
1088	Deaths	Australasia	Male	Age-standardized	Burkitt lymphoma	Rate	2020	0.0226602453102894	0.038898270369738	0.0101961555442165
1089	Deaths	Australasia	Female	Age-standardized	Burkitt lymphoma	Rate	1990	0.00928778483991558	0.0164084500803352	0.00462913166581825
1090	Deaths	Australasia	Female	Age-standardized	Burkitt lymphoma	Rate	1991	0.00970309249051131	0.0170689009478937	0.0048930474441087
1091	Deaths	Australasia	Female	Age-standardized	Burkitt lymphoma	Rate	1992	0.0106104100270309	0.0188103955976734	0.00523602182456772
1092	Deaths	Australasia	Female	Age-standardized	Burkitt lymphoma	Rate	1994	0.0105128413297572	0.0181679536542231	0.00539293504321183
1093	Deaths	Australasia	Female	Age-standardized	Burkitt lymphoma	Rate	1997	0.0121269585493705	0.0210810531955525	0.00625506051581414
1094	Deaths	Australasia	Female	Age-standardized	Burkitt lymphoma	Rate	1995	0.0128606999099312	0.0216257841501838	0.00639508503394163
1095	Deaths	Australasia	Female	Age-standardized	Burkitt lymphoma	Rate	2000	0.0127022760115746	0.0215933223568038	0.00617737167364194
1096	Deaths	Australasia	Female	Age-standardized	Burkitt lymphoma	Rate	1999	0.0117127166953305	0.0207065351149846	0.00574633065663945
1097	Deaths	Australasia	Female	Age-standardized	Burkitt lymphoma	Rate	2001	0.011987271424233	0.0205034039511785	0.00597664034926714
1098	Deaths	Australasia	Female	Age-standardized	Burkitt lymphoma	Rate	1998	0.0111032817586016	0.0194888122071388	0.00554899266904405
1099	Deaths	Australasia	Female	Age-standardized	Burkitt lymphoma	Rate	2004	0.0110662117869085	0.0191237687557488	0.00505009602461119
1100	Deaths	Australasia	Female	Age-standardized	Burkitt lymphoma	Rate	2003	0.0116221827749282	0.0198243686807783	0.00542438861771772
1101	Deaths	Australasia	Female	Age-standardized	Burkitt lymphoma	Rate	2007	0.011315035200791	0.0201229852574841	0.00517373954745712
1102	Deaths	Australasia	Female	Age-standardized	Burkitt lymphoma	Rate	2006	0.0110344675273094	0.0200332258401245	0.00485318171905157
1103	Deaths	Australasia	Female	Age-standardized	Burkitt lymphoma	Rate	2005	0.010790080719957	0.0192710565718378	0.00493916894990797
1104	Deaths	Australasia	Female	Age-standardized	Burkitt lymphoma	Rate	2008	0.0118640791135219	0.0209379961406352	0.00550109638402148
1105	Deaths	Australasia	Female	Age-standardized	Burkitt lymphoma	Rate	2009	0.0109116251937409	0.0189440459611701	0.00474952604020019
1106	Deaths	Australasia	Female	Age-standardized	Burkitt lymphoma	Rate	2010	0.0105115480306836	0.0184855888293609	0.00446529075707054
1107	Deaths	Australasia	Female	Age-standardized	Burkitt lymphoma	Rate	2011	0.0103930795529703	0.0184369746621194	0.00453291375513545
1108	Deaths	Australasia	Female	Age-standardized	Burkitt lymphoma	Rate	2012	0.010649889283399	0.0188974228232422	0.00456629276108074
1109	Deaths	Australasia	Female	Age-standardized	Burkitt lymphoma	Rate	2013	0.0104077688518619	0.0187299855174971	0.00461818613476939
1110	Deaths	Australasia	Female	Age-standardized	Burkitt lymphoma	Rate	2014	0.00958157844350117	0.017412161103555	0.00414636571769372
1111	Deaths	Australasia	Female	Age-standardized	Burkitt lymphoma	Rate	2015	0.00752864761055489	0.0140649596320826	0.0031898575986445
1112	Deaths	Australasia	Female	Age-standardized	Burkitt lymphoma	Rate	2016	0.00676756251123135	0.012322247683675	0.00288982264244166
1113	Deaths	Australasia	Female	Age-standardized	Burkitt lymphoma	Rate	2017	0.00689823588758469	0.0124064905024505	0.00298045031804415
1114	Deaths	Australasia	Female	Age-standardized	Burkitt lymphoma	Rate	2018	0.00628386537202444	0.0117668774120869	0.00246438767449106
1115	Deaths	Australasia	Female	Age-standardized	Burkitt lymphoma	Rate	2019	0.00622129900813674	0.0115591802668229	0.00249794085463392
1116	Deaths	Australasia	Female	Age-standardized	Burkitt lymphoma	Rate	2021	0.0052026478498104	0.010148439451128	0.00164195578518263
1117	Deaths	Australasia	Female	Age-standardized	Burkitt lymphoma	Rate	1996	0.0123766726491745	0.0211390603086944	0.00635986287919829
1118	Deaths	Australasia	Female	Age-standardized	Burkitt lymphoma	Rate	2002	0.0123551879403518	0.0210147648849923	0.00592541061189078
1119	Deaths	Australasia	Female	Age-standardized	Burkitt lymphoma	Rate	1993	0.0101526065483275	0.0178110203106669	0.00506682256809129
1120	Deaths	Australasia	Female	Age-standardized	Burkitt lymphoma	Rate	2020	0.00483110541784318	0.00949418821413468	0.0016401812351511
1121	Deaths	Australasia	Both	Age-standardized	Burkitt lymphoma	Rate	1990	0.0264647230765024	0.0430880889689186	0.0162561685152315
1122	Deaths	Australasia	Both	Age-standardized	Burkitt lymphoma	Rate	1991	0.0261716592181986	0.0411157597955345	0.016429058564878
1123	Deaths	Australasia	Both	Age-standardized	Burkitt lymphoma	Rate	1992	0.0261934292410739	0.0404391325892282	0.0169297364225702
1124	Deaths	Australasia	Both	Age-standardized	Burkitt lymphoma	Rate	1994	0.0285308384668336	0.043935019080589	0.0189965639848154
1125	Deaths	Australasia	Both	Age-standardized	Burkitt lymphoma	Rate	1997	0.0310945332145472	0.0457365148210606	0.02004028893428
1126	Deaths	Australasia	Both	Age-standardized	Burkitt lymphoma	Rate	1995	0.0333979376093048	0.0497040274771165	0.0220352547580395
1127	Deaths	Australasia	Both	Age-standardized	Burkitt lymphoma	Rate	2000	0.0301057771329462	0.0444176382027234	0.0178298779000181
1128	Deaths	Australasia	Both	Age-standardized	Burkitt lymphoma	Rate	1999	0.0302739796233438	0.0451842826939141	0.0184161476066471
1129	Deaths	Australasia	Both	Age-standardized	Burkitt lymphoma	Rate	2001	0.0304973562865804	0.0452580076166752	0.0178300253602008
1130	Deaths	Australasia	Both	Age-standardized	Burkitt lymphoma	Rate	1998	0.0310160422310328	0.0455968732431074	0.0191544631787086
1131	Deaths	Australasia	Both	Age-standardized	Burkitt lymphoma	Rate	2004	0.0289611253696381	0.0419820309556665	0.0163577242836403
1132	Deaths	Australasia	Both	Age-standardized	Burkitt lymphoma	Rate	2003	0.0299237504832824	0.0438777358776646	0.0172702062382324
1133	Deaths	Australasia	Both	Age-standardized	Burkitt lymphoma	Rate	2007	0.0269987298934436	0.0394640501754032	0.0152355606439687
1134	Deaths	Australasia	Both	Age-standardized	Burkitt lymphoma	Rate	2006	0.0280601127764124	0.0405981543223407	0.0160249872277905
1135	Deaths	Australasia	Both	Age-standardized	Burkitt lymphoma	Rate	2005	0.0285728267824395	0.0411931759184488	0.0161356117808431
1136	Deaths	Australasia	Both	Age-standardized	Burkitt lymphoma	Rate	2008	0.0271798363429822	0.0400894619411742	0.0155385617234412
1137	Deaths	Australasia	Both	Age-standardized	Burkitt lymphoma	Rate	2009	0.0261318455944579	0.0386402520430384	0.0143795899338849
1138	Deaths	Australasia	Both	Age-standardized	Burkitt lymphoma	Rate	2010	0.0258821306613259	0.0386886610722219	0.0140354423092958
1139	Deaths	Australasia	Both	Age-standardized	Burkitt lymphoma	Rate	2011	0.0253170574333149	0.0379610975408094	0.0133905807237229
1140	Deaths	Australasia	Both	Age-standardized	Burkitt lymphoma	Rate	2012	0.0243668247683959	0.0366570782247142	0.0126201593088576
1141	Deaths	Australasia	Both	Age-standardized	Burkitt lymphoma	Rate	2013	0.024140999848884	0.0365545200756926	0.0125398172941479
1142	Deaths	Australasia	Both	Age-standardized	Burkitt lymphoma	Rate	2014	0.0238641882455815	0.0350331053572953	0.0125836776610282
1143	Deaths	Australasia	Both	Age-standardized	Burkitt lymphoma	Rate	2015	0.0196796742472828	0.0301828413139378	0.0101107499031395
1144	Deaths	Australasia	Both	Age-standardized	Burkitt lymphoma	Rate	2016	0.0172364260657194	0.0272818821649077	0.00864065246911818
1145	Deaths	Australasia	Both	Age-standardized	Burkitt lymphoma	Rate	2017	0.0159870565582728	0.0256537569982726	0.00757543256603605
1146	Deaths	Australasia	Both	Age-standardized	Burkitt lymphoma	Rate	2018	0.015155145345621	0.0247057793210184	0.00689742653438653
1147	Deaths	Australasia	Both	Age-standardized	Burkitt lymphoma	Rate	2019	0.015734016037153	0.0260237355216879	0.00745357544549002
1148	Deaths	Australasia	Both	Age-standardized	Burkitt lymphoma	Rate	2021	0.0133660283300393	0.0222735086252115	0.00593842237088308
1149	Deaths	Australasia	Both	Age-standardized	Burkitt lymphoma	Rate	1996	0.0314000301364832	0.0468765546791414	0.0202216801742118
1150	Deaths	Australasia	Both	Age-standardized	Burkitt lymphoma	Rate	2002	0.0305879143720089	0.0443909993614795	0.0183446699154585
1151	Deaths	Australasia	Both	Age-standardized	Burkitt lymphoma	Rate	1993	0.0265011290659405	0.0409930244762144	0.0172236903137853
1152	Deaths	Australasia	Both	Age-standardized	Burkitt lymphoma	Rate	2020	0.0139910784511937	0.0230521079893555	0.0064498228347151
1153	Deaths	Southern Sub-Saharan Africa	Male	Age-standardized	Burkitt lymphoma	Rate	1990	0.0986512812817543	0.189328566841129	0.0441723152250422
1154	Deaths	Southern Sub-Saharan Africa	Male	Age-standardized	Burkitt lymphoma	Rate	1991	0.0952283312243178	0.175266007135372	0.0433030494966343
1155	Deaths	Southern Sub-Saharan Africa	Male	Age-standardized	Burkitt lymphoma	Rate	1992	0.0924309965663465	0.162155368985814	0.0465367535997748
1156	Deaths	Southern Sub-Saharan Africa	Male	Age-standardized	Burkitt lymphoma	Rate	1994	0.0867440579605599	0.142741165672247	0.0471269178830026
1157	Deaths	Southern Sub-Saharan Africa	Male	Age-standardized	Burkitt lymphoma	Rate	1997	0.0676101788489044	0.105936722324584	0.037627948002187
1158	Deaths	Southern Sub-Saharan Africa	Male	Age-standardized	Burkitt lymphoma	Rate	1995	0.0779960302673892	0.126704414451446	0.0432671847348605
1159	Deaths	Southern Sub-Saharan Africa	Male	Age-standardized	Burkitt lymphoma	Rate	2000	0.0863497722574416	0.13689378426488	0.0468625464859961
1160	Deaths	Southern Sub-Saharan Africa	Male	Age-standardized	Burkitt lymphoma	Rate	1999	0.0786782803158829	0.122806877999672	0.0432997106706156
1161	Deaths	Southern Sub-Saharan Africa	Male	Age-standardized	Burkitt lymphoma	Rate	2001	0.0934694228759788	0.15225461765113	0.0490355108386042
1162	Deaths	Southern Sub-Saharan Africa	Male	Age-standardized	Burkitt lymphoma	Rate	1998	0.0717029988379332	0.109858164962624	0.0393896677772837
1163	Deaths	Southern Sub-Saharan Africa	Male	Age-standardized	Burkitt lymphoma	Rate	2004	0.108295959225023	0.179379123031954	0.0537489782654801
1164	Deaths	Southern Sub-Saharan Africa	Male	Age-standardized	Burkitt lymphoma	Rate	2003	0.108018936161364	0.178419486456748	0.0528819595341922
1165	Deaths	Southern Sub-Saharan Africa	Male	Age-standardized	Burkitt lymphoma	Rate	2007	0.104266181031414	0.1752717323183	0.0535545871749889
1166	Deaths	Southern Sub-Saharan Africa	Male	Age-standardized	Burkitt lymphoma	Rate	2006	0.114775482637601	0.198905707748164	0.0585786872232512
1167	Deaths	Southern Sub-Saharan Africa	Male	Age-standardized	Burkitt lymphoma	Rate	2005	0.114482643188185	0.192691930294631	0.0575230012628733
1168	Deaths	Southern Sub-Saharan Africa	Male	Age-standardized	Burkitt lymphoma	Rate	2008	0.1212545519463	0.215825854425331	0.0619830657835594
1169	Deaths	Southern Sub-Saharan Africa	Male	Age-standardized	Burkitt lymphoma	Rate	2009	0.121537983315065	0.214187381878152	0.0631920236860082
1170	Deaths	Southern Sub-Saharan Africa	Male	Age-standardized	Burkitt lymphoma	Rate	2010	0.12643248389363	0.224807762953477	0.0644173006862628
1171	Deaths	Southern Sub-Saharan Africa	Male	Age-standardized	Burkitt lymphoma	Rate	2011	0.141776501303879	0.253458257599913	0.0696833736008072
1172	Deaths	Southern Sub-Saharan Africa	Male	Age-standardized	Burkitt lymphoma	Rate	2012	0.148900959894043	0.275956088462055	0.0722818520130863
1173	Deaths	Southern Sub-Saharan Africa	Male	Age-standardized	Burkitt lymphoma	Rate	2013	0.141138300222146	0.270871066710192	0.0657631058498203
1174	Deaths	Southern Sub-Saharan Africa	Male	Age-standardized	Burkitt lymphoma	Rate	2014	0.141147253820412	0.273899569898907	0.062575840433772
1175	Deaths	Southern Sub-Saharan Africa	Male	Age-standardized	Burkitt lymphoma	Rate	2015	0.152093557608478	0.296923376554524	0.0682097117579207
1176	Deaths	Southern Sub-Saharan Africa	Male	Age-standardized	Burkitt lymphoma	Rate	2016	0.166032634708288	0.334795205372053	0.0733625499540703
1177	Deaths	Southern Sub-Saharan Africa	Male	Age-standardized	Burkitt lymphoma	Rate	2017	0.165440931295573	0.33695778203646	0.0701014588418314
1178	Deaths	Southern Sub-Saharan Africa	Male	Age-standardized	Burkitt lymphoma	Rate	2018	0.178310819595238	0.366558850088253	0.0750835840462106
1179	Deaths	Southern Sub-Saharan Africa	Male	Age-standardized	Burkitt lymphoma	Rate	2019	0.178294917145466	0.351673241962919	0.07572444134755
1180	Deaths	Southern Sub-Saharan Africa	Male	Age-standardized	Burkitt lymphoma	Rate	2021	0.187626619394568	0.360304208256523	0.0804851689527989
1181	Deaths	Southern Sub-Saharan Africa	Male	Age-standardized	Burkitt lymphoma	Rate	1996	0.0687337172137442	0.108102336595257	0.0381353672209449
1182	Deaths	Southern Sub-Saharan Africa	Male	Age-standardized	Burkitt lymphoma	Rate	2002	0.0999454912423725	0.162562816634464	0.0507354437082413
1183	Deaths	Southern Sub-Saharan Africa	Male	Age-standardized	Burkitt lymphoma	Rate	1993	0.0837943368034728	0.144641804485099	0.0430778507722476
1184	Deaths	Southern Sub-Saharan Africa	Male	Age-standardized	Burkitt lymphoma	Rate	2020	0.175002098213522	0.339763772420626	0.0761471409116742
1185	Deaths	Southern Sub-Saharan Africa	Female	Age-standardized	Burkitt lymphoma	Rate	1990	0.0328621338632042	0.0784334942754693	0.0107228043875504
1186	Deaths	Southern Sub-Saharan Africa	Female	Age-standardized	Burkitt lymphoma	Rate	1991	0.0323525414407057	0.0738443428595514	0.0112108511229952
1187	Deaths	Southern Sub-Saharan Africa	Female	Age-standardized	Burkitt lymphoma	Rate	1992	0.0311818522786231	0.0692153218228885	0.0117033295272855
1188	Deaths	Southern Sub-Saharan Africa	Female	Age-standardized	Burkitt lymphoma	Rate	1994	0.0282961555741416	0.0573827346633039	0.0123192307521218
1189	Deaths	Southern Sub-Saharan Africa	Female	Age-standardized	Burkitt lymphoma	Rate	1997	0.0224165072097123	0.0344255097819433	0.0108797824795545
1190	Deaths	Southern Sub-Saharan Africa	Female	Age-standardized	Burkitt lymphoma	Rate	1995	0.0258561682433034	0.0498009800224183	0.0116854417048887
1191	Deaths	Southern Sub-Saharan Africa	Female	Age-standardized	Burkitt lymphoma	Rate	2000	0.0262585247992312	0.040431752977686	0.0130988763067005
1192	Deaths	Southern Sub-Saharan Africa	Female	Age-standardized	Burkitt lymphoma	Rate	1999	0.0244359685224535	0.0368688015484281	0.0120251257468613
1193	Deaths	Southern Sub-Saharan Africa	Female	Age-standardized	Burkitt lymphoma	Rate	2001	0.0276087635438212	0.0448136251217672	0.0133269629261655
1194	Deaths	Southern Sub-Saharan Africa	Female	Age-standardized	Burkitt lymphoma	Rate	1998	0.0227622147826856	0.0334623647067181	0.0112538295534614
1195	Deaths	Southern Sub-Saharan Africa	Female	Age-standardized	Burkitt lymphoma	Rate	2004	0.0323264682681806	0.0557217898697342	0.0155505469829521
1196	Deaths	Southern Sub-Saharan Africa	Female	Age-standardized	Burkitt lymphoma	Rate	2003	0.0318242102233215	0.055305166699301	0.0153838898571747
1197	Deaths	Southern Sub-Saharan Africa	Female	Age-standardized	Burkitt lymphoma	Rate	2007	0.030144908039896	0.050442575285067	0.0159969660971882
1198	Deaths	Southern Sub-Saharan Africa	Female	Age-standardized	Burkitt lymphoma	Rate	2006	0.0325370117992976	0.0552427710782334	0.0167847551275814
1199	Deaths	Southern Sub-Saharan Africa	Female	Age-standardized	Burkitt lymphoma	Rate	2005	0.0330818520875869	0.0582101849250087	0.0164321402630278
1200	Deaths	Southern Sub-Saharan Africa	Female	Age-standardized	Burkitt lymphoma	Rate	2008	0.0335499227217717	0.0635385602040703	0.017168353714609
1201	Deaths	Southern Sub-Saharan Africa	Female	Age-standardized	Burkitt lymphoma	Rate	2009	0.0336919936668285	0.0641078363918944	0.0168616769260174
1202	Deaths	Southern Sub-Saharan Africa	Female	Age-standardized	Burkitt lymphoma	Rate	2010	0.0359564171296076	0.0689451283900711	0.0178481228258813
1203	Deaths	Southern Sub-Saharan Africa	Female	Age-standardized	Burkitt lymphoma	Rate	2011	0.041048091540306	0.0795818649870972	0.0196714321189798
1204	Deaths	Southern Sub-Saharan Africa	Female	Age-standardized	Burkitt lymphoma	Rate	2012	0.0431673036841466	0.084004967144018	0.0204703522005528
1205	Deaths	Southern Sub-Saharan Africa	Female	Age-standardized	Burkitt lymphoma	Rate	2013	0.0408949403146858	0.0820976399187268	0.0181163656485654
1206	Deaths	Southern Sub-Saharan Africa	Female	Age-standardized	Burkitt lymphoma	Rate	2014	0.0414722818523225	0.0882648910200229	0.0168059774744512
1207	Deaths	Southern Sub-Saharan Africa	Female	Age-standardized	Burkitt lymphoma	Rate	2015	0.0452826076072255	0.0945647787252734	0.0185992067390662
1208	Deaths	Southern Sub-Saharan Africa	Female	Age-standardized	Burkitt lymphoma	Rate	2016	0.0501342670709128	0.110614402503887	0.019929134554495
1209	Deaths	Southern Sub-Saharan Africa	Female	Age-standardized	Burkitt lymphoma	Rate	2017	0.0498635676894681	0.103811596019964	0.0194254000292987
1210	Deaths	Southern Sub-Saharan Africa	Female	Age-standardized	Burkitt lymphoma	Rate	2018	0.0547468762566827	0.119473997849929	0.020859155775125
1211	Deaths	Southern Sub-Saharan Africa	Female	Age-standardized	Burkitt lymphoma	Rate	2019	0.0562505628096193	0.119794812194039	0.0216643555785289
1212	Deaths	Southern Sub-Saharan Africa	Female	Age-standardized	Burkitt lymphoma	Rate	2021	0.0597168700278516	0.133247276417202	0.0226825565564682
1213	Deaths	Southern Sub-Saharan Africa	Female	Age-standardized	Burkitt lymphoma	Rate	1996	0.0233474666082022	0.0395369783976275	0.0108172413731904
1214	Deaths	Southern Sub-Saharan Africa	Female	Age-standardized	Burkitt lymphoma	Rate	2002	0.0292942558563147	0.048217323436967	0.0144645220245132
1215	Deaths	Southern Sub-Saharan Africa	Female	Age-standardized	Burkitt lymphoma	Rate	1993	0.0287532509757186	0.062568315052496	0.0113470191340884
1216	Deaths	Southern Sub-Saharan Africa	Female	Age-standardized	Burkitt lymphoma	Rate	2020	0.0551485698424956	0.113750317264144	0.0217498314653397
1217	Deaths	Southern Sub-Saharan Africa	Both	Age-standardized	Burkitt lymphoma	Rate	1990	0.065750329257786	0.112517677381399	0.0320994787840293
1218	Deaths	Southern Sub-Saharan Africa	Both	Age-standardized	Burkitt lymphoma	Rate	1991	0.0637800409798365	0.106289947697479	0.0332074361298367
1219	Deaths	Southern Sub-Saharan Africa	Both	Age-standardized	Burkitt lymphoma	Rate	1992	0.0617935279821908	0.101741751204022	0.0338856284134632
1220	Deaths	Southern Sub-Saharan Africa	Both	Age-standardized	Burkitt lymphoma	Rate	1994	0.0575117721922979	0.0902419746255657	0.033803640575749
1221	Deaths	Southern Sub-Saharan Africa	Both	Age-standardized	Burkitt lymphoma	Rate	1997	0.045007888555117	0.0657046858497196	0.0268428437024946
1222	Deaths	Southern Sub-Saharan Africa	Both	Age-standardized	Burkitt lymphoma	Rate	1995	0.0519200132468176	0.0796383709583175	0.0311481430921397
1223	Deaths	Southern Sub-Saharan Africa	Both	Age-standardized	Burkitt lymphoma	Rate	2000	0.0563196220067425	0.0840313997710721	0.0340646954711985
1224	Deaths	Southern Sub-Saharan Africa	Both	Age-standardized	Burkitt lymphoma	Rate	1999	0.0515605833059851	0.0756795000040096	0.0312085012111584
1225	Deaths	Southern Sub-Saharan Africa	Both	Age-standardized	Burkitt lymphoma	Rate	2001	0.060581518341594	0.0923209341838049	0.035560857667134
1226	Deaths	Southern Sub-Saharan Africa	Both	Age-standardized	Burkitt lymphoma	Rate	1998	0.0472304068627115	0.0684913601024143	0.0286005459034585
1227	Deaths	Southern Sub-Saharan Africa	Both	Age-standardized	Burkitt lymphoma	Rate	2004	0.0705079019416116	0.107572910394278	0.0393320755321694
1228	Deaths	Southern Sub-Saharan Africa	Both	Age-standardized	Burkitt lymphoma	Rate	2003	0.0700669057277371	0.109437159447695	0.039021711075758
1229	Deaths	Southern Sub-Saharan Africa	Both	Age-standardized	Burkitt lymphoma	Rate	2007	0.0674823502621691	0.106696393995663	0.0382043703152021
1230	Deaths	Southern Sub-Saharan Africa	Both	Age-standardized	Burkitt lymphoma	Rate	2006	0.0739549368058242	0.117919863111274	0.0410862849558315
1231	Deaths	Southern Sub-Saharan Africa	Both	Age-standardized	Burkitt lymphoma	Rate	2005	0.07404417066805	0.116368046532766	0.0417276663932977
1232	Deaths	Southern Sub-Saharan Africa	Both	Age-standardized	Burkitt lymphoma	Rate	2008	0.0777193616689474	0.127812361457091	0.0432377561631419
1233	Deaths	Southern Sub-Saharan Africa	Both	Age-standardized	Burkitt lymphoma	Rate	2009	0.0779088560240044	0.128121205296939	0.0439302653764372
1234	Deaths	Southern Sub-Saharan Africa	Both	Age-standardized	Burkitt lymphoma	Rate	2010	0.081470018162268	0.133799562723505	0.0445766907110584
1235	Deaths	Southern Sub-Saharan Africa	Both	Age-standardized	Burkitt lymphoma	Rate	2011	0.0916987820153513	0.153264086911571	0.0494138912381213
1236	Deaths	Southern Sub-Saharan Africa	Both	Age-standardized	Burkitt lymphoma	Rate	2012	0.0963300710088356	0.16588496256258	0.0515040245033725
1237	Deaths	Southern Sub-Saharan Africa	Both	Age-standardized	Burkitt lymphoma	Rate	2013	0.0913051695224431	0.159241095514585	0.0477359859231035
1238	Deaths	Southern Sub-Saharan Africa	Both	Age-standardized	Burkitt lymphoma	Rate	2014	0.0916106407380902	0.164037877999493	0.0447980248846455
1239	Deaths	Southern Sub-Saharan Africa	Both	Age-standardized	Burkitt lymphoma	Rate	2015	0.0990293715745111	0.180804191182058	0.0470321870395096
1240	Deaths	Southern Sub-Saharan Africa	Both	Age-standardized	Burkitt lymphoma	Rate	2016	0.108477031829008	0.197821349749858	0.0515854379772286
1241	Deaths	Southern Sub-Saharan Africa	Both	Age-standardized	Burkitt lymphoma	Rate	2017	0.108063651574116	0.199304396430259	0.0487210434872994
1242	Deaths	Southern Sub-Saharan Africa	Both	Age-standardized	Burkitt lymphoma	Rate	2018	0.116993085044157	0.222719939845474	0.0523090994045851
1243	Deaths	Southern Sub-Saharan Africa	Both	Age-standardized	Burkitt lymphoma	Rate	2019	0.117750824340707	0.212433922905776	0.05469044180445
1244	Deaths	Southern Sub-Saharan Africa	Both	Age-standardized	Burkitt lymphoma	Rate	2021	0.124210076193212	0.220757415354338	0.0578926711306948
1245	Deaths	Southern Sub-Saharan Africa	Both	Age-standardized	Burkitt lymphoma	Rate	1996	0.0460348496147598	0.0679006752356509	0.0270974218639029
1246	Deaths	Southern Sub-Saharan Africa	Both	Age-standardized	Burkitt lymphoma	Rate	2002	0.0647063771292067	0.0984697106251757	0.0375219360567981
1247	Deaths	Southern Sub-Saharan Africa	Both	Age-standardized	Burkitt lymphoma	Rate	1993	0.0562608794192533	0.0902647210866079	0.0314093296549906
1248	Deaths	Southern Sub-Saharan Africa	Both	Age-standardized	Burkitt lymphoma	Rate	2020	0.115564332769181	0.206831532592383	0.0534564084789612
1249	Deaths	Eastern Sub-Saharan Africa	Male	Age-standardized	Burkitt lymphoma	Rate	1990	1.49170289848692	2.67161356564548	0.462707331920731
1250	Deaths	Eastern Sub-Saharan Africa	Male	Age-standardized	Burkitt lymphoma	Rate	1991	1.48018775567098	2.62391848464781	0.468936651410193
1251	Deaths	Eastern Sub-Saharan Africa	Male	Age-standardized	Burkitt lymphoma	Rate	1992	1.47776587279659	2.60863444692648	0.473986950947224
1252	Deaths	Eastern Sub-Saharan Africa	Male	Age-standardized	Burkitt lymphoma	Rate	1994	1.45383566138743	2.51831037948356	0.498465613308944
1253	Deaths	Eastern Sub-Saharan Africa	Male	Age-standardized	Burkitt lymphoma	Rate	1997	1.35423820291109	2.28661586460234	0.505933445056881
1254	Deaths	Eastern Sub-Saharan Africa	Male	Age-standardized	Burkitt lymphoma	Rate	1995	1.43214731513177	2.45058401999736	0.511252223635793
1255	Deaths	Eastern Sub-Saharan Africa	Male	Age-standardized	Burkitt lymphoma	Rate	2000	1.25171104246734	2.03525380018425	0.495545769938364
1256	Deaths	Eastern Sub-Saharan Africa	Male	Age-standardized	Burkitt lymphoma	Rate	1999	1.27142834860636	2.0729128057169	0.497079144797976
1257	Deaths	Eastern Sub-Saharan Africa	Male	Age-standardized	Burkitt lymphoma	Rate	2001	1.23228164352532	1.95233909601418	0.49496168868569
1258	Deaths	Eastern Sub-Saharan Africa	Male	Age-standardized	Burkitt lymphoma	Rate	1998	1.30796108030048	2.17881426643345	0.499782503364017
1259	Deaths	Eastern Sub-Saharan Africa	Male	Age-standardized	Burkitt lymphoma	Rate	2004	1.24411279478745	1.86678849346925	0.504624891350671
1260	Deaths	Eastern Sub-Saharan Africa	Male	Age-standardized	Burkitt lymphoma	Rate	2003	1.22788446379609	1.89169035113728	0.494427650993024
1261	Deaths	Eastern Sub-Saharan Africa	Male	Age-standardized	Burkitt lymphoma	Rate	2007	1.20929698179637	1.77763691732329	0.501780446014642
1262	Deaths	Eastern Sub-Saharan Africa	Male	Age-standardized	Burkitt lymphoma	Rate	2006	1.21839368104958	1.79333025269417	0.502713382729167
1263	Deaths	Eastern Sub-Saharan Africa	Male	Age-standardized	Burkitt lymphoma	Rate	2005	1.23692066729069	1.83354095936152	0.506861776137355
1264	Deaths	Eastern Sub-Saharan Africa	Male	Age-standardized	Burkitt lymphoma	Rate	2008	1.19032852132062	1.7580006680602	0.491527533393946
1265	Deaths	Eastern Sub-Saharan Africa	Male	Age-standardized	Burkitt lymphoma	Rate	2009	1.17194077066866	1.74595688575322	0.489104164642421
1266	Deaths	Eastern Sub-Saharan Africa	Male	Age-standardized	Burkitt lymphoma	Rate	2010	1.15088395514673	1.72253735911799	0.484787758355539
1267	Deaths	Eastern Sub-Saharan Africa	Male	Age-standardized	Burkitt lymphoma	Rate	2011	1.13926414246388	1.70815263129642	0.494488542212866
1268	Deaths	Eastern Sub-Saharan Africa	Male	Age-standardized	Burkitt lymphoma	Rate	2012	1.10192770564868	1.66894337218939	0.487702187376405
1269	Deaths	Eastern Sub-Saharan Africa	Male	Age-standardized	Burkitt lymphoma	Rate	2013	1.09076040428309	1.6564196400649	0.490219790376349
1270	Deaths	Eastern Sub-Saharan Africa	Male	Age-standardized	Burkitt lymphoma	Rate	2014	1.09325640032096	1.66540383605489	0.494988661688379
1271	Deaths	Eastern Sub-Saharan Africa	Male	Age-standardized	Burkitt lymphoma	Rate	2015	1.07740286515023	1.65412205937415	0.496870774059141
1272	Deaths	Eastern Sub-Saharan Africa	Male	Age-standardized	Burkitt lymphoma	Rate	2016	1.0735605363328	1.64754175761963	0.501033470679569
1273	Deaths	Eastern Sub-Saharan Africa	Male	Age-standardized	Burkitt lymphoma	Rate	2017	1.04475898943558	1.60303150615118	0.506383238141561
1274	Deaths	Eastern Sub-Saharan Africa	Male	Age-standardized	Burkitt lymphoma	Rate	2018	1.01430791965961	1.56484829980017	0.523983654460074
1275	Deaths	Eastern Sub-Saharan Africa	Male	Age-standardized	Burkitt lymphoma	Rate	2019	0.985627255371917	1.50415716387518	0.510022583198744
1276	Deaths	Eastern Sub-Saharan Africa	Male	Age-standardized	Burkitt lymphoma	Rate	2021	0.932149477569789	1.42690226809157	0.489253335280026
1277	Deaths	Eastern Sub-Saharan Africa	Male	Age-standardized	Burkitt lymphoma	Rate	1996	1.39191244645344	2.37114239443209	0.502633653645857
1278	Deaths	Eastern Sub-Saharan Africa	Male	Age-standardized	Burkitt lymphoma	Rate	2002	1.23263615768549	1.9291768670598	0.496331026333498
1279	Deaths	Eastern Sub-Saharan Africa	Male	Age-standardized	Burkitt lymphoma	Rate	1993	1.47595893804897	2.5754200890393	0.491938040540836
1280	Deaths	Eastern Sub-Saharan Africa	Male	Age-standardized	Burkitt lymphoma	Rate	2020	0.972839325357338	1.47031896146533	0.504297792723227
1281	Deaths	Eastern Sub-Saharan Africa	Female	Age-standardized	Burkitt lymphoma	Rate	1990	0.714565556615502	1.29254507966329	0.270022234439774
1282	Deaths	Eastern Sub-Saharan Africa	Female	Age-standardized	Burkitt lymphoma	Rate	1991	0.706598731394413	1.27903498539202	0.270477525763453
1283	Deaths	Eastern Sub-Saharan Africa	Female	Age-standardized	Burkitt lymphoma	Rate	1992	0.698085942421494	1.27094295735506	0.264989227922734
1284	Deaths	Eastern Sub-Saharan Africa	Female	Age-standardized	Burkitt lymphoma	Rate	1994	0.668012269983975	1.18191656622977	0.250103790128155
1285	Deaths	Eastern Sub-Saharan Africa	Female	Age-standardized	Burkitt lymphoma	Rate	1997	0.605843076590957	1.02130870144724	0.238240588135484
1286	Deaths	Eastern Sub-Saharan Africa	Female	Age-standardized	Burkitt lymphoma	Rate	1995	0.653824643027018	1.14218790076814	0.248065227767264
1287	Deaths	Eastern Sub-Saharan Africa	Female	Age-standardized	Burkitt lymphoma	Rate	2000	0.564195715083516	0.909221879542777	0.226966412419041
1288	Deaths	Eastern Sub-Saharan Africa	Female	Age-standardized	Burkitt lymphoma	Rate	1999	0.572654500898172	0.938806573559987	0.22762861984267
1289	Deaths	Eastern Sub-Saharan Africa	Female	Age-standardized	Burkitt lymphoma	Rate	2001	0.555832403026829	0.885220278012991	0.222440190456603
1290	Deaths	Eastern Sub-Saharan Africa	Female	Age-standardized	Burkitt lymphoma	Rate	1998	0.583278091585904	0.972629855607919	0.23068761599669
1291	Deaths	Eastern Sub-Saharan Africa	Female	Age-standardized	Burkitt lymphoma	Rate	2004	0.559838919785615	0.85892638901474	0.221852013709383
1292	Deaths	Eastern Sub-Saharan Africa	Female	Age-standardized	Burkitt lymphoma	Rate	2003	0.548157996926875	0.85261926041911	0.213649198315158
1293	Deaths	Eastern Sub-Saharan Africa	Female	Age-standardized	Burkitt lymphoma	Rate	2007	0.534106227506571	0.819145168822579	0.210029487165182
1294	Deaths	Eastern Sub-Saharan Africa	Female	Age-standardized	Burkitt lymphoma	Rate	2006	0.542199899747411	0.827466294976533	0.208911914167087
1295	Deaths	Eastern Sub-Saharan Africa	Female	Age-standardized	Burkitt lymphoma	Rate	2005	0.551475261371564	0.853230598991557	0.216254178677487
1296	Deaths	Eastern Sub-Saharan Africa	Female	Age-standardized	Burkitt lymphoma	Rate	2008	0.518887664761053	0.805683517208125	0.205278633860418
1297	Deaths	Eastern Sub-Saharan Africa	Female	Age-standardized	Burkitt lymphoma	Rate	2009	0.508745406405391	0.79307050923296	0.198973254920417
1298	Deaths	Eastern Sub-Saharan Africa	Female	Age-standardized	Burkitt lymphoma	Rate	2010	0.509463033454196	0.777420650834658	0.202769655591393
1299	Deaths	Eastern Sub-Saharan Africa	Female	Age-standardized	Burkitt lymphoma	Rate	2011	0.51350463790154	0.784225338450021	0.209617441215489
1300	Deaths	Eastern Sub-Saharan Africa	Female	Age-standardized	Burkitt lymphoma	Rate	2012	0.49871798999146	0.768299308406032	0.20375335251786
1301	Deaths	Eastern Sub-Saharan Africa	Female	Age-standardized	Burkitt lymphoma	Rate	2013	0.497333560108085	0.768351789203077	0.200013673941824
1302	Deaths	Eastern Sub-Saharan Africa	Female	Age-standardized	Burkitt lymphoma	Rate	2014	0.497469830016351	0.772663753367284	0.204676989169268
1303	Deaths	Eastern Sub-Saharan Africa	Female	Age-standardized	Burkitt lymphoma	Rate	2015	0.490066727511696	0.77213717431389	0.199043376589517
1304	Deaths	Eastern Sub-Saharan Africa	Female	Age-standardized	Burkitt lymphoma	Rate	2016	0.49297002443432	0.783090719936957	0.202428441239101
1305	Deaths	Eastern Sub-Saharan Africa	Female	Age-standardized	Burkitt lymphoma	Rate	2017	0.47013486120857	0.752906540606591	0.188788122682452
1306	Deaths	Eastern Sub-Saharan Africa	Female	Age-standardized	Burkitt lymphoma	Rate	2018	0.447501553218352	0.73252288843405	0.177712813166662
1307	Deaths	Eastern Sub-Saharan Africa	Female	Age-standardized	Burkitt lymphoma	Rate	2019	0.426617499563516	0.698884306848612	0.166222312744757
1308	Deaths	Eastern Sub-Saharan Africa	Female	Age-standardized	Burkitt lymphoma	Rate	2021	0.392869724872967	0.668370308980158	0.154604506985627
1309	Deaths	Eastern Sub-Saharan Africa	Female	Age-standardized	Burkitt lymphoma	Rate	1996	0.632859183768338	1.09744002272325	0.245119937719043
1310	Deaths	Eastern Sub-Saharan Africa	Female	Age-standardized	Burkitt lymphoma	Rate	2002	0.552374028718795	0.872392256514324	0.216485800588453
1311	Deaths	Eastern Sub-Saharan Africa	Female	Age-standardized	Burkitt lymphoma	Rate	1993	0.686536866849906	1.24580363549092	0.259489380804842
1312	Deaths	Eastern Sub-Saharan Africa	Female	Age-standardized	Burkitt lymphoma	Rate	2020	0.418462637154556	0.707857624709675	0.163078986480384
1313	Deaths	Eastern Sub-Saharan Africa	Both	Age-standardized	Burkitt lymphoma	Rate	1990	1.10895251122372	1.73946949706375	0.465442336396404
1314	Deaths	Eastern Sub-Saharan Africa	Both	Age-standardized	Burkitt lymphoma	Rate	1991	1.09901429064496	1.72835809910355	0.456291986422073
1315	Deaths	Eastern Sub-Saharan Africa	Both	Age-standardized	Burkitt lymphoma	Rate	1992	1.09342829062262	1.73542966083739	0.452318450652143
1316	Deaths	Eastern Sub-Saharan Africa	Both	Age-standardized	Burkitt lymphoma	Rate	1994	1.06618675916236	1.65779828052724	0.445451682311061
1317	Deaths	Eastern Sub-Saharan Africa	Both	Age-standardized	Burkitt lymphoma	Rate	1997	0.984985332504719	1.50055768144358	0.428184663463716
1318	Deaths	Eastern Sub-Saharan Africa	Both	Age-standardized	Burkitt lymphoma	Rate	1995	1.04815007847186	1.61898146906336	0.44588323422091
1319	Deaths	Eastern Sub-Saharan Africa	Both	Age-standardized	Burkitt lymphoma	Rate	2000	0.912503381956942	1.34282634788846	0.420464866094761
1320	Deaths	Eastern Sub-Saharan Africa	Both	Age-standardized	Burkitt lymphoma	Rate	1999	0.926664349876081	1.37916500304842	0.418725386221845
1321	Deaths	Eastern Sub-Saharan Africa	Both	Age-standardized	Burkitt lymphoma	Rate	2001	0.898533548054567	1.30264679336183	0.416236999431825
1322	Deaths	Eastern Sub-Saharan Africa	Both	Age-standardized	Burkitt lymphoma	Rate	1998	0.950405516634703	1.44542993925845	0.418809751041509
1323	Deaths	Eastern Sub-Saharan Africa	Both	Age-standardized	Burkitt lymphoma	Rate	2004	0.906539959571306	1.28526375324323	0.428225922808842
1324	Deaths	Eastern Sub-Saharan Africa	Both	Age-standardized	Burkitt lymphoma	Rate	2003	0.892542111879528	1.27621220685324	0.418740212520226
1325	Deaths	Eastern Sub-Saharan Africa	Both	Age-standardized	Burkitt lymphoma	Rate	2007	0.876268564517166	1.20235292452461	0.43431904532977
1326	Deaths	Eastern Sub-Saharan Africa	Both	Age-standardized	Burkitt lymphoma	Rate	2006	0.88483705205391	1.2209488309269	0.423907988357801
1327	Deaths	Eastern Sub-Saharan Africa	Both	Age-standardized	Burkitt lymphoma	Rate	2005	0.898785142165989	1.25384992509275	0.431248747023021
1328	Deaths	Eastern Sub-Saharan Africa	Both	Age-standardized	Burkitt lymphoma	Rate	2008	0.859195644273901	1.1856759964393	0.426706979948709
1329	Deaths	Eastern Sub-Saharan Africa	Both	Age-standardized	Burkitt lymphoma	Rate	2009	0.844925241801441	1.16877582892881	0.424436046597784
1330	Deaths	Eastern Sub-Saharan Africa	Both	Age-standardized	Burkitt lymphoma	Rate	2010	0.83465622100279	1.14469942015513	0.419857253688297
1331	Deaths	Eastern Sub-Saharan Africa	Both	Age-standardized	Burkitt lymphoma	Rate	2011	0.830804674631647	1.1404234064235	0.42410492982025
1332	Deaths	Eastern Sub-Saharan Africa	Both	Age-standardized	Burkitt lymphoma	Rate	2012	0.804623098952013	1.10969809822665	0.42187896761173
1333	Deaths	Eastern Sub-Saharan Africa	Both	Age-standardized	Burkitt lymphoma	Rate	2013	0.798320177981683	1.11448860822991	0.424183411618504
1334	Deaths	Eastern Sub-Saharan Africa	Both	Age-standardized	Burkitt lymphoma	Rate	2014	0.799685647579915	1.11330925701475	0.435790301432357
1335	Deaths	Eastern Sub-Saharan Africa	Both	Age-standardized	Burkitt lymphoma	Rate	2015	0.78800678008246	1.10649428253596	0.42651847169103
1336	Deaths	Eastern Sub-Saharan Africa	Both	Age-standardized	Burkitt lymphoma	Rate	2016	0.787485932190092	1.11638663485883	0.426356411458781
1337	Deaths	Eastern Sub-Saharan Africa	Both	Age-standardized	Burkitt lymphoma	Rate	2017	0.761624872353905	1.07046869069734	0.418808030689732
1338	Deaths	Eastern Sub-Saharan Africa	Both	Age-standardized	Burkitt lymphoma	Rate	2018	0.735045750135418	1.04414996906413	0.414418950389624
1339	Deaths	Eastern Sub-Saharan Africa	Both	Age-standardized	Burkitt lymphoma	Rate	2019	0.710257541648894	1.00833507370782	0.404360954600953
1340	Deaths	Eastern Sub-Saharan Africa	Both	Age-standardized	Burkitt lymphoma	Rate	2021	0.666646041540641	0.963547486743729	0.377840874780497
1341	Deaths	Eastern Sub-Saharan Africa	Both	Age-standardized	Burkitt lymphoma	Rate	1996	1.01741111388086	1.55703009340606	0.43779339377125
1342	Deaths	Eastern Sub-Saharan Africa	Both	Age-standardized	Burkitt lymphoma	Rate	2002	0.897015937745024	1.29580410237029	0.419956764450607
1343	Deaths	Eastern Sub-Saharan Africa	Both	Age-standardized	Burkitt lymphoma	Rate	1993	1.08666870808247	1.6948110421281	0.45436150681101
1344	Deaths	Eastern Sub-Saharan Africa	Both	Age-standardized	Burkitt lymphoma	Rate	2020	0.699828206302785	0.995891732072511	0.392542930632255
1345	Deaths	Southern Latin America	Male	Age-standardized	Burkitt lymphoma	Rate	1990	0.139886546418666	0.226780084473036	0.078624460562846
1346	Deaths	Southern Latin America	Male	Age-standardized	Burkitt lymphoma	Rate	1991	0.136683986218543	0.223023396450935	0.0797023671004994
1347	Deaths	Southern Latin America	Male	Age-standardized	Burkitt lymphoma	Rate	1992	0.136627568431528	0.221692587377327	0.0802126800901559
1348	Deaths	Southern Latin America	Male	Age-standardized	Burkitt lymphoma	Rate	1994	0.12588698348956	0.195269041972082	0.0750888724459418
1349	Deaths	Southern Latin America	Male	Age-standardized	Burkitt lymphoma	Rate	1997	0.124989127183419	0.1844394892998	0.0796357214706441
1350	Deaths	Southern Latin America	Male	Age-standardized	Burkitt lymphoma	Rate	1995	0.12801830431701	0.190085556492646	0.0781358285625357
1351	Deaths	Southern Latin America	Male	Age-standardized	Burkitt lymphoma	Rate	2000	0.124669803417959	0.190095260392211	0.0806226480380146
1352	Deaths	Southern Latin America	Male	Age-standardized	Burkitt lymphoma	Rate	1999	0.124799001685855	0.189549439690385	0.0800057980424251
1353	Deaths	Southern Latin America	Male	Age-standardized	Burkitt lymphoma	Rate	2001	0.122975004206659	0.186388421463872	0.0805743850884373
1354	Deaths	Southern Latin America	Male	Age-standardized	Burkitt lymphoma	Rate	1998	0.125524059011068	0.189989134967694	0.0789021463899014
1355	Deaths	Southern Latin America	Male	Age-standardized	Burkitt lymphoma	Rate	2004	0.125801158170241	0.191438347515851	0.0806096727861374
1356	Deaths	Southern Latin America	Male	Age-standardized	Burkitt lymphoma	Rate	2003	0.117490896641379	0.176002473644901	0.0763080064758311
1357	Deaths	Southern Latin America	Male	Age-standardized	Burkitt lymphoma	Rate	2007	0.125248611221084	0.186233441555616	0.0781092597240158
1358	Deaths	Southern Latin America	Male	Age-standardized	Burkitt lymphoma	Rate	2006	0.126675530980521	0.191412159320063	0.0772222979857069
1359	Deaths	Southern Latin America	Male	Age-standardized	Burkitt lymphoma	Rate	2005	0.128047019690622	0.19330838776435	0.0793429602410221
1360	Deaths	Southern Latin America	Male	Age-standardized	Burkitt lymphoma	Rate	2008	0.126433279885162	0.188578819094064	0.0785136302906734
1361	Deaths	Southern Latin America	Male	Age-standardized	Burkitt lymphoma	Rate	2009	0.120732587981417	0.178147667632815	0.0764457148341944
1362	Deaths	Southern Latin America	Male	Age-standardized	Burkitt lymphoma	Rate	2010	0.118631432414841	0.17410925018964	0.0746442277667199
1363	Deaths	Southern Latin America	Male	Age-standardized	Burkitt lymphoma	Rate	2011	0.114887932581936	0.167939057627026	0.0725332550247215
1364	Deaths	Southern Latin America	Male	Age-standardized	Burkitt lymphoma	Rate	2012	0.109997504487676	0.158870210086424	0.0686205341030276
1365	Deaths	Southern Latin America	Male	Age-standardized	Burkitt lymphoma	Rate	2013	0.110254216423968	0.159789402563106	0.0686377874987835
1366	Deaths	Southern Latin America	Male	Age-standardized	Burkitt lymphoma	Rate	2014	0.110028553674585	0.159718968678705	0.0673359473847828
1367	Deaths	Southern Latin America	Male	Age-standardized	Burkitt lymphoma	Rate	2015	0.10953971417211	0.158267276041875	0.0666663982526153
1368	Deaths	Southern Latin America	Male	Age-standardized	Burkitt lymphoma	Rate	2016	0.112219192481195	0.163209066023104	0.0686170198586892
1369	Deaths	Southern Latin America	Male	Age-standardized	Burkitt lymphoma	Rate	2017	0.107563883378421	0.157882437427449	0.065274350177915
1370	Deaths	Southern Latin America	Male	Age-standardized	Burkitt lymphoma	Rate	2018	0.103481700523659	0.153969413242258	0.0578339540871438
1371	Deaths	Southern Latin America	Male	Age-standardized	Burkitt lymphoma	Rate	2019	0.104075041759325	0.156711509903929	0.0592207635480698
1372	Deaths	Southern Latin America	Male	Age-standardized	Burkitt lymphoma	Rate	2021	0.0973568506763205	0.152044107274374	0.0559066138249761
1373	Deaths	Southern Latin America	Male	Age-standardized	Burkitt lymphoma	Rate	1996	0.128710997879807	0.189966130276017	0.0786398280654013
1374	Deaths	Southern Latin America	Male	Age-standardized	Burkitt lymphoma	Rate	2002	0.116704668559914	0.178548167584647	0.0755611354817456
1375	Deaths	Southern Latin America	Male	Age-standardized	Burkitt lymphoma	Rate	1993	0.125497403410886	0.19706439839272	0.0756493134716181
1376	Deaths	Southern Latin America	Male	Age-standardized	Burkitt lymphoma	Rate	2020	0.097013451070423	0.14886641961724	0.0559438849085783
1377	Deaths	Southern Latin America	Female	Age-standardized	Burkitt lymphoma	Rate	1990	0.053481498554589	0.0906657242235338	0.0252282814082479
1378	Deaths	Southern Latin America	Female	Age-standardized	Burkitt lymphoma	Rate	1991	0.0544857557272276	0.0929095786032814	0.0257611821590948
1379	Deaths	Southern Latin America	Female	Age-standardized	Burkitt lymphoma	Rate	1992	0.0544111383701979	0.0922189557075992	0.0260830977655879
1380	Deaths	Southern Latin America	Female	Age-standardized	Burkitt lymphoma	Rate	1994	0.0501939960688745	0.0803664356394622	0.0256501389146236
1381	Deaths	Southern Latin America	Female	Age-standardized	Burkitt lymphoma	Rate	1997	0.0485637781826563	0.0802306150069201	0.0241751406941765
1382	Deaths	Southern Latin America	Female	Age-standardized	Burkitt lymphoma	Rate	1995	0.0480183832604172	0.077430482652724	0.025003099107251
1383	Deaths	Southern Latin America	Female	Age-standardized	Burkitt lymphoma	Rate	2000	0.0533433290908574	0.0872027899721289	0.0266753660884322
1384	Deaths	Southern Latin America	Female	Age-standardized	Burkitt lymphoma	Rate	1999	0.0523263479156705	0.085831582570668	0.0254987563108758
1385	Deaths	Southern Latin America	Female	Age-standardized	Burkitt lymphoma	Rate	2001	0.054772113280665	0.0885148796383688	0.0281138639616174
1386	Deaths	Southern Latin America	Female	Age-standardized	Burkitt lymphoma	Rate	1998	0.0508798197830981	0.0836832548804674	0.0248075224480519
1387	Deaths	Southern Latin America	Female	Age-standardized	Burkitt lymphoma	Rate	2004	0.0539897769688476	0.0881026322713817	0.0274226066889071
1388	Deaths	Southern Latin America	Female	Age-standardized	Burkitt lymphoma	Rate	2003	0.0545955083030487	0.0883649860510268	0.0282635786710537
1389	Deaths	Southern Latin America	Female	Age-standardized	Burkitt lymphoma	Rate	2007	0.0543021052648286	0.0851242426355303	0.0279753351787836
1390	Deaths	Southern Latin America	Female	Age-standardized	Burkitt lymphoma	Rate	2006	0.0533619866374168	0.0839233127730061	0.0275853010008885
1391	Deaths	Southern Latin America	Female	Age-standardized	Burkitt lymphoma	Rate	2005	0.0551671259544544	0.0879691324372764	0.0282095455363028
1392	Deaths	Southern Latin America	Female	Age-standardized	Burkitt lymphoma	Rate	2008	0.0538162189347399	0.0842828649489766	0.0279935010784421
1393	Deaths	Southern Latin America	Female	Age-standardized	Burkitt lymphoma	Rate	2009	0.052926076030613	0.0819543163085767	0.02779194303928
1394	Deaths	Southern Latin America	Female	Age-standardized	Burkitt lymphoma	Rate	2010	0.0493835557824402	0.0761639367796158	0.0257039557812152
1395	Deaths	Southern Latin America	Female	Age-standardized	Burkitt lymphoma	Rate	2011	0.0478670950716853	0.075298285006668	0.0257742760006845
1396	Deaths	Southern Latin America	Female	Age-standardized	Burkitt lymphoma	Rate	2012	0.0484386793213213	0.075978358775637	0.0263073233446076
1397	Deaths	Southern Latin America	Female	Age-standardized	Burkitt lymphoma	Rate	2013	0.0479601510200679	0.0767783462950533	0.026161983948289
1398	Deaths	Southern Latin America	Female	Age-standardized	Burkitt lymphoma	Rate	2014	0.0491588251135111	0.0797701000790938	0.0266669650697295
1399	Deaths	Southern Latin America	Female	Age-standardized	Burkitt lymphoma	Rate	2015	0.0487081493747317	0.079564847046962	0.0265444520201516
1400	Deaths	Southern Latin America	Female	Age-standardized	Burkitt lymphoma	Rate	2016	0.0483420672310251	0.0772711100664768	0.0256543430548882
1401	Deaths	Southern Latin America	Female	Age-standardized	Burkitt lymphoma	Rate	2017	0.0484908167238713	0.0776684423426253	0.0267923823949249
1402	Deaths	Southern Latin America	Female	Age-standardized	Burkitt lymphoma	Rate	2018	0.0460028662094564	0.0742955983257365	0.0252108373738917
1403	Deaths	Southern Latin America	Female	Age-standardized	Burkitt lymphoma	Rate	2019	0.0425716237728619	0.06876354905369	0.022533397789003
1404	Deaths	Southern Latin America	Female	Age-standardized	Burkitt lymphoma	Rate	2021	0.038910096621624	0.0645661166224464	0.0194729546777001
1405	Deaths	Southern Latin America	Female	Age-standardized	Burkitt lymphoma	Rate	1996	0.0506420222971053	0.0814200592422132	0.0262628601131984
1406	Deaths	Southern Latin America	Female	Age-standardized	Burkitt lymphoma	Rate	2002	0.0532403524394054	0.0861573782150033	0.0273285482658023
1407	Deaths	Southern Latin America	Female	Age-standardized	Burkitt lymphoma	Rate	1993	0.0526770295809383	0.0870222145642796	0.0266541990749588
1408	Deaths	Southern Latin America	Female	Age-standardized	Burkitt lymphoma	Rate	2020	0.0391317220774228	0.06429307114233	0.0201946208360777
1409	Deaths	Southern Latin America	Both	Age-standardized	Burkitt lymphoma	Rate	1990	0.0972636949040494	0.145478496354913	0.0632335531661801
1410	Deaths	Southern Latin America	Both	Age-standardized	Burkitt lymphoma	Rate	1991	0.0961484636476644	0.142932579723951	0.0628221157664795
1411	Deaths	Southern Latin America	Both	Age-standardized	Burkitt lymphoma	Rate	1992	0.0960977300910782	0.139861306683527	0.0632874647988945
1412	Deaths	Southern Latin America	Both	Age-standardized	Burkitt lymphoma	Rate	1994	0.0886063305439748	0.123750083089374	0.0611243117022959
1413	Deaths	Southern Latin America	Both	Age-standardized	Burkitt lymphoma	Rate	1997	0.0873938333456186	0.122318619741731	0.060241130227721
1414	Deaths	Southern Latin America	Both	Age-standardized	Burkitt lymphoma	Rate	1995	0.0886351487159201	0.122201063995632	0.0610539991990676
1415	Deaths	Southern Latin America	Both	Age-standardized	Burkitt lymphoma	Rate	2000	0.0896024027670035	0.125096181268916	0.060159494026616
1416	Deaths	Southern Latin America	Both	Age-standardized	Burkitt lymphoma	Rate	1999	0.0891639473215543	0.125360580973894	0.0603844938630718
1417	Deaths	Southern Latin America	Both	Age-standardized	Burkitt lymphoma	Rate	2001	0.0894468877027361	0.124498393800067	0.0612008903419615
1418	Deaths	Southern Latin America	Both	Age-standardized	Burkitt lymphoma	Rate	1998	0.0888139344888725	0.126009099418509	0.0601780059228583
1419	Deaths	Southern Latin America	Both	Age-standardized	Burkitt lymphoma	Rate	2004	0.0905126498654411	0.12641682591882	0.0623136351812904
1420	Deaths	Southern Latin America	Both	Age-standardized	Burkitt lymphoma	Rate	2003	0.086578375674925	0.118677656272436	0.059419960481156
1421	Deaths	Southern Latin America	Both	Age-standardized	Burkitt lymphoma	Rate	2007	0.090402062852139	0.125678864028107	0.0608048277882155
1422	Deaths	Southern Latin America	Both	Age-standardized	Burkitt lymphoma	Rate	2006	0.0906621739261335	0.128436621719458	0.0610850798806158
1423	Deaths	Southern Latin America	Both	Age-standardized	Burkitt lymphoma	Rate	2005	0.0922408203622028	0.130759190144882	0.0624680909638239
1424	Deaths	Southern Latin America	Both	Age-standardized	Burkitt lymphoma	Rate	2008	0.0907685443287317	0.124875593333367	0.0616024583390978
1425	Deaths	Southern Latin America	Both	Age-standardized	Burkitt lymphoma	Rate	2009	0.0874313512659358	0.119690762984637	0.0600424819836528
1426	Deaths	Southern Latin America	Both	Age-standardized	Burkitt lymphoma	Rate	2010	0.0846231328663874	0.115958227083335	0.057003523663805
1427	Deaths	Southern Latin America	Both	Age-standardized	Burkitt lymphoma	Rate	2011	0.0819750245848948	0.111168963072499	0.0555483440681614
1428	Deaths	Southern Latin America	Both	Age-standardized	Burkitt lymphoma	Rate	2012	0.0797705406515126	0.106555745789187	0.0536867658155048
1429	Deaths	Southern Latin America	Both	Age-standardized	Burkitt lymphoma	Rate	2013	0.0796735953347933	0.107304288830067	0.0535154026106104
1430	Deaths	Southern Latin America	Both	Age-standardized	Burkitt lymphoma	Rate	2014	0.0801561293730937	0.107841508175208	0.0545181965416231
1431	Deaths	Southern Latin America	Both	Age-standardized	Burkitt lymphoma	Rate	2015	0.079697173383656	0.10708630868188	0.0535969971770332
1432	Deaths	Southern Latin America	Both	Age-standardized	Burkitt lymphoma	Rate	2016	0.0808962565502862	0.109211502948869	0.0544617897582632
1433	Deaths	Southern Latin America	Both	Age-standardized	Burkitt lymphoma	Rate	2017	0.0786101907893786	0.106352378126298	0.0528396252983653
1434	Deaths	Southern Latin America	Both	Age-standardized	Burkitt lymphoma	Rate	2018	0.0753245835043297	0.104241419406083	0.0489687383344759
1435	Deaths	Southern Latin America	Both	Age-standardized	Burkitt lymphoma	Rate	2019	0.0739586203699392	0.103172159573414	0.0467654972649352
1436	Deaths	Southern Latin America	Both	Age-standardized	Burkitt lymphoma	Rate	2021	0.0687533255605731	0.0987626051148794	0.0423678437020031
1437	Deaths	Southern Latin America	Both	Age-standardized	Burkitt lymphoma	Rate	1996	0.0902932905279534	0.125098969550683	0.0622801790355537
1438	Deaths	Southern Latin America	Both	Age-standardized	Burkitt lymphoma	Rate	2002	0.0855096644814099	0.11865682129081	0.0584282965275333
1439	Deaths	Southern Latin America	Both	Age-standardized	Burkitt lymphoma	Rate	1993	0.0896139407140352	0.127256699456663	0.0602101982087358
1440	Deaths	Southern Latin America	Both	Age-standardized	Burkitt lymphoma	Rate	2020	0.0686800447243656	0.0980287927658533	0.0428298514126956
1441	Deaths	South Asia	Male	Age-standardized	Burkitt lymphoma	Rate	1990	0.0928153457355543	0.197451647969191	0.0264960017651517
1442	Deaths	South Asia	Male	Age-standardized	Burkitt lymphoma	Rate	1991	0.0933160397357848	0.20399620313235	0.0273133017356356
1443	Deaths	South Asia	Male	Age-standardized	Burkitt lymphoma	Rate	1992	0.0938164389267317	0.20835412512376	0.0281425099857914
1444	Deaths	South Asia	Male	Age-standardized	Burkitt lymphoma	Rate	1994	0.0939791728616095	0.20720482720026	0.030091075474642
1445	Deaths	South Asia	Male	Age-standardized	Burkitt lymphoma	Rate	1997	0.0912740835042485	0.194516120213698	0.0317075894710788
1446	Deaths	South Asia	Male	Age-standardized	Burkitt lymphoma	Rate	1995	0.0936279274985766	0.205310401259634	0.0311989116644989
1447	Deaths	South Asia	Male	Age-standardized	Burkitt lymphoma	Rate	2000	0.0831895753038302	0.163806448645317	0.0340021630150878
1448	Deaths	South Asia	Male	Age-standardized	Burkitt lymphoma	Rate	1999	0.0846412102380657	0.171532452389478	0.0331898146687077
1449	Deaths	South Asia	Male	Age-standardized	Burkitt lymphoma	Rate	2001	0.0852178979488689	0.166612240308681	0.0361874931326995
1450	Deaths	South Asia	Male	Age-standardized	Burkitt lymphoma	Rate	1998	0.0926721347669233	0.193825169246162	0.033453848162607
1451	Deaths	South Asia	Male	Age-standardized	Burkitt lymphoma	Rate	2004	0.078018949531761	0.145383257824019	0.0361191222948967
1452	Deaths	South Asia	Male	Age-standardized	Burkitt lymphoma	Rate	2003	0.076657945396072	0.141524206199482	0.0352566827725498
1453	Deaths	South Asia	Male	Age-standardized	Burkitt lymphoma	Rate	2007	0.0760696061955032	0.140101535527901	0.0352543315287581
1454	Deaths	South Asia	Male	Age-standardized	Burkitt lymphoma	Rate	2006	0.0773037605164597	0.141299206567401	0.0358807232255394
1455	Deaths	South Asia	Male	Age-standardized	Burkitt lymphoma	Rate	2005	0.0784403719512673	0.143846576172618	0.0361509032198568
1456	Deaths	South Asia	Male	Age-standardized	Burkitt lymphoma	Rate	2008	0.0771732804461346	0.140713758218764	0.0360287901835256
1457	Deaths	South Asia	Male	Age-standardized	Burkitt lymphoma	Rate	2009	0.0747351122309418	0.136717683883754	0.0350520204546916
1458	Deaths	South Asia	Male	Age-standardized	Burkitt lymphoma	Rate	2010	0.0705656023434502	0.132243853831409	0.0322981934889704
1459	Deaths	South Asia	Male	Age-standardized	Burkitt lymphoma	Rate	2011	0.071523166326397	0.130606449749893	0.0337223575045391
1460	Deaths	South Asia	Male	Age-standardized	Burkitt lymphoma	Rate	2012	0.0731459241863225	0.133202511261796	0.0344687260875077
1461	Deaths	South Asia	Male	Age-standardized	Burkitt lymphoma	Rate	2013	0.0733669446446853	0.130286180164245	0.035372161359943
1462	Deaths	South Asia	Male	Age-standardized	Burkitt lymphoma	Rate	2014	0.0715394365409254	0.133044222725443	0.0329201888250604
1463	Deaths	South Asia	Male	Age-standardized	Burkitt lymphoma	Rate	2015	0.0743957769505067	0.137902063738992	0.0344516247418389
1464	Deaths	South Asia	Male	Age-standardized	Burkitt lymphoma	Rate	2016	0.0743419994435049	0.143587798536099	0.0343601983324883
1465	Deaths	South Asia	Male	Age-standardized	Burkitt lymphoma	Rate	2017	0.0732838617119333	0.138451682194143	0.0334857396121804
1466	Deaths	South Asia	Male	Age-standardized	Burkitt lymphoma	Rate	2018	0.0708863039448721	0.135985512386629	0.0329056335901474
1467	Deaths	South Asia	Male	Age-standardized	Burkitt lymphoma	Rate	2019	0.0711359657034715	0.132483145841374	0.0335935888678582
1468	Deaths	South Asia	Male	Age-standardized	Burkitt lymphoma	Rate	2021	0.0686458007784857	0.12889644363983	0.0307326144139619
1469	Deaths	South Asia	Male	Age-standardized	Burkitt lymphoma	Rate	1996	0.0925167512159594	0.200624728348114	0.0315895334543469
1470	Deaths	South Asia	Male	Age-standardized	Burkitt lymphoma	Rate	2002	0.079650957111467	0.148851013820824	0.0352878102724055
1471	Deaths	South Asia	Male	Age-standardized	Burkitt lymphoma	Rate	1993	0.0935663450207406	0.205592604621019	0.0289273343647725
1472	Deaths	South Asia	Male	Age-standardized	Burkitt lymphoma	Rate	2020	0.0701548119475613	0.132350346349066	0.0320456174643372
1473	Deaths	South Asia	Female	Age-standardized	Burkitt lymphoma	Rate	1990	0.049705080688864	0.136684897311652	0.0118866222642769
1474	Deaths	South Asia	Female	Age-standardized	Burkitt lymphoma	Rate	1991	0.0498063804690923	0.135082803466162	0.0121514036244995
1475	Deaths	South Asia	Female	Age-standardized	Burkitt lymphoma	Rate	1992	0.0516156287971376	0.136154305087338	0.012260306165868
1476	Deaths	South Asia	Female	Age-standardized	Burkitt lymphoma	Rate	1994	0.0531030096937023	0.129382518088972	0.013826407918854
1477	Deaths	South Asia	Female	Age-standardized	Burkitt lymphoma	Rate	1997	0.0535937943389167	0.125747328494436	0.0148781284443069
1478	Deaths	South Asia	Female	Age-standardized	Burkitt lymphoma	Rate	1995	0.0546509400593002	0.132646761044354	0.0145107944589817
1479	Deaths	South Asia	Female	Age-standardized	Burkitt lymphoma	Rate	2000	0.0513673801982463	0.11156672788393	0.0160050123042625
1480	Deaths	South Asia	Female	Age-standardized	Burkitt lymphoma	Rate	1999	0.0519622977106605	0.115981623752112	0.015409436990747
1481	Deaths	South Asia	Female	Age-standardized	Burkitt lymphoma	Rate	2001	0.049866394795712	0.105932304502012	0.0168015443702526
1482	Deaths	South Asia	Female	Age-standardized	Burkitt lymphoma	Rate	1998	0.0533303329779151	0.125933389819567	0.0150571397728751
1483	Deaths	South Asia	Female	Age-standardized	Burkitt lymphoma	Rate	2004	0.0449759011395282	0.0887562218753793	0.0183899741332766
1484	Deaths	South Asia	Female	Age-standardized	Burkitt lymphoma	Rate	2003	0.0450382192016212	0.0910885553949561	0.0177346666167438
1485	Deaths	South Asia	Female	Age-standardized	Burkitt lymphoma	Rate	2007	0.0435933115311703	0.0803637736744787	0.01910358433196
1486	Deaths	South Asia	Female	Age-standardized	Burkitt lymphoma	Rate	2006	0.0450834944807612	0.0842366909507836	0.0192949506706302
1487	Deaths	South Asia	Female	Age-standardized	Burkitt lymphoma	Rate	2005	0.045047390282344	0.0872795242321483	0.0183231260401345
1488	Deaths	South Asia	Female	Age-standardized	Burkitt lymphoma	Rate	2008	0.0461169025555429	0.0840032920963974	0.020177394559286
1489	Deaths	South Asia	Female	Age-standardized	Burkitt lymphoma	Rate	2009	0.0458776226397602	0.0814790332704876	0.020392636643193
1490	Deaths	South Asia	Female	Age-standardized	Burkitt lymphoma	Rate	2010	0.0432451346361533	0.0782569901332508	0.0193885765508295
1491	Deaths	South Asia	Female	Age-standardized	Burkitt lymphoma	Rate	2011	0.0435292539795243	0.0772549892804359	0.0190868026580643
1492	Deaths	South Asia	Female	Age-standardized	Burkitt lymphoma	Rate	2012	0.0440743378437544	0.0811917986288629	0.0198227472795624
1493	Deaths	South Asia	Female	Age-standardized	Burkitt lymphoma	Rate	2013	0.0464073599794506	0.0825581605445755	0.0213334676915078
1494	Deaths	South Asia	Female	Age-standardized	Burkitt lymphoma	Rate	2014	0.0474446721114391	0.0866153316911258	0.0210544290948255
1495	Deaths	South Asia	Female	Age-standardized	Burkitt lymphoma	Rate	2015	0.0487448129840176	0.0899132266468188	0.0212756206466841
1496	Deaths	South Asia	Female	Age-standardized	Burkitt lymphoma	Rate	2016	0.0506409532447997	0.096609403659154	0.0218653426984836
1497	Deaths	South Asia	Female	Age-standardized	Burkitt lymphoma	Rate	2017	0.0507046420518839	0.0956841910869531	0.0217860772020091
1498	Deaths	South Asia	Female	Age-standardized	Burkitt lymphoma	Rate	2018	0.0499779070124076	0.0978927472907697	0.0216222252684173
1499	Deaths	South Asia	Female	Age-standardized	Burkitt lymphoma	Rate	2019	0.0496713877675094	0.0965280461107208	0.0214347476092242
1500	Deaths	South Asia	Female	Age-standardized	Burkitt lymphoma	Rate	2021	0.0489899876958582	0.0990571373077749	0.0204936918549348
1501	Deaths	South Asia	Female	Age-standardized	Burkitt lymphoma	Rate	1996	0.0542711807519123	0.127325604940062	0.014580219621857
1502	Deaths	South Asia	Female	Age-standardized	Burkitt lymphoma	Rate	2002	0.046818584872522	0.0974623938268548	0.0171130047762658
1503	Deaths	South Asia	Female	Age-standardized	Burkitt lymphoma	Rate	1993	0.0523960936875968	0.131944653804324	0.0131991178603489
1504	Deaths	South Asia	Female	Age-standardized	Burkitt lymphoma	Rate	2020	0.0497003007104726	0.098055071981644	0.0210899915925127
1505	Deaths	South Asia	Both	Age-standardized	Burkitt lymphoma	Rate	1990	0.0721477331804144	0.141024557795834	0.0231655847944229
1506	Deaths	South Asia	Both	Age-standardized	Burkitt lymphoma	Rate	1991	0.072502754341986	0.14078965881455	0.0233360026305838
1507	Deaths	South Asia	Both	Age-standardized	Burkitt lymphoma	Rate	1992	0.0736678942319815	0.141646484578932	0.0239483953330023
1508	Deaths	South Asia	Both	Age-standardized	Burkitt lymphoma	Rate	1994	0.0745185145421389	0.141239314750429	0.0252708676172905
1509	Deaths	South Asia	Both	Age-standardized	Burkitt lymphoma	Rate	1997	0.0733629883904909	0.131102069332915	0.0278818609327649
1510	Deaths	South Asia	Both	Age-standardized	Burkitt lymphoma	Rate	1995	0.0750895371051649	0.138500922529196	0.0261310129855394
1511	Deaths	South Asia	Both	Age-standardized	Burkitt lymphoma	Rate	2000	0.0680441504906339	0.117904454918953	0.0298715978572897
1512	Deaths	South Asia	Both	Age-standardized	Burkitt lymphoma	Rate	1999	0.069098434527768	0.121836490220402	0.0290156619274766
1513	Deaths	South Asia	Both	Age-standardized	Burkitt lymphoma	Rate	2001	0.0683777051607141	0.114482447238163	0.0322654264476989
1514	Deaths	South Asia	Both	Age-standardized	Burkitt lymphoma	Rate	1998	0.0739687529672612	0.132438496480266	0.028555365476113
1515	Deaths	South Asia	Both	Age-standardized	Burkitt lymphoma	Rate	2004	0.0622331762975595	0.103592447075402	0.032060064371542
1516	Deaths	South Asia	Both	Age-standardized	Burkitt lymphoma	Rate	2003	0.0615665679611374	0.102362261330116	0.0314955432698936
1517	Deaths	South Asia	Both	Age-standardized	Burkitt lymphoma	Rate	2007	0.0605194537956039	0.099350682718323	0.0330357371500355
1518	Deaths	South Asia	Both	Age-standardized	Burkitt lymphoma	Rate	2006	0.0618858669660717	0.101928517745318	0.0331156118014903
1519	Deaths	South Asia	Both	Age-standardized	Burkitt lymphoma	Rate	2005	0.0624733132699229	0.102134546586557	0.0329625758909294
1520	Deaths	South Asia	Both	Age-standardized	Burkitt lymphoma	Rate	2008	0.0622949837006081	0.103391188337589	0.034349268668381
1521	Deaths	South Asia	Both	Age-standardized	Burkitt lymphoma	Rate	2009	0.0609042713980619	0.100114473925272	0.0339684625217405
1522	Deaths	South Asia	Both	Age-standardized	Burkitt lymphoma	Rate	2010	0.0574675727113596	0.0957466119387625	0.0317165812558367
1523	Deaths	South Asia	Both	Age-standardized	Burkitt lymphoma	Rate	2011	0.0581000433947635	0.0969174893558389	0.0324488571717025
1524	Deaths	South Asia	Both	Age-standardized	Burkitt lymphoma	Rate	2012	0.0592052016529918	0.0966815958689156	0.0337134035734618
1525	Deaths	South Asia	Both	Age-standardized	Burkitt lymphoma	Rate	2013	0.0604390549174548	0.0982751958632835	0.0336608939516033
1526	Deaths	South Asia	Both	Age-standardized	Burkitt lymphoma	Rate	2014	0.0599857820458885	0.0976431440513326	0.031135592837699
1527	Deaths	South Asia	Both	Age-standardized	Burkitt lymphoma	Rate	2015	0.0620965559164215	0.103399140465531	0.0327140674756756
1528	Deaths	South Asia	Both	Age-standardized	Burkitt lymphoma	Rate	2016	0.0629779482013864	0.105661704951797	0.0328728579488767
1529	Deaths	South Asia	Both	Age-standardized	Burkitt lymphoma	Rate	2017	0.0624577343053215	0.106295426205091	0.032682174077538
1530	Deaths	South Asia	Both	Age-standardized	Burkitt lymphoma	Rate	2018	0.0608615297773087	0.104243152022312	0.0317616759738708
1531	Deaths	South Asia	Both	Age-standardized	Burkitt lymphoma	Rate	2019	0.0608451909787037	0.106099312118509	0.0314128446110739
1532	Deaths	South Asia	Both	Age-standardized	Burkitt lymphoma	Rate	2021	0.0592237480341698	0.103660131976097	0.0296545178444467
1533	Deaths	South Asia	Both	Age-standardized	Burkitt lymphoma	Rate	1996	0.0743347149353703	0.13335178883541	0.0269845033139426
1534	Deaths	South Asia	Both	Age-standardized	Burkitt lymphoma	Rate	2002	0.0639959638690731	0.106102137655119	0.0316520730706934
1535	Deaths	South Asia	Both	Age-standardized	Burkitt lymphoma	Rate	1993	0.073940773710046	0.139707182680727	0.0248910797758799
1536	Deaths	South Asia	Both	Age-standardized	Burkitt lymphoma	Rate	2020	0.0603488989806471	0.103692702401262	0.0308386448930732
1537	Deaths	Andean Latin America	Male	Age-standardized	Burkitt lymphoma	Rate	1990	0.180058631215956	0.336278392952144	0.0805604395422496
1538	Deaths	Andean Latin America	Male	Age-standardized	Burkitt lymphoma	Rate	1991	0.182317366837928	0.337940367101651	0.0827146708466183
1539	Deaths	Andean Latin America	Male	Age-standardized	Burkitt lymphoma	Rate	1992	0.18808	0.356262761067602	0.0845254245334298
1540	Deaths	Andean Latin America	Male	Age-standardized	Burkitt lymphoma	Rate	1994	0.185361201101427	0.365212526997134	0.0826727431624585
1541	Deaths	Andean Latin America	Male	Age-standardized	Burkitt lymphoma	Rate	1997	0.188278059885314	0.373557849024139	0.0875572727031394
1542	Deaths	Andean Latin America	Male	Age-standardized	Burkitt lymphoma	Rate	1995	0.182062204689335	0.36583773054275	0.0815543259342126
1543	Deaths	Andean Latin America	Male	Age-standardized	Burkitt lymphoma	Rate	2000	0.185049926994912	0.331802370440554	0.0942031020092673
1544	Deaths	Andean Latin America	Male	Age-standardized	Burkitt lymphoma	Rate	1999	0.183206644050664	0.338076995265782	0.0902181466656714
1545	Deaths	Andean Latin America	Male	Age-standardized	Burkitt lymphoma	Rate	2001	0.179845778101466	0.31618339897306	0.0962355588911272
1546	Deaths	Andean Latin America	Male	Age-standardized	Burkitt lymphoma	Rate	1998	0.183019447180585	0.346473578466064	0.0879922742281357
1547	Deaths	Andean Latin America	Male	Age-standardized	Burkitt lymphoma	Rate	2004	0.170424126724536	0.283670526908233	0.0992638039565113
1548	Deaths	Andean Latin America	Male	Age-standardized	Burkitt lymphoma	Rate	2003	0.174277442689115	0.290534295308082	0.0984400526466988
1549	Deaths	Andean Latin America	Male	Age-standardized	Burkitt lymphoma	Rate	2007	0.152312186302447	0.247256105650092	0.0877381364774281
1550	Deaths	Andean Latin America	Male	Age-standardized	Burkitt lymphoma	Rate	2006	0.158896374569072	0.259668520296796	0.0900101688224999
1551	Deaths	Andean Latin America	Male	Age-standardized	Burkitt lymphoma	Rate	2005	0.167230774018062	0.275449845258951	0.0937843787484608
1552	Deaths	Andean Latin America	Male	Age-standardized	Burkitt lymphoma	Rate	2008	0.14741629799816	0.240647394930104	0.085652037129084
1553	Deaths	Andean Latin America	Male	Age-standardized	Burkitt lymphoma	Rate	2009	0.139950195871863	0.229201814674394	0.0788061292837147
1554	Deaths	Andean Latin America	Male	Age-standardized	Burkitt lymphoma	Rate	2010	0.137196482022619	0.222527153806069	0.077394678441919
1555	Deaths	Andean Latin America	Male	Age-standardized	Burkitt lymphoma	Rate	2011	0.132623021368841	0.21541342302828	0.0755061325180062
1556	Deaths	Andean Latin America	Male	Age-standardized	Burkitt lymphoma	Rate	2012	0.124314220604254	0.205828375941513	0.0674977204123026
1557	Deaths	Andean Latin America	Male	Age-standardized	Burkitt lymphoma	Rate	2013	0.118879197902835	0.198614799147295	0.0628262567814593
1558	Deaths	Andean Latin America	Male	Age-standardized	Burkitt lymphoma	Rate	2014	0.118823321776899	0.198134919302868	0.0628414600407435
1559	Deaths	Andean Latin America	Male	Age-standardized	Burkitt lymphoma	Rate	2015	0.116891180151981	0.20156033550827	0.0623963959191438
1560	Deaths	Andean Latin America	Male	Age-standardized	Burkitt lymphoma	Rate	2016	0.11793255013463	0.202513929628732	0.0620346224339399
1561	Deaths	Andean Latin America	Male	Age-standardized	Burkitt lymphoma	Rate	2017	0.117717841750543	0.202623447323634	0.0603733768625773
1562	Deaths	Andean Latin America	Male	Age-standardized	Burkitt lymphoma	Rate	2018	0.115942214591949	0.201525567964679	0.0596835584286981
1563	Deaths	Andean Latin America	Male	Age-standardized	Burkitt lymphoma	Rate	2019	0.112373526622256	0.201888895255632	0.0533480195443782
1564	Deaths	Andean Latin America	Male	Age-standardized	Burkitt lymphoma	Rate	2021	0.102242270653639	0.195665582830585	0.0450172640021066
1565	Deaths	Andean Latin America	Male	Age-standardized	Burkitt lymphoma	Rate	1996	0.187904178365945	0.3782491425024	0.0870819006945966
1566	Deaths	Andean Latin America	Male	Age-standardized	Burkitt lymphoma	Rate	2002	0.175831619940314	0.30116170998852	0.0960764739856219
1567	Deaths	Andean Latin America	Male	Age-standardized	Burkitt lymphoma	Rate	1993	0.186657464401382	0.357790909926081	0.0838037690742517
1568	Deaths	Andean Latin America	Male	Age-standardized	Burkitt lymphoma	Rate	2020	0.108366523649271	0.205540338689377	0.0481478246303618
1569	Deaths	Andean Latin America	Female	Age-standardized	Burkitt lymphoma	Rate	1990	0.079085461477584	0.169982650003564	0.0292474910611888
1570	Deaths	Andean Latin America	Female	Age-standardized	Burkitt lymphoma	Rate	1991	0.0825184904136682	0.183454938052198	0.0296840650141809
1571	Deaths	Andean Latin America	Female	Age-standardized	Burkitt lymphoma	Rate	1992	0.083868492180961	0.184214464105045	0.0297772030867994
1572	Deaths	Andean Latin America	Female	Age-standardized	Burkitt lymphoma	Rate	1994	0.0802256005287987	0.172853904453865	0.0305561287090287
1573	Deaths	Andean Latin America	Female	Age-standardized	Burkitt lymphoma	Rate	1997	0.0759893363964041	0.153174910539195	0.032272027544009
1574	Deaths	Andean Latin America	Female	Age-standardized	Burkitt lymphoma	Rate	1995	0.0783452430678094	0.164255418168583	0.0316556636157767
1575	Deaths	Andean Latin America	Female	Age-standardized	Burkitt lymphoma	Rate	2000	0.0772335160612422	0.143186197543029	0.0347925789024692
1576	Deaths	Andean Latin America	Female	Age-standardized	Burkitt lymphoma	Rate	1999	0.0761244204535625	0.144439523864548	0.0344597850142034
1577	Deaths	Andean Latin America	Female	Age-standardized	Burkitt lymphoma	Rate	2001	0.0742542020676125	0.138498027418126	0.0337229777022116
1578	Deaths	Andean Latin America	Female	Age-standardized	Burkitt lymphoma	Rate	1998	0.0752514679709975	0.146195928992081	0.0322983569708524
1579	Deaths	Andean Latin America	Female	Age-standardized	Burkitt lymphoma	Rate	2004	0.0698605049126464	0.121798922168516	0.0346243451631406
1580	Deaths	Andean Latin America	Female	Age-standardized	Burkitt lymphoma	Rate	2003	0.0715912936876165	0.124447697214365	0.0340155226642223
1581	Deaths	Andean Latin America	Female	Age-standardized	Burkitt lymphoma	Rate	2007	0.0602942816392954	0.10670562514005	0.0313131177946372
1582	Deaths	Andean Latin America	Female	Age-standardized	Burkitt lymphoma	Rate	2006	0.0620942644404458	0.109341106972151	0.0319385875780179
1583	Deaths	Andean Latin America	Female	Age-standardized	Burkitt lymphoma	Rate	2005	0.0656679929682491	0.114370610649058	0.0329561062067721
1584	Deaths	Andean Latin America	Female	Age-standardized	Burkitt lymphoma	Rate	2008	0.0573862686987231	0.101777295789355	0.030273714678555
1585	Deaths	Andean Latin America	Female	Age-standardized	Burkitt lymphoma	Rate	2009	0.0555834375092262	0.0981856750687022	0.0289638247154363
1586	Deaths	Andean Latin America	Female	Age-standardized	Burkitt lymphoma	Rate	2010	0.0547804137288269	0.0947146009630442	0.0294974439659933
1587	Deaths	Andean Latin America	Female	Age-standardized	Burkitt lymphoma	Rate	2011	0.0536026745728131	0.0908085981530566	0.0288478126483785
1588	Deaths	Andean Latin America	Female	Age-standardized	Burkitt lymphoma	Rate	2012	0.0526050334221832	0.0909978591107387	0.0276836107562794
1589	Deaths	Andean Latin America	Female	Age-standardized	Burkitt lymphoma	Rate	2013	0.0540579190339855	0.0939766754177011	0.0279571331251094
1590	Deaths	Andean Latin America	Female	Age-standardized	Burkitt lymphoma	Rate	2014	0.0537703275977185	0.0960204740278289	0.0264308845314447
1591	Deaths	Andean Latin America	Female	Age-standardized	Burkitt lymphoma	Rate	2015	0.0519463893390641	0.0938780103437701	0.0255662841039143
1592	Deaths	Andean Latin America	Female	Age-standardized	Burkitt lymphoma	Rate	2016	0.0529463165199179	0.0952531241603157	0.0255478898502043
1593	Deaths	Andean Latin America	Female	Age-standardized	Burkitt lymphoma	Rate	2017	0.0512251402314467	0.0939361912179157	0.0240291766363283
1594	Deaths	Andean Latin America	Female	Age-standardized	Burkitt lymphoma	Rate	2018	0.0521043421953197	0.0961751233661929	0.0236420115337043
1595	Deaths	Andean Latin America	Female	Age-standardized	Burkitt lymphoma	Rate	2019	0.0499059532171484	0.0936941717224458	0.0222904439893768
1596	Deaths	Andean Latin America	Female	Age-standardized	Burkitt lymphoma	Rate	2021	0.0433270563076575	0.0821648444069539	0.0187484566481907
1597	Deaths	Andean Latin America	Female	Age-standardized	Burkitt lymphoma	Rate	1996	0.0778429494788355	0.159947632659853	0.0321296642783416
1598	Deaths	Andean Latin America	Female	Age-standardized	Burkitt lymphoma	Rate	2002	0.0737192047667271	0.132499641171761	0.0341120797812159
1599	Deaths	Andean Latin America	Female	Age-standardized	Burkitt lymphoma	Rate	1993	0.0829296467726433	0.178609184243063	0.0299404119932383
1600	Deaths	Andean Latin America	Female	Age-standardized	Burkitt lymphoma	Rate	2020	0.0461379058049131	0.0883832592143049	0.0200327065583618
1601	Deaths	Andean Latin America	Both	Age-standardized	Burkitt lymphoma	Rate	1990	0.130258339464511	0.229777178569432	0.0672816989577438
1602	Deaths	Andean Latin America	Both	Age-standardized	Burkitt lymphoma	Rate	1991	0.133108020829727	0.232499457257317	0.0702867570325037
1603	Deaths	Andean Latin America	Both	Age-standardized	Burkitt lymphoma	Rate	1992	0.136712289583346	0.237365465238685	0.0717623340626515
1604	Deaths	Andean Latin America	Both	Age-standardized	Burkitt lymphoma	Rate	1994	0.13357875759469	0.234994060376197	0.0717220416633233
1605	Deaths	Andean Latin America	Both	Age-standardized	Burkitt lymphoma	Rate	1997	0.133001514116924	0.232143702383736	0.0731001014897649
1606	Deaths	Andean Latin America	Both	Age-standardized	Burkitt lymphoma	Rate	1995	0.130993939185149	0.230063052775092	0.071370264520283
1607	Deaths	Andean Latin America	Both	Age-standardized	Burkitt lymphoma	Rate	2000	0.132011150528428	0.216564111315066	0.0726820357314022
1608	Deaths	Andean Latin America	Both	Age-standardized	Burkitt lymphoma	Rate	1999	0.130508485260434	0.219365918105381	0.0715451054903217
1609	Deaths	Andean Latin America	Both	Age-standardized	Burkitt lymphoma	Rate	2001	0.127931777828677	0.205822698203053	0.0732664659145603
1610	Deaths	Andean Latin America	Both	Age-standardized	Burkitt lymphoma	Rate	1998	0.129974359024246	0.221148819283417	0.0719916282782871
1611	Deaths	Andean Latin America	Both	Age-standardized	Burkitt lymphoma	Rate	2004	0.12110228545266	0.186512760909727	0.074971492293928
1612	Deaths	Andean Latin America	Both	Age-standardized	Burkitt lymphoma	Rate	2003	0.123866611046099	0.188852417968921	0.0769030167956114
1613	Deaths	Andean Latin America	Both	Age-standardized	Burkitt lymphoma	Rate	2007	0.107356073581521	0.159489508065843	0.0684168078946405
1614	Deaths	Andean Latin America	Both	Age-standardized	Burkitt lymphoma	Rate	2006	0.111533791481932	0.170375554944467	0.0699046510826645
1615	Deaths	Andean Latin America	Both	Age-standardized	Burkitt lymphoma	Rate	2005	0.117476584468334	0.179545416629457	0.0721454783073561
1616	Deaths	Andean Latin America	Both	Age-standardized	Burkitt lymphoma	Rate	2008	0.103511153126003	0.151556475837283	0.0658989957571995
1617	Deaths	Andean Latin America	Both	Age-standardized	Burkitt lymphoma	Rate	2009	0.0988874778474577	0.148111048327938	0.0624262884809612
1618	Deaths	Andean Latin America	Both	Age-standardized	Burkitt lymphoma	Rate	2010	0.0971606480635877	0.147584448096189	0.0607535646621103
1619	Deaths	Andean Latin America	Both	Age-standardized	Burkitt lymphoma	Rate	2011	0.0943030704226855	0.141899367806863	0.058540173578065
1620	Deaths	Andean Latin America	Both	Age-standardized	Burkitt lymphoma	Rate	2012	0.0895846426110146	0.137265059424957	0.0550262225808434
1621	Deaths	Andean Latin America	Both	Age-standardized	Burkitt lymphoma	Rate	2013	0.0875077658536524	0.134519004077088	0.0521336221811332
1622	Deaths	Andean Latin America	Both	Age-standardized	Burkitt lymphoma	Rate	2014	0.0873450474925235	0.13340528303059	0.051515164453997
1623	Deaths	Andean Latin America	Both	Age-standardized	Burkitt lymphoma	Rate	2015	0.08545464239054	0.131744927764949	0.0505711115774942
1624	Deaths	Andean Latin America	Both	Age-standardized	Burkitt lymphoma	Rate	2016	0.0864582544269518	0.132153389463228	0.0513433413482974
1625	Deaths	Andean Latin America	Both	Age-standardized	Burkitt lymphoma	Rate	2017	0.0854929822065613	0.134420256866821	0.0494884433079305
1626	Deaths	Andean Latin America	Both	Age-standardized	Burkitt lymphoma	Rate	2018	0.0849890939916184	0.133913536572582	0.0478074689232414
1627	Deaths	Andean Latin America	Both	Age-standardized	Burkitt lymphoma	Rate	2019	0.0820748425445637	0.133798256380344	0.0440562666493301
1628	Deaths	Andean Latin America	Both	Age-standardized	Burkitt lymphoma	Rate	2021	0.0736456498377084	0.127735191343035	0.0371725672660976
1629	Deaths	Andean Latin America	Both	Age-standardized	Burkitt lymphoma	Rate	1996	0.133718360104547	0.238750267324469	0.0731159091849887
1630	Deaths	Andean Latin America	Both	Age-standardized	Burkitt lymphoma	Rate	2002	0.125661717945234	0.199276391057558	0.0753412779173328
1631	Deaths	Andean Latin America	Both	Age-standardized	Burkitt lymphoma	Rate	1993	0.135549867263943	0.23543341879402	0.0726153925212035
1632	Deaths	Andean Latin America	Both	Age-standardized	Burkitt lymphoma	Rate	2020	0.0781731930409646	0.132545171220396	0.040169639223232
1633	Deaths	Eastern Europe	Male	Age-standardized	Burkitt lymphoma	Rate	1990	0.0745969597067809	0.128185981375868	0.0374248379575975
1634	Deaths	Eastern Europe	Male	Age-standardized	Burkitt lymphoma	Rate	1991	0.0764949943807952	0.135488277889141	0.0371795306794326
1635	Deaths	Eastern Europe	Male	Age-standardized	Burkitt lymphoma	Rate	1992	0.0726860509751158	0.125145393565203	0.035732870058427
1636	Deaths	Eastern Europe	Male	Age-standardized	Burkitt lymphoma	Rate	1994	0.0607077023420735	0.104105883093924	0.0304517764871278
1637	Deaths	Eastern Europe	Male	Age-standardized	Burkitt lymphoma	Rate	1997	0.0565133440920303	0.0916568667680077	0.0294225005256207
1638	Deaths	Eastern Europe	Male	Age-standardized	Burkitt lymphoma	Rate	1995	0.0578163167327392	0.100148489690962	0.0291850648331618
1639	Deaths	Eastern Europe	Male	Age-standardized	Burkitt lymphoma	Rate	2000	0.0490059492504888	0.0776138987351076	0.0255065413584416
1640	Deaths	Eastern Europe	Male	Age-standardized	Burkitt lymphoma	Rate	1999	0.0513043778583331	0.0832822863928488	0.025772550304808
1641	Deaths	Eastern Europe	Male	Age-standardized	Burkitt lymphoma	Rate	2001	0.0459232859950014	0.0710759275127066	0.0249504060667112
1642	Deaths	Eastern Europe	Male	Age-standardized	Burkitt lymphoma	Rate	1998	0.0520000164693016	0.085356256434885	0.0267742874846273
1643	Deaths	Eastern Europe	Male	Age-standardized	Burkitt lymphoma	Rate	2004	0.0445062168459324	0.0650697252874673	0.0261042858835041
1644	Deaths	Eastern Europe	Male	Age-standardized	Burkitt lymphoma	Rate	2003	0.0460514030326705	0.0679958915559247	0.026263235759136
1645	Deaths	Eastern Europe	Male	Age-standardized	Burkitt lymphoma	Rate	2007	0.0481950147452738	0.0692223461724907	0.0318306802779401
1646	Deaths	Eastern Europe	Male	Age-standardized	Burkitt lymphoma	Rate	2006	0.0469420958230225	0.0672783585693663	0.029328711564692
1647	Deaths	Eastern Europe	Male	Age-standardized	Burkitt lymphoma	Rate	2005	0.0464457902517925	0.0674707134533064	0.0280701219417013
1648	Deaths	Eastern Europe	Male	Age-standardized	Burkitt lymphoma	Rate	2008	0.0441244162508498	0.0638568081301576	0.0291589786981188
1649	Deaths	Eastern Europe	Male	Age-standardized	Burkitt lymphoma	Rate	2009	0.0464724659409669	0.0674206149149116	0.0309465361133649
1650	Deaths	Eastern Europe	Male	Age-standardized	Burkitt lymphoma	Rate	2010	0.0449776836541805	0.0653184299325444	0.0293233029687127
1651	Deaths	Eastern Europe	Male	Age-standardized	Burkitt lymphoma	Rate	2011	0.0453250173113181	0.0664338248819946	0.0281493811846715
1652	Deaths	Eastern Europe	Male	Age-standardized	Burkitt lymphoma	Rate	2012	0.0450722741444097	0.0663323706678908	0.0279549767141653
1653	Deaths	Eastern Europe	Male	Age-standardized	Burkitt lymphoma	Rate	2013	0.0440810688152002	0.0650230827099643	0.0270639170765842
1654	Deaths	Eastern Europe	Male	Age-standardized	Burkitt lymphoma	Rate	2014	0.0418874697929012	0.0616939602848073	0.0250862184375538
1655	Deaths	Eastern Europe	Male	Age-standardized	Burkitt lymphoma	Rate	2015	0.0395582442173204	0.058415425931352	0.0216833032186414
1656	Deaths	Eastern Europe	Male	Age-standardized	Burkitt lymphoma	Rate	2016	0.0386489906801571	0.0570903229789805	0.0199463012220531
1657	Deaths	Eastern Europe	Male	Age-standardized	Burkitt lymphoma	Rate	2017	0.0355895333454718	0.0531726430455381	0.0163434364277475
1658	Deaths	Eastern Europe	Male	Age-standardized	Burkitt lymphoma	Rate	2018	0.0339093731257709	0.0519749721513257	0.0144825179137399
1659	Deaths	Eastern Europe	Male	Age-standardized	Burkitt lymphoma	Rate	2019	0.0331503362894815	0.051355422360629	0.0133286414623549
1660	Deaths	Eastern Europe	Male	Age-standardized	Burkitt lymphoma	Rate	2021	0.0309982350198214	0.0495404336620296	0.012023292438867
1661	Deaths	Eastern Europe	Male	Age-standardized	Burkitt lymphoma	Rate	1996	0.0555529354261753	0.0916124334130893	0.0286371080639211
1662	Deaths	Eastern Europe	Male	Age-standardized	Burkitt lymphoma	Rate	2002	0.0462519904885949	0.0686851459617866	0.0258858884411267
1663	Deaths	Eastern Europe	Male	Age-standardized	Burkitt lymphoma	Rate	1993	0.0639926015378107	0.111032232450177	0.0318194402855396
1664	Deaths	Eastern Europe	Male	Age-standardized	Burkitt lymphoma	Rate	2020	0.0314216188566474	0.0498167521593867	0.0114525193408856
1665	Deaths	Eastern Europe	Female	Age-standardized	Burkitt lymphoma	Rate	1990	0.0268321009322705	0.0467313174856503	0.0125509846720765
1666	Deaths	Eastern Europe	Female	Age-standardized	Burkitt lymphoma	Rate	1991	0.028993375510034	0.0499334900482997	0.0135459239035392
1667	Deaths	Eastern Europe	Female	Age-standardized	Burkitt lymphoma	Rate	1992	0.026815444190687	0.0465253445959685	0.0126220337630176
1668	Deaths	Eastern Europe	Female	Age-standardized	Burkitt lymphoma	Rate	1994	0.0247584744800045	0.0432433311088805	0.0117808388916259
1669	Deaths	Eastern Europe	Female	Age-standardized	Burkitt lymphoma	Rate	1997	0.0221543586482206	0.0383990098990073	0.0106922337376609
1670	Deaths	Eastern Europe	Female	Age-standardized	Burkitt lymphoma	Rate	1995	0.02483596856836	0.0434454752212858	0.0118223985623213
1671	Deaths	Eastern Europe	Female	Age-standardized	Burkitt lymphoma	Rate	2000	0.0189054976730586	0.0321503019538807	0.00933078756030868
1672	Deaths	Eastern Europe	Female	Age-standardized	Burkitt lymphoma	Rate	1999	0.0196773169489416	0.033628282514311	0.0094124226057805
1673	Deaths	Eastern Europe	Female	Age-standardized	Burkitt lymphoma	Rate	2001	0.019021445796921	0.0322811661600491	0.00961766786158617
1674	Deaths	Eastern Europe	Female	Age-standardized	Burkitt lymphoma	Rate	1998	0.021131499197633	0.0362870129584368	0.0102420768483995
1675	Deaths	Eastern Europe	Female	Age-standardized	Burkitt lymphoma	Rate	2004	0.0182805163446416	0.0299334726350395	0.00975330884830873
1676	Deaths	Eastern Europe	Female	Age-standardized	Burkitt lymphoma	Rate	2003	0.0191220264237824	0.0316791552798256	0.0101822724017797
1677	Deaths	Eastern Europe	Female	Age-standardized	Burkitt lymphoma	Rate	2007	0.0209204852889104	0.0337416069031402	0.0120051979264013
1678	Deaths	Eastern Europe	Female	Age-standardized	Burkitt lymphoma	Rate	2006	0.0186830072530568	0.0306504870521815	0.0103533630166075
1679	Deaths	Eastern Europe	Female	Age-standardized	Burkitt lymphoma	Rate	2005	0.0181282122959532	0.0297544199529423	0.00994292360073148
1680	Deaths	Eastern Europe	Female	Age-standardized	Burkitt lymphoma	Rate	2008	0.0201587332163418	0.0325457801099703	0.0115739071383907
1681	Deaths	Eastern Europe	Female	Age-standardized	Burkitt lymphoma	Rate	2009	0.0210386458461453	0.0340232925580053	0.011972022520204
1682	Deaths	Eastern Europe	Female	Age-standardized	Burkitt lymphoma	Rate	2010	0.019923340995648	0.0321857176057722	0.0111817429382669
1683	Deaths	Eastern Europe	Female	Age-standardized	Burkitt lymphoma	Rate	2011	0.0202815910879993	0.0331564512067049	0.0112025805156188
1684	Deaths	Eastern Europe	Female	Age-standardized	Burkitt lymphoma	Rate	2012	0.0209905089941944	0.0345440428446733	0.0114264342291279
1685	Deaths	Eastern Europe	Female	Age-standardized	Burkitt lymphoma	Rate	2013	0.0199882883290735	0.0328713406825822	0.0103567007550932
1686	Deaths	Eastern Europe	Female	Age-standardized	Burkitt lymphoma	Rate	2014	0.019080274104823	0.0315497483561045	0.00972236960030703
1687	Deaths	Eastern Europe	Female	Age-standardized	Burkitt lymphoma	Rate	2015	0.0176224665647691	0.0298977332196992	0.00836262276356074
1688	Deaths	Eastern Europe	Female	Age-standardized	Burkitt lymphoma	Rate	2016	0.0178281782840517	0.0303476471778853	0.00811449367023931
1689	Deaths	Eastern Europe	Female	Age-standardized	Burkitt lymphoma	Rate	2017	0.015886645895352	0.0277149267504089	0.00675415182939158
1690	Deaths	Eastern Europe	Female	Age-standardized	Burkitt lymphoma	Rate	2018	0.0143819960191587	0.0253985724120814	0.00573587380294626
1691	Deaths	Eastern Europe	Female	Age-standardized	Burkitt lymphoma	Rate	2019	0.0132714552656421	0.0237020984787283	0.00480843513163144
1692	Deaths	Eastern Europe	Female	Age-standardized	Burkitt lymphoma	Rate	2021	0.0123528949491368	0.0220383457153565	0.0042541339315676
1693	Deaths	Eastern Europe	Female	Age-standardized	Burkitt lymphoma	Rate	1996	0.0232665934713488	0.0404767947674889	0.0111506910361598
1694	Deaths	Eastern Europe	Female	Age-standardized	Burkitt lymphoma	Rate	2002	0.0190868686246253	0.0317965692028349	0.00991511047019709
1695	Deaths	Eastern Europe	Female	Age-standardized	Burkitt lymphoma	Rate	1993	0.0264698102141401	0.0461479883846983	0.012467381136088
1696	Deaths	Eastern Europe	Female	Age-standardized	Burkitt lymphoma	Rate	2020	0.0125359601585654	0.0227373987287863	0.00417825726041886
1697	Deaths	Eastern Europe	Both	Age-standardized	Burkitt lymphoma	Rate	1990	0.0511380363629312	0.0795985788950119	0.0299151511572153
1698	Deaths	Eastern Europe	Both	Age-standardized	Burkitt lymphoma	Rate	1991	0.0531761372921339	0.0836511353217147	0.0305613084625845
1699	Deaths	Eastern Europe	Both	Age-standardized	Burkitt lymphoma	Rate	1992	0.0501798255018578	0.0788220744748099	0.0286513052211455
1700	Deaths	Eastern Europe	Both	Age-standardized	Burkitt lymphoma	Rate	1994	0.0430938309896307	0.0654477991846421	0.0246072854841033
1701	Deaths	Eastern Europe	Both	Age-standardized	Burkitt lymphoma	Rate	1997	0.0397144010816974	0.0590571001295907	0.023314691544441
1702	Deaths	Eastern Europe	Both	Age-standardized	Burkitt lymphoma	Rate	1995	0.0416703149309621	0.0641471277387567	0.0237955413735609
1703	Deaths	Eastern Europe	Both	Age-standardized	Burkitt lymphoma	Rate	2000	0.0343057846812584	0.0493530756534879	0.0199115739568601
1704	Deaths	Eastern Europe	Both	Age-standardized	Burkitt lymphoma	Rate	1999	0.0358535955069755	0.0527854156625942	0.0203845985638756
1705	Deaths	Eastern Europe	Both	Age-standardized	Burkitt lymphoma	Rate	2001	0.0327897862565216	0.0462812648283832	0.020063719063822
1706	Deaths	Eastern Europe	Both	Age-standardized	Burkitt lymphoma	Rate	1998	0.0369146169497091	0.0549534689579662	0.0214469958793572
1707	Deaths	Eastern Europe	Both	Age-standardized	Burkitt lymphoma	Rate	2004	0.0317153369230616	0.0429088656440877	0.0206411848110038
1708	Deaths	Eastern Europe	Both	Age-standardized	Burkitt lymphoma	Rate	2003	0.0329137909396658	0.0450965664362141	0.0209793057580003
1709	Deaths	Eastern Europe	Both	Age-standardized	Burkitt lymphoma	Rate	2007	0.0349020740904194	0.0476960546719771	0.0245424771547074
1710	Deaths	Eastern Europe	Both	Age-standardized	Burkitt lymphoma	Rate	2006	0.0331665962642742	0.0446510508370822	0.0222255123119513
1711	Deaths	Eastern Europe	Both	Age-standardized	Burkitt lymphoma	Rate	2005	0.0326386531813297	0.0436202744277175	0.0217933732905268
1712	Deaths	Eastern Europe	Both	Age-standardized	Burkitt lymphoma	Rate	2008	0.0324463937142724	0.0444478926018606	0.0227290501563033
1713	Deaths	Eastern Europe	Both	Age-standardized	Burkitt lymphoma	Rate	2009	0.0340801136112344	0.0468094551051106	0.0237264663836236
1714	Deaths	Eastern Europe	Both	Age-standardized	Burkitt lymphoma	Rate	2010	0.0327711774987942	0.0452932800742748	0.0227589239534756
1715	Deaths	Eastern Europe	Both	Age-standardized	Burkitt lymphoma	Rate	2011	0.033124830277322	0.0462438018240791	0.0224237898750847
1716	Deaths	Eastern Europe	Both	Age-standardized	Burkitt lymphoma	Rate	2012	0.0333415040170785	0.046976716745103	0.0221437500064546
1717	Deaths	Eastern Europe	Both	Age-standardized	Burkitt lymphoma	Rate	2013	0.0323459031456409	0.0456517063658123	0.0204740193573797
1718	Deaths	Eastern Europe	Both	Age-standardized	Burkitt lymphoma	Rate	2014	0.0307793026072752	0.0437294718124023	0.0189211903157586
1719	Deaths	Eastern Europe	Both	Age-standardized	Burkitt lymphoma	Rate	2015	0.0288760041749076	0.0411855855439793	0.0164676213474662
1720	Deaths	Eastern Europe	Both	Age-standardized	Burkitt lymphoma	Rate	2016	0.0285110229921877	0.0406680649353686	0.0153198918332585
1721	Deaths	Eastern Europe	Both	Age-standardized	Burkitt lymphoma	Rate	2017	0.0259970885852292	0.0371829301881789	0.0126438067490666
1722	Deaths	Eastern Europe	Both	Age-standardized	Burkitt lymphoma	Rate	2018	0.0244034463581382	0.0348231112397782	0.0111055078355049
1723	Deaths	Eastern Europe	Both	Age-standardized	Burkitt lymphoma	Rate	2019	0.0234747178411717	0.0335017898606113	0.00996046890666448
1724	Deaths	Eastern Europe	Both	Age-standardized	Burkitt lymphoma	Rate	2021	0.0219258123261364	0.0319065343718094	0.00905809237842708
1725	Deaths	Eastern Europe	Both	Age-standardized	Burkitt lymphoma	Rate	1996	0.0397575665916608	0.0593453387026143	0.0232241576806366
1726	Deaths	Eastern Europe	Both	Age-standardized	Burkitt lymphoma	Rate	2002	0.0329948139756483	0.0452563992730791	0.020771655792645
1727	Deaths	Eastern Europe	Both	Age-standardized	Burkitt lymphoma	Rate	1993	0.0455927646174234	0.0708302220851911	0.0259061750415817
1728	Deaths	Eastern Europe	Both	Age-standardized	Burkitt lymphoma	Rate	2020	0.0222307866312362	0.0321415981120794	0.00879793139077999
1729	Deaths	Western Europe	Male	Age-standardized	Burkitt lymphoma	Rate	1990	0.0381910556361805	0.0643261322478073	0.0239985561135561
1730	Deaths	Western Europe	Male	Age-standardized	Burkitt lymphoma	Rate	1991	0.0378044293031104	0.0631028701884817	0.0238223119381552
1731	Deaths	Western Europe	Male	Age-standardized	Burkitt lymphoma	Rate	1992	0.0377710569209069	0.0606837683936309	0.0243134582218904
1732	Deaths	Western Europe	Male	Age-standardized	Burkitt lymphoma	Rate	1994	0.0381957619596001	0.0607646502807371	0.0246541556599078
1733	Deaths	Western Europe	Male	Age-standardized	Burkitt lymphoma	Rate	1997	0.039551162803834	0.0590790317486375	0.0253116273749012
1734	Deaths	Western Europe	Male	Age-standardized	Burkitt lymphoma	Rate	1995	0.0395033695283122	0.0613114076837699	0.0255013805681904
1735	Deaths	Western Europe	Male	Age-standardized	Burkitt lymphoma	Rate	2000	0.0441474443102181	0.0615177903675316	0.0269998305792739
1736	Deaths	Western Europe	Male	Age-standardized	Burkitt lymphoma	Rate	1999	0.0426834305608012	0.0603409698824274	0.0264967029983159
1737	Deaths	Western Europe	Male	Age-standardized	Burkitt lymphoma	Rate	2001	0.0454849681520468	0.0623675552279938	0.0272352976034421
1738	Deaths	Western Europe	Male	Age-standardized	Burkitt lymphoma	Rate	1998	0.0409627939930697	0.0587486543919191	0.0255737622275485
1739	Deaths	Western Europe	Male	Age-standardized	Burkitt lymphoma	Rate	2004	0.0449545280445307	0.0622574116447889	0.0253697206255475
1740	Deaths	Western Europe	Male	Age-standardized	Burkitt lymphoma	Rate	2003	0.0453138431799132	0.0621029500203102	0.0259722263072953
1741	Deaths	Western Europe	Male	Age-standardized	Burkitt lymphoma	Rate	2007	0.0441138374282168	0.061432021056591	0.0233648060187
1742	Deaths	Western Europe	Male	Age-standardized	Burkitt lymphoma	Rate	2006	0.0455456480021045	0.0635106417711516	0.0251469948679559
1743	Deaths	Western Europe	Male	Age-standardized	Burkitt lymphoma	Rate	2005	0.0456013912921344	0.0631509282092674	0.0251865424167617
1744	Deaths	Western Europe	Male	Age-standardized	Burkitt lymphoma	Rate	2008	0.0440093189214873	0.0611723412580378	0.0229629513157949
1745	Deaths	Western Europe	Male	Age-standardized	Burkitt lymphoma	Rate	2009	0.0419821679590548	0.0581311951250718	0.0211720047513056
1746	Deaths	Western Europe	Male	Age-standardized	Burkitt lymphoma	Rate	2010	0.0410345365447857	0.0574780512732977	0.0207849721798089
1747	Deaths	Western Europe	Male	Age-standardized	Burkitt lymphoma	Rate	2011	0.0406452040342159	0.0566897584624061	0.0204734730731716
1748	Deaths	Western Europe	Male	Age-standardized	Burkitt lymphoma	Rate	2012	0.0389192037007519	0.054353596366737	0.0189991219876577
1749	Deaths	Western Europe	Male	Age-standardized	Burkitt lymphoma	Rate	2013	0.0367474414130375	0.0517578259784415	0.0175375060042328
1750	Deaths	Western Europe	Male	Age-standardized	Burkitt lymphoma	Rate	2014	0.0351995829834695	0.0498503080823027	0.016746700792891
1751	Deaths	Western Europe	Male	Age-standardized	Burkitt lymphoma	Rate	2015	0.0334798983884837	0.0478532618928856	0.0157751361445854
1752	Deaths	Western Europe	Male	Age-standardized	Burkitt lymphoma	Rate	2016	0.0328133417828911	0.0470823976890722	0.0154292556805337
1753	Deaths	Western Europe	Male	Age-standardized	Burkitt lymphoma	Rate	2017	0.0321201993490891	0.0460640331156225	0.015093788556363
1754	Deaths	Western Europe	Male	Age-standardized	Burkitt lymphoma	Rate	2018	0.0313996771958146	0.0456238758796948	0.014195612797816
1755	Deaths	Western Europe	Male	Age-standardized	Burkitt lymphoma	Rate	2019	0.0297281633381613	0.044151026913563	0.0126960423597146
1756	Deaths	Western Europe	Male	Age-standardized	Burkitt lymphoma	Rate	2021	0.0280704184306107	0.0436199157919616	0.0117012490957591
1757	Deaths	Western Europe	Male	Age-standardized	Burkitt lymphoma	Rate	1996	0.0395272439125459	0.0601723343710098	0.0255408725228303
1758	Deaths	Western Europe	Male	Age-standardized	Burkitt lymphoma	Rate	2002	0.0457658164843542	0.0629639159820936	0.0270536430774212
1759	Deaths	Western Europe	Male	Age-standardized	Burkitt lymphoma	Rate	1993	0.0385058310481963	0.0621450912961795	0.0246397623217149
1760	Deaths	Western Europe	Male	Age-standardized	Burkitt lymphoma	Rate	2020	0.0275203148657318	0.0422611038922196	0.0115106240855366
1761	Deaths	Western Europe	Female	Age-standardized	Burkitt lymphoma	Rate	1990	0.0118014275471857	0.0201336201570833	0.00610720401133964
1762	Deaths	Western Europe	Female	Age-standardized	Burkitt lymphoma	Rate	1991	0.0118318866437833	0.0201167659066946	0.00615393363570664
1763	Deaths	Western Europe	Female	Age-standardized	Burkitt lymphoma	Rate	1992	0.0117905626904018	0.0199778886373149	0.0063833841722306
1764	Deaths	Western Europe	Female	Age-standardized	Burkitt lymphoma	Rate	1994	0.0119361676511155	0.0198631398773505	0.00677417878772735
1765	Deaths	Western Europe	Female	Age-standardized	Burkitt lymphoma	Rate	1997	0.0121645824264561	0.0199372619209652	0.00691411715878229
1766	Deaths	Western Europe	Female	Age-standardized	Burkitt lymphoma	Rate	1995	0.0120933535916804	0.0197960042132967	0.00687179094828814
1767	Deaths	Western Europe	Female	Age-standardized	Burkitt lymphoma	Rate	2000	0.0132581207071405	0.0206977095923806	0.00725066890334364
1768	Deaths	Western Europe	Female	Age-standardized	Burkitt lymphoma	Rate	1999	0.0129274765375093	0.0204620055963407	0.00707729094046921
1769	Deaths	Western Europe	Female	Age-standardized	Burkitt lymphoma	Rate	2001	0.0135923556190939	0.021110145495737	0.00723457401609663
1770	Deaths	Western Europe	Female	Age-standardized	Burkitt lymphoma	Rate	1998	0.0126306278937255	0.0203350760870739	0.0069863970484297
1771	Deaths	Western Europe	Female	Age-standardized	Burkitt lymphoma	Rate	2004	0.0135411010651014	0.0213592682062194	0.00684714259193752
1772	Deaths	Western Europe	Female	Age-standardized	Burkitt lymphoma	Rate	2003	0.0141204517898872	0.0218749482815997	0.00718488172806654
1773	Deaths	Western Europe	Female	Age-standardized	Burkitt lymphoma	Rate	2007	0.0134475370972153	0.0215635871911838	0.00651883508626524
1774	Deaths	Western Europe	Female	Age-standardized	Burkitt lymphoma	Rate	2006	0.0132259401341631	0.0209847855018819	0.00652403222492135
1775	Deaths	Western Europe	Female	Age-standardized	Burkitt lymphoma	Rate	2005	0.01374968666383	0.0216488305503425	0.0068641532130667
1776	Deaths	Western Europe	Female	Age-standardized	Burkitt lymphoma	Rate	2008	0.0136143469306601	0.0215148217305906	0.00659198089919347
1777	Deaths	Western Europe	Female	Age-standardized	Burkitt lymphoma	Rate	2009	0.013660496293987	0.0212724210603191	0.00657039610791128
1778	Deaths	Western Europe	Female	Age-standardized	Burkitt lymphoma	Rate	2010	0.0129158839205653	0.02019931328957	0.00594006451712181
1779	Deaths	Western Europe	Female	Age-standardized	Burkitt lymphoma	Rate	2011	0.0127700084361192	0.0200394515257125	0.00586746387162072
1780	Deaths	Western Europe	Female	Age-standardized	Burkitt lymphoma	Rate	2012	0.012535890197154	0.0196594300976662	0.00571893128246702
1781	Deaths	Western Europe	Female	Age-standardized	Burkitt lymphoma	Rate	2013	0.0118058562074734	0.0186178986189769	0.00521682303725592
1782	Deaths	Western Europe	Female	Age-standardized	Burkitt lymphoma	Rate	2014	0.0111331582552716	0.0177536563369319	0.00475028043915333
1783	Deaths	Western Europe	Female	Age-standardized	Burkitt lymphoma	Rate	2015	0.0106044838170632	0.0172094977571427	0.00446744398108848
1784	Deaths	Western Europe	Female	Age-standardized	Burkitt lymphoma	Rate	2016	0.010612692902026	0.0171153696388799	0.00452178981632376
1785	Deaths	Western Europe	Female	Age-standardized	Burkitt lymphoma	Rate	2017	0.0108399286379971	0.0177727806975267	0.00453619778823733
1786	Deaths	Western Europe	Female	Age-standardized	Burkitt lymphoma	Rate	2018	0.0105615494633122	0.0176593106760411	0.00408459480613257
1787	Deaths	Western Europe	Female	Age-standardized	Burkitt lymphoma	Rate	2019	0.0097630502619503	0.0166726620326954	0.00354423308994879
1788	Deaths	Western Europe	Female	Age-standardized	Burkitt lymphoma	Rate	2021	0.00871891602268635	0.0149757380539318	0.00309107436552236
1789	Deaths	Western Europe	Female	Age-standardized	Burkitt lymphoma	Rate	1996	0.0121926959659451	0.0200621723379539	0.00695798985525485
1790	Deaths	Western Europe	Female	Age-standardized	Burkitt lymphoma	Rate	2002	0.0138635969159055	0.0213404682463216	0.00731056627486063
1791	Deaths	Western Europe	Female	Age-standardized	Burkitt lymphoma	Rate	1993	0.0121302183621341	0.0202817691804642	0.00664961943580905
1792	Deaths	Western Europe	Female	Age-standardized	Burkitt lymphoma	Rate	2020	0.0086383032262027	0.0146106450964132	0.00309875854944012
1793	Deaths	Western Europe	Both	Age-standardized	Burkitt lymphoma	Rate	1990	0.0253271714653176	0.0396353141711923	0.0174774744617648
1794	Deaths	Western Europe	Both	Age-standardized	Burkitt lymphoma	Rate	1991	0.0251435121723304	0.0389780937625503	0.017429408836328
1795	Deaths	Western Europe	Both	Age-standardized	Burkitt lymphoma	Rate	1992	0.025107526611181	0.0385624061001732	0.0176581031050518
1796	Deaths	Western Europe	Both	Age-standardized	Burkitt lymphoma	Rate	1994	0.0253970399523363	0.037899118810588	0.017927088036905
1797	Deaths	Western Europe	Both	Age-standardized	Burkitt lymphoma	Rate	1997	0.0262061644962796	0.0367614545761397	0.0183786396754425
1798	Deaths	Western Europe	Both	Age-standardized	Burkitt lymphoma	Rate	1995	0.0261451521291335	0.0378447594710701	0.0184182739990637
1799	Deaths	Western Europe	Both	Age-standardized	Burkitt lymphoma	Rate	2000	0.0290976412841257	0.0383967274507239	0.0191719958431136
1800	Deaths	Western Europe	Both	Age-standardized	Burkitt lymphoma	Rate	1999	0.0281849333656101	0.0378335583217548	0.0190890563806686
1801	Deaths	Western Europe	Both	Age-standardized	Burkitt lymphoma	Rate	2001	0.0299473631986393	0.0393007864036966	0.0192627308432206
1802	Deaths	Western Europe	Both	Age-standardized	Burkitt lymphoma	Rate	1998	0.0271568822732678	0.0369551124821771	0.0188248440848019
1803	Deaths	Western Europe	Both	Age-standardized	Burkitt lymphoma	Rate	2004	0.029653055591942	0.0396083572299719	0.017760241858653
1804	Deaths	Western Europe	Both	Age-standardized	Burkitt lymphoma	Rate	2003	0.0301179328978528	0.0400999294709876	0.0185666157139466
1805	Deaths	Western Europe	Both	Age-standardized	Burkitt lymphoma	Rate	2007	0.029173264255377	0.0393463307981979	0.0170143673321636
1806	Deaths	Western Europe	Both	Age-standardized	Burkitt lymphoma	Rate	2006	0.0298007986753879	0.0402177404991403	0.0177385885978218
1807	Deaths	Western Europe	Both	Age-standardized	Burkitt lymphoma	Rate	2005	0.0300854112495379	0.0404700193829001	0.0179668546735713
1808	Deaths	Western Europe	Both	Age-standardized	Burkitt lymphoma	Rate	2008	0.0291991526501962	0.0392490944186603	0.0167549704720019
1809	Deaths	Western Europe	Both	Age-standardized	Burkitt lymphoma	Rate	2009	0.0281786338801183	0.0378380618269122	0.0156785278470028
1810	Deaths	Western Europe	Both	Age-standardized	Burkitt lymphoma	Rate	2010	0.0273302789951862	0.0368219277832778	0.0147704246122456
1811	Deaths	Western Europe	Both	Age-standardized	Burkitt lymphoma	Rate	2011	0.0270581680464741	0.0366207656405293	0.0145271526418867
1812	Deaths	Western Europe	Both	Age-standardized	Burkitt lymphoma	Rate	2012	0.0260610844156952	0.0352935018390901	0.0135293104321753
1813	Deaths	Western Europe	Both	Age-standardized	Burkitt lymphoma	Rate	2013	0.0245938202135693	0.0332966750103869	0.0124168756071555
1814	Deaths	Western Europe	Both	Age-standardized	Burkitt lymphoma	Rate	2014	0.0234741519704701	0.0318181524314871	0.0116925345896103
1815	Deaths	Western Europe	Both	Age-standardized	Burkitt lymphoma	Rate	2015	0.0223357082120866	0.0306322595250349	0.0109413319638903
1816	Deaths	Western Europe	Both	Age-standardized	Burkitt lymphoma	Rate	2016	0.0219982747440392	0.0302211580032757	0.0108042035554476
1817	Deaths	Western Europe	Both	Age-standardized	Burkitt lymphoma	Rate	2017	0.0217537092833481	0.0299985747212011	0.0105929195672163
1818	Deaths	Western Europe	Both	Age-standardized	Burkitt lymphoma	Rate	2018	0.0212484661510537	0.0299432267615083	0.00985355534276139
1819	Deaths	Western Europe	Both	Age-standardized	Burkitt lymphoma	Rate	2019	0.020001615808791	0.0285984124691447	0.00878411665861529
1820	Deaths	Western Europe	Both	Age-standardized	Burkitt lymphoma	Rate	2021	0.018641830864213	0.0275472787897782	0.00812974354873928
1821	Deaths	Western Europe	Both	Age-standardized	Burkitt lymphoma	Rate	1996	0.0262073522416634	0.0373545560276498	0.0186347578316453
1822	Deaths	Western Europe	Both	Age-standardized	Burkitt lymphoma	Rate	2002	0.030224015359231	0.0397329301124581	0.0191365790697857
1823	Deaths	Western Europe	Both	Age-standardized	Burkitt lymphoma	Rate	1993	0.0256507481453853	0.0391472057055702	0.0181434285149756
1824	Deaths	Western Europe	Both	Age-standardized	Burkitt lymphoma	Rate	2020	0.0183208948965128	0.0268332364040074	0.00816396025647943
1825	Deaths	North Africa and Middle East	Male	Age-standardized	Burkitt lymphoma	Rate	1990	0.115778285422969	0.231670711548511	0.0528805442079687
1826	Deaths	North Africa and Middle East	Male	Age-standardized	Burkitt lymphoma	Rate	1991	0.115295171348783	0.226484228561709	0.0530838492877591
1827	Deaths	North Africa and Middle East	Male	Age-standardized	Burkitt lymphoma	Rate	1992	0.11501082562666	0.231097156133873	0.0541524324517052
1828	Deaths	North Africa and Middle East	Male	Age-standardized	Burkitt lymphoma	Rate	1994	0.114476538467405	0.224461357890616	0.0560266876069393
1829	Deaths	North Africa and Middle East	Male	Age-standardized	Burkitt lymphoma	Rate	1997	0.114386077309316	0.220327718000279	0.0580413642714808
1830	Deaths	North Africa and Middle East	Male	Age-standardized	Burkitt lymphoma	Rate	1995	0.114524175970637	0.229170111657211	0.0568685263475445
1831	Deaths	North Africa and Middle East	Male	Age-standardized	Burkitt lymphoma	Rate	2000	0.112370611522494	0.206126909874449	0.060859900453051
1832	Deaths	North Africa and Middle East	Male	Age-standardized	Burkitt lymphoma	Rate	1999	0.11304229898415	0.210789714230831	0.0603566399861837
1833	Deaths	North Africa and Middle East	Male	Age-standardized	Burkitt lymphoma	Rate	2001	0.112096549212582	0.200347	0.0612674622270548
1834	Deaths	North Africa and Middle East	Male	Age-standardized	Burkitt lymphoma	Rate	1998	0.113676551622435	0.213722516605063	0.0595985133174054
1835	Deaths	North Africa and Middle East	Male	Age-standardized	Burkitt lymphoma	Rate	2004	0.106917923953811	0.180393773022832	0.0601359962331376
1836	Deaths	North Africa and Middle East	Male	Age-standardized	Burkitt lymphoma	Rate	2003	0.109142009006196	0.189781664945605	0.0606920841125915
1837	Deaths	North Africa and Middle East	Male	Age-standardized	Burkitt lymphoma	Rate	2007	0.0946057812588357	0.154918659575844	0.0544432968619388
1838	Deaths	North Africa and Middle East	Male	Age-standardized	Burkitt lymphoma	Rate	2006	0.0998905587488046	0.163863068541856	0.056526599541155
1839	Deaths	North Africa and Middle East	Male	Age-standardized	Burkitt lymphoma	Rate	2005	0.10480897688995	0.175468872065118	0.0591375527799258
1840	Deaths	North Africa and Middle East	Male	Age-standardized	Burkitt lymphoma	Rate	2008	0.0908646833554175	0.143818224550613	0.0523392960508971
1841	Deaths	North Africa and Middle East	Male	Age-standardized	Burkitt lymphoma	Rate	2009	0.0891593210706936	0.139723299627158	0.0525788781661465
1842	Deaths	North Africa and Middle East	Male	Age-standardized	Burkitt lymphoma	Rate	2010	0.0872864137274604	0.141017303842784	0.0516310041765542
1843	Deaths	North Africa and Middle East	Male	Age-standardized	Burkitt lymphoma	Rate	2011	0.0833012778082635	0.136794586147174	0.0506145159118183
1844	Deaths	North Africa and Middle East	Male	Age-standardized	Burkitt lymphoma	Rate	2012	0.079418842701972	0.135980225873558	0.0485908733252301
1845	Deaths	North Africa and Middle East	Male	Age-standardized	Burkitt lymphoma	Rate	2013	0.0773289074096391	0.133995235348144	0.0479770518262297
1846	Deaths	North Africa and Middle East	Male	Age-standardized	Burkitt lymphoma	Rate	2014	0.0744629015213458	0.130959380872039	0.0467420329438671
1847	Deaths	North Africa and Middle East	Male	Age-standardized	Burkitt lymphoma	Rate	2015	0.0714790630085717	0.126596207539681	0.0452513978587465
1848	Deaths	North Africa and Middle East	Male	Age-standardized	Burkitt lymphoma	Rate	2016	0.0698967235974844	0.122995049406824	0.0434641285410472
1849	Deaths	North Africa and Middle East	Male	Age-standardized	Burkitt lymphoma	Rate	2017	0.066657140177036	0.118864372151323	0.0397218196605174
1850	Deaths	North Africa and Middle East	Male	Age-standardized	Burkitt lymphoma	Rate	2018	0.0632210171106355	0.115634271577887	0.0362376130184701
1851	Deaths	North Africa and Middle East	Male	Age-standardized	Burkitt lymphoma	Rate	2019	0.0610559710867142	0.115592973255304	0.033822361170251
1852	Deaths	North Africa and Middle East	Male	Age-standardized	Burkitt lymphoma	Rate	2021	0.055861463724432	0.105279726596803	0.0286963788414883
1853	Deaths	North Africa and Middle East	Male	Age-standardized	Burkitt lymphoma	Rate	1996	0.114205938875881	0.220958801669224	0.056073282195874
1854	Deaths	North Africa and Middle East	Male	Age-standardized	Burkitt lymphoma	Rate	2002	0.110974580029265	0.193804668905147	0.0615368073346674
1855	Deaths	North Africa and Middle East	Male	Age-standardized	Burkitt lymphoma	Rate	1993	0.114547309801386	0.225808878422235	0.0553144299217246
1856	Deaths	North Africa and Middle East	Male	Age-standardized	Burkitt lymphoma	Rate	2020	0.0579340320350203	0.109930550181396	0.0307008223256736
1857	Deaths	North Africa and Middle East	Female	Age-standardized	Burkitt lymphoma	Rate	1990	0.0387139699891705	0.0934976872274629	0.0129558185165248
1858	Deaths	North Africa and Middle East	Female	Age-standardized	Burkitt lymphoma	Rate	1991	0.0380782013927395	0.0905125741805357	0.0134988492400654
1859	Deaths	North Africa and Middle East	Female	Age-standardized	Burkitt lymphoma	Rate	1992	0.0379530661813466	0.0901626963056099	0.0137062834846759
1860	Deaths	North Africa and Middle East	Female	Age-standardized	Burkitt lymphoma	Rate	1994	0.0383179702517547	0.0898054173990211	0.0149085168758739
1861	Deaths	North Africa and Middle East	Female	Age-standardized	Burkitt lymphoma	Rate	1997	0.0373695464815291	0.0824769036908171	0.0148339782385866
1862	Deaths	North Africa and Middle East	Female	Age-standardized	Burkitt lymphoma	Rate	1995	0.0385388818650449	0.0876706555071486	0.0147619728255373
1863	Deaths	North Africa and Middle East	Female	Age-standardized	Burkitt lymphoma	Rate	2000	0.037337508733834	0.0756445155950343	0.0158391631897327
1864	Deaths	North Africa and Middle East	Female	Age-standardized	Burkitt lymphoma	Rate	1999	0.0384052297438086	0.0812150138089627	0.0157524182074409
1865	Deaths	North Africa and Middle East	Female	Age-standardized	Burkitt lymphoma	Rate	2001	0.0369395904626297	0.0726865479849871	0.0154932790491274
1866	Deaths	North Africa and Middle East	Female	Age-standardized	Burkitt lymphoma	Rate	1998	0.0373356145555445	0.0814355667247892	0.0154826202968898
1867	Deaths	North Africa and Middle East	Female	Age-standardized	Burkitt lymphoma	Rate	2004	0.0358854635886781	0.0696842555617783	0.0163367205967097
1868	Deaths	North Africa and Middle East	Female	Age-standardized	Burkitt lymphoma	Rate	2003	0.0360548743765332	0.0692748405255568	0.0159866517696123
1869	Deaths	North Africa and Middle East	Female	Age-standardized	Burkitt lymphoma	Rate	2007	0.0331917238127982	0.0599717852137899	0.0159242356213795
1870	Deaths	North Africa and Middle East	Female	Age-standardized	Burkitt lymphoma	Rate	2006	0.0345201896712647	0.0628598473770776	0.0166158372181419
1871	Deaths	North Africa and Middle East	Female	Age-standardized	Burkitt lymphoma	Rate	2005	0.0356639899001452	0.0670409720691808	0.0164421817896237
1872	Deaths	North Africa and Middle East	Female	Age-standardized	Burkitt lymphoma	Rate	2008	0.0320762436223928	0.0563342238075801	0.0155717420198
1873	Deaths	North Africa and Middle East	Female	Age-standardized	Burkitt lymphoma	Rate	2009	0.0315231254038237	0.0537376275583441	0.0153861046969394
1874	Deaths	North Africa and Middle East	Female	Age-standardized	Burkitt lymphoma	Rate	2010	0.0306997437417658	0.0510147027550771	0.0151743914375171
1875	Deaths	North Africa and Middle East	Female	Age-standardized	Burkitt lymphoma	Rate	2011	0.0289445593358609	0.047970411794764	0.0144536619187489
1876	Deaths	North Africa and Middle East	Female	Age-standardized	Burkitt lymphoma	Rate	2012	0.0271436528549634	0.044970209403599	0.014185779203989
1877	Deaths	North Africa and Middle East	Female	Age-standardized	Burkitt lymphoma	Rate	2013	0.0261936958098478	0.0430955389570441	0.0138963256573651
1878	Deaths	North Africa and Middle East	Female	Age-standardized	Burkitt lymphoma	Rate	2014	0.0252454358235335	0.0422945656145018	0.0132372801002235
1879	Deaths	North Africa and Middle East	Female	Age-standardized	Burkitt lymphoma	Rate	2015	0.0241959727549897	0.040039332455119	0.0127153821839375
1880	Deaths	North Africa and Middle East	Female	Age-standardized	Burkitt lymphoma	Rate	2016	0.0235630888090839	0.0391218059963054	0.0125862195385384
1881	Deaths	North Africa and Middle East	Female	Age-standardized	Burkitt lymphoma	Rate	2017	0.0225215263376317	0.0377485435089441	0.0119301252564198
1882	Deaths	North Africa and Middle East	Female	Age-standardized	Burkitt lymphoma	Rate	2018	0.0215115988799658	0.0367017747508308	0.0107034299099719
1883	Deaths	North Africa and Middle East	Female	Age-standardized	Burkitt lymphoma	Rate	2019	0.0206774173416847	0.0353977168928712	0.00984678557007012
1884	Deaths	North Africa and Middle East	Female	Age-standardized	Burkitt lymphoma	Rate	2021	0.0184509741956499	0.0334045300695303	0.00735010169470116
1885	Deaths	North Africa and Middle East	Female	Age-standardized	Burkitt lymphoma	Rate	1996	0.0380020929968409	0.0848985267727977	0.0146432128683509
1886	Deaths	North Africa and Middle East	Female	Age-standardized	Burkitt lymphoma	Rate	2002	0.0367604990443136	0.0713246198652875	0.0159695494868901
1887	Deaths	North Africa and Middle East	Female	Age-standardized	Burkitt lymphoma	Rate	1993	0.0379314938253219	0.089575626682549	0.0143077440550334
1888	Deaths	North Africa and Middle East	Female	Age-standardized	Burkitt lymphoma	Rate	2020	0.019291069974153	0.0348510348107078	0.00827445327681819
1889	Deaths	North Africa and Middle East	Both	Age-standardized	Burkitt lymphoma	Rate	1990	0.0781681176819424	0.145071844790461	0.0387981898198125
1890	Deaths	North Africa and Middle East	Both	Age-standardized	Burkitt lymphoma	Rate	1991	0.0776003700988735	0.141192437718749	0.039628978423572
1891	Deaths	North Africa and Middle East	Both	Age-standardized	Burkitt lymphoma	Rate	1992	0.0773872545252059	0.139575798080098	0.0397311591355936
1892	Deaths	North Africa and Middle East	Both	Age-standardized	Burkitt lymphoma	Rate	1994	0.0772919987300169	0.136567600181175	0.0403145697829496
1893	Deaths	North Africa and Middle East	Both	Age-standardized	Burkitt lymphoma	Rate	1997	0.0768106734571009	0.133240226071204	0.0418988427790689
1894	Deaths	North Africa and Middle East	Both	Age-standardized	Burkitt lymphoma	Rate	1995	0.0774304607940845	0.138486229031641	0.0412771569477888
1895	Deaths	North Africa and Middle East	Both	Age-standardized	Burkitt lymphoma	Rate	2000	0.0758098338541747	0.124301075457341	0.0429564824632224
1896	Deaths	North Africa and Middle East	Both	Age-standardized	Burkitt lymphoma	Rate	1999	0.0766595361319498	0.128940680346677	0.0432709476842349
1897	Deaths	North Africa and Middle East	Both	Age-standardized	Burkitt lymphoma	Rate	2001	0.0754882642740776	0.122500747939503	0.0427623696067268
1898	Deaths	North Africa and Middle East	Both	Age-standardized	Burkitt lymphoma	Rate	1998	0.0764459761052344	0.130678968175662	0.0430306682210458
1899	Deaths	North Africa and Middle East	Both	Age-standardized	Burkitt lymphoma	Rate	2004	0.0723553662657764	0.114111997979624	0.0437103939911564
1900	Deaths	North Africa and Middle East	Both	Age-standardized	Burkitt lymphoma	Rate	2003	0.0735658098680077	0.117874372779307	0.0432729229185474
1901	Deaths	North Africa and Middle East	Both	Age-standardized	Burkitt lymphoma	Rate	2007	0.064771401312974	0.0990143760859544	0.0395399125054801
1902	Deaths	North Africa and Middle East	Both	Age-standardized	Burkitt lymphoma	Rate	2006	0.0681155819701665	0.10492584637184	0.0410146355073174
1903	Deaths	North Africa and Middle East	Both	Age-standardized	Burkitt lymphoma	Rate	2005	0.071180564610576	0.111324032326891	0.0422820103308933
1904	Deaths	North Africa and Middle East	Both	Age-standardized	Burkitt lymphoma	Rate	2008	0.0623216968763439	0.0932491030232743	0.037707083140632
1905	Deaths	North Africa and Middle East	Both	Age-standardized	Burkitt lymphoma	Rate	2009	0.0611896702337342	0.0897233882161523	0.0369233013805575
1906	Deaths	North Africa and Middle East	Both	Age-standardized	Burkitt lymphoma	Rate	2010	0.0598363822010248	0.0884679754059947	0.037289486890962
1907	Deaths	North Africa and Middle East	Both	Age-standardized	Burkitt lymphoma	Rate	2011	0.0569394005599438	0.0845700680067306	0.036211589583672
1908	Deaths	North Africa and Middle East	Both	Age-standardized	Burkitt lymphoma	Rate	2012	0.0540695307126647	0.0821385961366729	0.03604205903384
1909	Deaths	North Africa and Middle East	Both	Age-standardized	Burkitt lymphoma	Rate	2013	0.0525323982982464	0.0812831232186461	0.0354468836546404
1910	Deaths	North Africa and Middle East	Both	Age-standardized	Burkitt lymphoma	Rate	2014	0.0505946625245705	0.0802089057431963	0.034158236948304
1911	Deaths	North Africa and Middle East	Both	Age-standardized	Burkitt lymphoma	Rate	2015	0.0485476837904926	0.0775478562837673	0.0325650496840444
1912	Deaths	North Africa and Middle East	Both	Age-standardized	Burkitt lymphoma	Rate	2016	0.0474251201849239	0.0763109978668293	0.0316280511957067
1913	Deaths	North Africa and Middle East	Both	Age-standardized	Burkitt lymphoma	Rate	2017	0.0452517185461797	0.0741263199438846	0.0297254398233173
1914	Deaths	North Africa and Middle East	Both	Age-standardized	Burkitt lymphoma	Rate	2018	0.0429931817899503	0.0708968318949012	0.0271013685985334
1915	Deaths	North Africa and Middle East	Both	Age-standardized	Burkitt lymphoma	Rate	2019	0.0414741661868141	0.0705447449939605	0.0257120637581327
1916	Deaths	North Africa and Middle East	Both	Age-standardized	Burkitt lymphoma	Rate	2021	0.0377196957959226	0.064868358964337	0.0225202382446113
1917	Deaths	North Africa and Middle East	Both	Age-standardized	Burkitt lymphoma	Rate	1996	0.0770150852626401	0.134639585751016	0.0420011147775273
1918	Deaths	North Africa and Middle East	Both	Age-standardized	Burkitt lymphoma	Rate	2002	0.0748371359135831	0.119718772715587	0.0438874935836703
1919	Deaths	North Africa and Middle East	Both	Age-standardized	Burkitt lymphoma	Rate	1993	0.0771372192213547	0.137336032071052	0.0401678588840881
1920	Deaths	North Africa and Middle East	Both	Age-standardized	Burkitt lymphoma	Rate	2020	0.0391942587628596	0.0685771925525368	0.0235943100370558
1921	Deaths	Caribbean	Male	Age-standardized	Burkitt lymphoma	Rate	1990	0.192859998955738	0.537364430820476	0.081205984015587
1922	Deaths	Caribbean	Male	Age-standardized	Burkitt lymphoma	Rate	1991	0.173679369065177	0.486243888070911	0.0707782693927476
1923	Deaths	Caribbean	Male	Age-standardized	Burkitt lymphoma	Rate	1992	0.147708215650572	0.436856589755397	0.054966147417041
1924	Deaths	Caribbean	Male	Age-standardized	Burkitt lymphoma	Rate	1994	0.142205775947723	0.393969842627636	0.0540205395464559
1925	Deaths	Caribbean	Male	Age-standardized	Burkitt lymphoma	Rate	1997	0.136683325681387	0.39586723087371	0.0507617504601788
1926	Deaths	Caribbean	Male	Age-standardized	Burkitt lymphoma	Rate	1995	0.140689145233944	0.377434899879017	0.0526963712071752
1927	Deaths	Caribbean	Male	Age-standardized	Burkitt lymphoma	Rate	2000	0.137420072717513	0.423413795308559	0.0505991536740146
1928	Deaths	Caribbean	Male	Age-standardized	Burkitt lymphoma	Rate	1999	0.135172502960169	0.434002588940447	0.0503090033407017
1929	Deaths	Caribbean	Male	Age-standardized	Burkitt lymphoma	Rate	2001	0.139422420914455	0.441187678747074	0.0501699585320559
1930	Deaths	Caribbean	Male	Age-standardized	Burkitt lymphoma	Rate	1998	0.132899198461267	0.391359540777452	0.0505638496077431
1931	Deaths	Caribbean	Male	Age-standardized	Burkitt lymphoma	Rate	2004	0.143310716085412	0.420616831448983	0.0483824180030409
1932	Deaths	Caribbean	Male	Age-standardized	Burkitt lymphoma	Rate	2003	0.143151866253878	0.405169643423145	0.0496465346619441
1933	Deaths	Caribbean	Male	Age-standardized	Burkitt lymphoma	Rate	2007	0.144072140802796	0.423551820907337	0.0465738858894998
1934	Deaths	Caribbean	Male	Age-standardized	Burkitt lymphoma	Rate	2006	0.143058382215759	0.407713424398658	0.0459830917143859
1935	Deaths	Caribbean	Male	Age-standardized	Burkitt lymphoma	Rate	2005	0.143948659857261	0.408634456714601	0.046728126972017
1936	Deaths	Caribbean	Male	Age-standardized	Burkitt lymphoma	Rate	2008	0.141545186226385	0.410608105908991	0.045847455123011
1937	Deaths	Caribbean	Male	Age-standardized	Burkitt lymphoma	Rate	2009	0.139850366925944	0.417756701740575	0.0457715027223596
1938	Deaths	Caribbean	Male	Age-standardized	Burkitt lymphoma	Rate	2010	0.140544232663763	0.419430144347104	0.04679394820445
1939	Deaths	Caribbean	Male	Age-standardized	Burkitt lymphoma	Rate	2011	0.144005649406906	0.426136861394847	0.0491340272068739
1940	Deaths	Caribbean	Male	Age-standardized	Burkitt lymphoma	Rate	2012	0.143124389489224	0.429228976323109	0.0475712666237313
1941	Deaths	Caribbean	Male	Age-standardized	Burkitt lymphoma	Rate	2013	0.142674917864303	0.443964935199462	0.0485753546008292
1942	Deaths	Caribbean	Male	Age-standardized	Burkitt lymphoma	Rate	2014	0.141567070294545	0.440231129021675	0.0468395688883296
1943	Deaths	Caribbean	Male	Age-standardized	Burkitt lymphoma	Rate	2015	0.142438072105565	0.436742471456004	0.0473271165149951
1944	Deaths	Caribbean	Male	Age-standardized	Burkitt lymphoma	Rate	2016	0.143245399537523	0.444090235383287	0.0479064172972238
1945	Deaths	Caribbean	Male	Age-standardized	Burkitt lymphoma	Rate	2017	0.145083482745433	0.433732919352003	0.0488301853308735
1946	Deaths	Caribbean	Male	Age-standardized	Burkitt lymphoma	Rate	2018	0.146157749225078	0.439031513549007	0.048555346268576
1947	Deaths	Caribbean	Male	Age-standardized	Burkitt lymphoma	Rate	2019	0.146069142157006	0.44005057538263	0.049717533515236
1948	Deaths	Caribbean	Male	Age-standardized	Burkitt lymphoma	Rate	2021	0.145715408717999	0.42388996047347	0.0463041417600056
1949	Deaths	Caribbean	Male	Age-standardized	Burkitt lymphoma	Rate	1996	0.136534502541328	0.382096344087522	0.0519130882905625
1950	Deaths	Caribbean	Male	Age-standardized	Burkitt lymphoma	Rate	2002	0.138263344753315	0.413787253735451	0.0488062874505235
1951	Deaths	Caribbean	Male	Age-standardized	Burkitt lymphoma	Rate	1993	0.14371692504999	0.410906298390475	0.0531606069451547
1952	Deaths	Caribbean	Male	Age-standardized	Burkitt lymphoma	Rate	2020	0.146107438363017	0.441691684964109	0.049331166779494
1953	Deaths	Caribbean	Female	Age-standardized	Burkitt lymphoma	Rate	1990	0.101181851472585	0.40931726919205	0.0306003662783788
1954	Deaths	Caribbean	Female	Age-standardized	Burkitt lymphoma	Rate	1991	0.0940567433946104	0.392388326152935	0.0277339532446151
1955	Deaths	Caribbean	Female	Age-standardized	Burkitt lymphoma	Rate	1992	0.0901711271313791	0.377026007180385	0.0257587702922981
1956	Deaths	Caribbean	Female	Age-standardized	Burkitt lymphoma	Rate	1994	0.0838968668417241	0.342242918391508	0.0233389027541419
1957	Deaths	Caribbean	Female	Age-standardized	Burkitt lymphoma	Rate	1997	0.0805406934615484	0.318915362757812	0.0206607230728298
1958	Deaths	Caribbean	Female	Age-standardized	Burkitt lymphoma	Rate	1995	0.0840686346567125	0.339379850298171	0.0230147896170592
1959	Deaths	Caribbean	Female	Age-standardized	Burkitt lymphoma	Rate	2000	0.0792164399840796	0.294685636941674	0.0217773271748797
1960	Deaths	Caribbean	Female	Age-standardized	Burkitt lymphoma	Rate	1999	0.0792589889658338	0.311680615275046	0.0211932966999345
1961	Deaths	Caribbean	Female	Age-standardized	Burkitt lymphoma	Rate	2001	0.0814258087442653	0.316410597571562	0.0217477090531324
1962	Deaths	Caribbean	Female	Age-standardized	Burkitt lymphoma	Rate	1998	0.0761379686068022	0.299440314218108	0.0205561784893438
1963	Deaths	Caribbean	Female	Age-standardized	Burkitt lymphoma	Rate	2004	0.0851924663628377	0.316205344149459	0.0221522064494819
1964	Deaths	Caribbean	Female	Age-standardized	Burkitt lymphoma	Rate	2003	0.083520122653085	0.316875166462419	0.0219729295345319
1965	Deaths	Caribbean	Female	Age-standardized	Burkitt lymphoma	Rate	2007	0.0896910277986031	0.356451577851923	0.0212241078447814
1966	Deaths	Caribbean	Female	Age-standardized	Burkitt lymphoma	Rate	2006	0.0868550039355932	0.334578879629276	0.0207742965918707
1967	Deaths	Caribbean	Female	Age-standardized	Burkitt lymphoma	Rate	2005	0.0861362591391923	0.326333271311784	0.0216206024254906
1968	Deaths	Caribbean	Female	Age-standardized	Burkitt lymphoma	Rate	2008	0.0890510912296431	0.335057438601301	0.0205858887220381
1969	Deaths	Caribbean	Female	Age-standardized	Burkitt lymphoma	Rate	2009	0.0909221974747132	0.338222545152187	0.0211200409979822
1970	Deaths	Caribbean	Female	Age-standardized	Burkitt lymphoma	Rate	2010	0.089834154308052	0.336517979623733	0.0210453873644021
1971	Deaths	Caribbean	Female	Age-standardized	Burkitt lymphoma	Rate	2011	0.0936837996323459	0.336216862693341	0.0220437855962436
1972	Deaths	Caribbean	Female	Age-standardized	Burkitt lymphoma	Rate	2012	0.0950787438066115	0.336916384842964	0.0216347145280341
1973	Deaths	Caribbean	Female	Age-standardized	Burkitt lymphoma	Rate	2013	0.0950812473844213	0.359657464102826	0.02123012621402
1974	Deaths	Caribbean	Female	Age-standardized	Burkitt lymphoma	Rate	2014	0.0942154065768294	0.338265801555997	0.0211548686137332
1975	Deaths	Caribbean	Female	Age-standardized	Burkitt lymphoma	Rate	2015	0.0944882843436338	0.346174063049801	0.0214146599456538
1976	Deaths	Caribbean	Female	Age-standardized	Burkitt lymphoma	Rate	2016	0.0952152670651467	0.365944829825032	0.022208666247266
1977	Deaths	Caribbean	Female	Age-standardized	Burkitt lymphoma	Rate	2017	0.0940135162816814	0.358046001340402	0.0208500211452594
1978	Deaths	Caribbean	Female	Age-standardized	Burkitt lymphoma	Rate	2018	0.0938401452724556	0.346400290806291	0.0209489062704197
1979	Deaths	Caribbean	Female	Age-standardized	Burkitt lymphoma	Rate	2019	0.0956984417074868	0.339247487514743	0.0220634853238054
1980	Deaths	Caribbean	Female	Age-standardized	Burkitt lymphoma	Rate	2021	0.0920399139391778	0.321410851266084	0.019978632655292
1981	Deaths	Caribbean	Female	Age-standardized	Burkitt lymphoma	Rate	1996	0.0807960687144715	0.319033585286931	0.0221798252032649
1982	Deaths	Caribbean	Female	Age-standardized	Burkitt lymphoma	Rate	2002	0.0815737347156166	0.307226608088095	0.0220971514426467
1983	Deaths	Caribbean	Female	Age-standardized	Burkitt lymphoma	Rate	1993	0.0865217857141112	0.354621752396051	0.0238257487738638
1984	Deaths	Caribbean	Female	Age-standardized	Burkitt lymphoma	Rate	2020	0.0937089406170173	0.357177154095941	0.0214962224778434
1985	Deaths	Caribbean	Both	Age-standardized	Burkitt lymphoma	Rate	1990	0.147412169292991	0.363672717570688	0.0657871655611895
1986	Deaths	Caribbean	Both	Age-standardized	Burkitt lymphoma	Rate	1991	0.134225169243359	0.331823981965402	0.0592853425051364
1987	Deaths	Caribbean	Both	Age-standardized	Burkitt lymphoma	Rate	1992	0.119212544328813	0.318384685779547	0.0474136217796094
1988	Deaths	Caribbean	Both	Age-standardized	Burkitt lymphoma	Rate	1994	0.113382559934165	0.296495000107595	0.0451683317537597
1989	Deaths	Caribbean	Both	Age-standardized	Burkitt lymphoma	Rate	1997	0.108993299294811	0.27957152803388	0.0437277217273295
1990	Deaths	Caribbean	Both	Age-standardized	Burkitt lymphoma	Rate	1995	0.112722796466623	0.296449877688583	0.0454280298411636
1991	Deaths	Caribbean	Both	Age-standardized	Burkitt lymphoma	Rate	2000	0.108753726020468	0.276306268702282	0.0432618225623128
1992	Deaths	Caribbean	Both	Age-standardized	Burkitt lymphoma	Rate	1999	0.10762359693557	0.273487440490395	0.0428922097081005
1993	Deaths	Caribbean	Both	Age-standardized	Burkitt lymphoma	Rate	2001	0.110865956162653	0.285400209608246	0.0422779071427897
1994	Deaths	Caribbean	Both	Age-standardized	Burkitt lymphoma	Rate	1998	0.104920321106081	0.265449486441577	0.0420580812529326
1995	Deaths	Caribbean	Both	Age-standardized	Burkitt lymphoma	Rate	2004	0.114721210428309	0.284615371635841	0.0412538752896067
1996	Deaths	Caribbean	Both	Age-standardized	Burkitt lymphoma	Rate	2003	0.113808941975836	0.290901491136804	0.0412013007366564
1997	Deaths	Caribbean	Both	Age-standardized	Burkitt lymphoma	Rate	2007	0.117327005363133	0.306885340974838	0.0402416127915595
1998	Deaths	Caribbean	Both	Age-standardized	Burkitt lymphoma	Rate	2006	0.115418093734873	0.297552487511784	0.0400657315333449
1999	Deaths	Caribbean	Both	Age-standardized	Burkitt lymphoma	Rate	2005	0.11551471528283	0.289578591312326	0.0405986390360517
[truncated: 22,193 more rows]
