# Supplementary material for: Temporal trends in cross-country inequalities of Burkitt lymphoma burden in children under 10 years of age from 1990 to 2021
Source: Medicine (Baltimore). 2026 May 8;105(19):e48617. doi: 10.1097/MD.0000000000048617 (PMC13166837; doi:10.1097/MD.0000000000048617)
Supplement: Supplementary file 3 [file medi-105-e48617-s003.xlsx]

## Sheet: Sheet1
	location	measure	sex	cause	age	EAPC	LCI	UCI	EAPC_95CI
1	High-income Asia Pacific	Deaths	Male	Burkitt lymphoma	Age-standardized	-1.01636	-1.42281	-0.608231	-1.02 (-1.42 to -0.61)
2	High-income Asia Pacific	Deaths	Male	Burkitt lymphoma	All ages	-1.00351	-1.40093	-0.604493	-1 (-1.4 to -0.6)
3	High-income Asia Pacific	Deaths	Female	Burkitt lymphoma	Age-standardized	-0.819238	-1.10952	-0.528103	-0.82 (-1.11 to -0.53)
4	High-income Asia Pacific	Deaths	Female	Burkitt lymphoma	All ages	-0.824274	-1.10399	-0.543762	-0.82 (-1.1 to -0.54)
5	High-income Asia Pacific	Deaths	Both	Burkitt lymphoma	Age-standardized	-0.990176	-1.3657	-0.613218	-0.99 (-1.37 to -0.61)
6	High-income Asia Pacific	Deaths	Both	Burkitt lymphoma	All ages	-0.985105	-1.34927	-0.619599	-0.99 (-1.35 to -0.62)
7	High-income Asia Pacific	DALYs (Disability-Adjusted Life Years)	Male	Burkitt lymphoma	Age-standardized	-0.878932	-1.29324	-0.462887	-0.88 (-1.29 to -0.46)
8	High-income Asia Pacific	DALYs (Disability-Adjusted Life Years)	Male	Burkitt lymphoma	All ages	-0.867423	-1.2727	-0.460481	-0.87 (-1.27 to -0.46)
9	High-income Asia Pacific	DALYs (Disability-Adjusted Life Years)	Female	Burkitt lymphoma	Age-standardized	-0.69059	-0.987689	-0.392599	-0.69 (-0.99 to -0.39)
10	High-income Asia Pacific	DALYs (Disability-Adjusted Life Years)	Female	Burkitt lymphoma	All ages	-0.696333	-0.983047	-0.408789	-0.7 (-0.98 to -0.41)
11	High-income Asia Pacific	DALYs (Disability-Adjusted Life Years)	Both	Burkitt lymphoma	Age-standardized	-0.854568	-1.23785	-0.4698	-0.85 (-1.24 to -0.47)
12	High-income Asia Pacific	DALYs (Disability-Adjusted Life Years)	Both	Burkitt lymphoma	All ages	-0.850586	-1.22263	-0.477138	-0.85 (-1.22 to -0.48)
13	High-income Asia Pacific	Prevalence	Male	Burkitt lymphoma	Age-standardized	1.92790785907198	1.25267283416726	2.60764589931539	1.93 (1.25 to 2.61)
14	High-income Asia Pacific	Prevalence	Male	Burkitt lymphoma	All ages	1.94993962980683	1.28645141388388	2.6177740994145	1.95 (1.29 to 2.62)
15	High-income Asia Pacific	Prevalence	Female	Burkitt lymphoma	Age-standardized	1.84749459204288	1.32830016368739	2.36934931228128	1.85 (1.33 to 2.37)
16	High-income Asia Pacific	Prevalence	Female	Burkitt lymphoma	All ages	1.85087497164587	1.34620030817347	2.35806276846886	1.85 (1.35 to 2.36)
17	High-income Asia Pacific	Prevalence	Both	Burkitt lymphoma	Age-standardized	1.89267740305055	1.25343993497429	2.53595053194837	1.89 (1.25 to 2.54)
18	High-income Asia Pacific	Prevalence	Both	Burkitt lymphoma	All ages	1.90724243721956	1.28190161967499	2.53644427170627	1.91 (1.28 to 2.54)
19	High-income Asia Pacific	Incidence	Male	Burkitt lymphoma	Age-standardized	1.93343439247318	1.25779712072864	2.61357981801871	1.93 (1.26 to 2.61)
20	High-income Asia Pacific	Incidence	Male	Burkitt lymphoma	All ages	1.95574543665487	1.29189818553428	2.62394	1.96 (1.29 to 2.62)
21	High-income Asia Pacific	Incidence	Female	Burkitt lymphoma	Age-standardized	1.85304902137378	1.33333475705275	2.3754287749653	1.85 (1.33 to 2.38)
22	High-income Asia Pacific	Incidence	Female	Burkitt lymphoma	All ages	1.85674946487069	1.35173798112829	2.36427730012116	1.86 (1.35 to 2.36)
23	High-income Asia Pacific	Incidence	Both	Burkitt lymphoma	Age-standardized	1.89823458039742	1.25848418382777	2.54202691550893	1.9 (1.26 to 2.54)
24	High-income Asia Pacific	Incidence	Both	Burkitt lymphoma	All ages	1.9130775275505	1.2873070142609	2.54271415937801	1.91 (1.29 to 2.54)
25	Central Asia	Deaths	Male	Burkitt lymphoma	Age-standardized	-1.82659	-2.15478	-1.49729	-1.83 (-2.15 to -1.5)
26	Central Asia	Deaths	Male	Burkitt lymphoma	All ages	-1.89683	-2.22347	-1.56909	-1.9 (-2.22 to -1.57)
27	Central Asia	Deaths	Female	Burkitt lymphoma	Age-standardized	-4.05179	-4.41531	-3.6869	-4.05 (-4.42 to -3.69)
28	Central Asia	Deaths	Female	Burkitt lymphoma	All ages	-4.04572	-4.40847	-3.6816	-4.05 (-4.41 to -3.68)
29	Central Asia	Deaths	Both	Burkitt lymphoma	Age-standardized	-2.42772	-2.7645	-2.08977	-2.43 (-2.76 to -2.09)
30	Central Asia	Deaths	Both	Burkitt lymphoma	All ages	-2.47966	-2.81243	-2.14576	-2.48 (-2.81 to -2.15)
31	Central Asia	DALYs (Disability-Adjusted Life Years)	Male	Burkitt lymphoma	Age-standardized	-1.8059	-2.13681	-1.47388	-1.81 (-2.14 to -1.47)
32	Central Asia	DALYs (Disability-Adjusted Life Years)	Male	Burkitt lymphoma	All ages	-1.8691	-2.19786	-1.53923	-1.87 (-2.2 to -1.54)
33	Central Asia	DALYs (Disability-Adjusted Life Years)	Female	Burkitt lymphoma	Age-standardized	-4.04246	-4.40883	-3.67468	-4.04 (-4.41 to -3.67)
34	Central Asia	DALYs (Disability-Adjusted Life Years)	Female	Burkitt lymphoma	All ages	-4.02876	-4.39527	-3.66083	-4.03 (-4.4 to -3.66)
35	Central Asia	DALYs (Disability-Adjusted Life Years)	Both	Burkitt lymphoma	Age-standardized	-2.41475	-2.75477	-2.07353	-2.41 (-2.75 to -2.07)
36	Central Asia	DALYs (Disability-Adjusted Life Years)	Both	Burkitt lymphoma	All ages	-2.45928	-2.79532	-2.12208	-2.46 (-2.8 to -2.12)
37	Central Asia	Prevalence	Male	Burkitt lymphoma	Age-standardized	-0.0917938	-0.696545	0.516640097817933	-0.09 (-0.7 to 0.52)
38	Central Asia	Prevalence	Male	Burkitt lymphoma	All ages	-0.163449	-0.750655	0.427232160355073	-0.16 (-0.75 to 0.43)
39	Central Asia	Prevalence	Female	Burkitt lymphoma	Age-standardized	-2.73319	-3.42545	-2.03596	-2.73 (-3.43 to -2.04)
40	Central Asia	Prevalence	Female	Burkitt lymphoma	All ages	-2.72634	-3.42168	-2.026	-2.73 (-3.42 to -2.03)
41	Central Asia	Prevalence	Both	Burkitt lymphoma	Age-standardized	-0.848107	-1.49002	-0.202011	-0.85 (-1.49 to -0.2)
42	Central Asia	Prevalence	Both	Burkitt lymphoma	All ages	-0.900161	-1.52949	-0.266814	-0.9 (-1.53 to -0.27)
43	Central Asia	Incidence	Male	Burkitt lymphoma	Age-standardized	-0.0943121	-0.69937	0.514432116128183	-0.09 (-0.7 to 0.51)
44	Central Asia	Incidence	Male	Burkitt lymphoma	All ages	-0.166867	-0.754181	0.423922710350988	-0.17 (-0.75 to 0.42)
45	Central Asia	Incidence	Female	Burkitt lymphoma	Age-standardized	-2.73275	-3.42548	-2.03505	-2.73 (-3.43 to -2.04)
46	Central Asia	Incidence	Female	Burkitt lymphoma	All ages	-2.72749	-3.4229	-2.02708	-2.73 (-3.42 to -2.03)
47	Central Asia	Incidence	Both	Burkitt lymphoma	Age-standardized	-0.846872	-1.48897	-0.200591	-0.85 (-1.49 to -0.2)
48	Central Asia	Incidence	Both	Burkitt lymphoma	All ages	-0.900083	-1.52931	-0.266838	-0.9 (-1.53 to -0.27)
49	Southeast Asia	Deaths	Male	Burkitt lymphoma	Age-standardized	-1.15517	-1.31386	-0.996227	-1.16 (-1.31 to -1)
50	Southeast Asia	Deaths	Male	Burkitt lymphoma	All ages	-1.1422	-1.30163	-0.982505	-1.14 (-1.3 to -0.98)
51	Southeast Asia	Deaths	Female	Burkitt lymphoma	Age-standardized	-1.87686	-2.25646	-1.49579	-1.88 (-2.26 to -1.5)
52	Southeast Asia	Deaths	Female	Burkitt lymphoma	All ages	-1.86305	-2.24284	-1.48179	-1.86 (-2.24 to -1.48)
53	Southeast Asia	Deaths	Both	Burkitt lymphoma	Age-standardized	-1.31721	-1.52735	-1.10663	-1.32 (-1.53 to -1.11)
54	Southeast Asia	Deaths	Both	Burkitt lymphoma	All ages	-1.3039	-1.51528	-1.09207	-1.3 (-1.52 to -1.09)
55	Southeast Asia	DALYs (Disability-Adjusted Life Years)	Male	Burkitt lymphoma	Age-standardized	-1.14737	-1.30392	-0.990569	-1.15 (-1.3 to -0.99)
56	Southeast Asia	DALYs (Disability-Adjusted Life Years)	Male	Burkitt lymphoma	All ages	-1.13486	-1.29209	-0.977366	-1.13 (-1.29 to -0.98)
57	Southeast Asia	DALYs (Disability-Adjusted Life Years)	Female	Burkitt lymphoma	Age-standardized	-1.87989	-2.25797	-1.50036	-1.88 (-2.26 to -1.5)
58	Southeast Asia	DALYs (Disability-Adjusted Life Years)	Female	Burkitt lymphoma	All ages	-1.86644	-2.24451	-1.48691	-1.87 (-2.24 to -1.49)
59	Southeast Asia	DALYs (Disability-Adjusted Life Years)	Both	Burkitt lymphoma	Age-standardized	-1.31304	-1.52139	-1.10425	-1.31 (-1.52 to -1.1)
60	Southeast Asia	DALYs (Disability-Adjusted Life Years)	Both	Burkitt lymphoma	All ages	-1.3001	-1.50959	-1.09017	-1.3 (-1.51 to -1.09)
61	Southeast Asia	Prevalence	Male	Burkitt lymphoma	Age-standardized	0.582807523120699	0.465271247628407	0.700481306588485	0.58 (0.47 to 0.7)
62	Southeast Asia	Prevalence	Male	Burkitt lymphoma	All ages	0.59618217328774	0.472882247438133	0.71963341232133	0.6 (0.47 to 0.72)
63	Southeast Asia	Prevalence	Female	Burkitt lymphoma	Age-standardized	-0.299213	-0.611351	0.0139049108174527	-0.3 (-0.61 to 0.01)
64	Southeast Asia	Prevalence	Female	Burkitt lymphoma	All ages	-0.28455	-0.598734	0.0306270884186111	-0.28 (-0.6 to 0.03)
65	Southeast Asia	Prevalence	Both	Burkitt lymphoma	Age-standardized	0.389352630800333	0.231137812136772	0.547817191504052	0.39 (0.23 to 0.55)
66	Southeast Asia	Prevalence	Both	Burkitt lymphoma	All ages	0.403191843574713	0.239646922392023	0.567003594720039	0.4 (0.24 to 0.57)
67	Southeast Asia	Incidence	Male	Burkitt lymphoma	Age-standardized	0.574632196620461	0.456949424651087	0.692452830976631	0.57 (0.46 to 0.69)
68	Southeast Asia	Incidence	Male	Burkitt lymphoma	All ages	0.588091744475849	0.464569753928967	0.711765606296222	0.59 (0.46 to 0.71)
69	Southeast Asia	Incidence	Female	Burkitt lymphoma	Age-standardized	-0.30336	-0.615677	0.00993794416226379	-0.3 (-0.62 to 0.01)
70	Southeast Asia	Incidence	Female	Burkitt lymphoma	All ages	-0.288566	-0.603014	0.0268765898080447	-0.29 (-0.6 to 0.03)
71	Southeast Asia	Incidence	Both	Burkitt lymphoma	Age-standardized	0.382862930195382	0.224688281241248	0.541287210452945	0.38 (0.22 to 0.54)
72	Southeast Asia	Incidence	Both	Burkitt lymphoma	All ages	0.396777874941101	0.233193617529004	0.560629107876043	0.4 (0.23 to 0.56)
73	East Asia	Deaths	Male	Burkitt lymphoma	Age-standardized	-4.71164	-5.23865	-4.1817	-4.71 (-5.24 to -4.18)
74	East Asia	Deaths	Male	Burkitt lymphoma	All ages	-4.77451	-5.33954	-4.2061	-4.77 (-5.34 to -4.21)
75	East Asia	Deaths	Female	Burkitt lymphoma	Age-standardized	-8.11802	-8.97222	-7.25581	-8.12 (-8.97 to -7.26)
76	East Asia	Deaths	Female	Burkitt lymphoma	All ages	-8.00887	-8.82678	-7.18362	-8.01 (-8.83 to -7.18)
77	East Asia	Deaths	Both	Burkitt lymphoma	Age-standardized	-5.79201	-6.40299	-5.17705	-5.79 (-6.4 to -5.18)
78	East Asia	Deaths	Both	Burkitt lymphoma	All ages	-5.78828	-6.41146	-5.16096	-5.79 (-6.41 to -5.16)
79	East Asia	DALYs (Disability-Adjusted Life Years)	Male	Burkitt lymphoma	Age-standardized	-4.60326	-5.12049	-4.08321	-4.6 (-5.12 to -4.08)
80	East Asia	DALYs (Disability-Adjusted Life Years)	Male	Burkitt lymphoma	All ages	-4.66405	-5.21738	-4.10749	-4.66 (-5.22 to -4.11)
81	East Asia	DALYs (Disability-Adjusted Life Years)	Female	Burkitt lymphoma	Age-standardized	-8.06021	-8.91217	-7.20027	-8.06 (-8.91 to -7.2)
82	East Asia	DALYs (Disability-Adjusted Life Years)	Female	Burkitt lymphoma	All ages	-7.94675	-8.75954	-7.12671	-7.95 (-8.76 to -7.13)
83	East Asia	DALYs (Disability-Adjusted Life Years)	Both	Burkitt lymphoma	Age-standardized	-5.71625	-6.32066	-5.10794	-5.72 (-6.32 to -5.11)
84	East Asia	DALYs (Disability-Adjusted Life Years)	Both	Burkitt lymphoma	All ages	-5.70807	-6.32197	-5.09015	-5.71 (-6.32 to -5.09)
85	East Asia	Prevalence	Male	Burkitt lymphoma	Age-standardized	0.777093742455492	0.42888511907837	1.12650968029446	0.78 (0.43 to 1.13)
86	East Asia	Prevalence	Male	Burkitt lymphoma	All ages	0.702073246632784	0.325296846380607	1.08026464848725	0.7 (0.33 to 1.08)
87	East Asia	Prevalence	Female	Burkitt lymphoma	Age-standardized	-2.85305	-3.52085	-2.18064	-2.85 (-3.52 to -2.18)
88	East Asia	Prevalence	Female	Burkitt lymphoma	All ages	-2.73381	-3.36181	-2.10174	-2.73 (-3.36 to -2.1)
89	East Asia	Prevalence	Both	Burkitt lymphoma	Age-standardized	-0.387406	-0.799957	0.026860965480191	-0.39 (-0.8 to 0.03)
90	East Asia	Prevalence	Both	Burkitt lymphoma	All ages	-0.386309	-0.809454	0.0386421517286628	-0.39 (-0.81 to 0.04)
91	East Asia	Incidence	Male	Burkitt lymphoma	Age-standardized	0.776193402565828	0.428083233875975	1.12551021272131	0.78 (0.43 to 1.13)
92	East Asia	Incidence	Male	Burkitt lymphoma	All ages	0.700979062692841	0.324093870746034	1.07928009048155	0.7 (0.32 to 1.08)
93	East Asia	Incidence	Female	Burkitt lymphoma	Age-standardized	-2.8427	-3.51018	-2.17061	-2.84 (-3.51 to -2.17)
94	East Asia	Incidence	Female	Burkitt lymphoma	All ages	-2.72416	-3.35233	-2.0919	-2.72 (-3.35 to -2.09)
95	East Asia	Incidence	Both	Burkitt lymphoma	Age-standardized	-0.37896	-0.791227	0.035019776434364	-0.38 (-0.79 to 0.04)
96	East Asia	Incidence	Both	Burkitt lymphoma	All ages	-0.378735	-0.802026	0.0463618067849447	-0.38 (-0.8 to 0.05)
97	Central Sub-Saharan Africa	Deaths	Male	Burkitt lymphoma	Age-standardized	-2.55888	-2.78595	-2.33128	-2.56 (-2.79 to -2.33)
98	Central Sub-Saharan Africa	Deaths	Male	Burkitt lymphoma	All ages	-2.67387	-2.9088	-2.43838	-2.67 (-2.91 to -2.44)
99	Central Sub-Saharan Africa	Deaths	Female	Burkitt lymphoma	Age-standardized	-2.46996	-2.63718	-2.30246	-2.47 (-2.64 to -2.3)
100	Central Sub-Saharan Africa	Deaths	Female	Burkitt lymphoma	All ages	-2.56082	-2.72098	-2.4004	-2.56 (-2.72 to -2.4)
101	Central Sub-Saharan Africa	Deaths	Both	Burkitt lymphoma	Age-standardized	-2.53844	-2.75145	-2.32496	-2.54 (-2.75 to -2.32)
102	Central Sub-Saharan Africa	Deaths	Both	Burkitt lymphoma	All ages	-2.64734	-2.86555	-2.42864	-2.65 (-2.87 to -2.43)
103	Central Sub-Saharan Africa	DALYs (Disability-Adjusted Life Years)	Male	Burkitt lymphoma	Age-standardized	-2.58206	-2.81173	-2.35184	-2.58 (-2.81 to -2.35)
104	Central Sub-Saharan Africa	DALYs (Disability-Adjusted Life Years)	Male	Burkitt lymphoma	All ages	-2.70137	-2.93991	-2.46226	-2.7 (-2.94 to -2.46)
105	Central Sub-Saharan Africa	DALYs (Disability-Adjusted Life Years)	Female	Burkitt lymphoma	Age-standardized	-2.51378	-2.68299	-2.34428	-2.51 (-2.68 to -2.34)
106	Central Sub-Saharan Africa	DALYs (Disability-Adjusted Life Years)	Female	Burkitt lymphoma	All ages	-2.61014	-2.77289	-2.44712	-2.61 (-2.77 to -2.45)
107	Central Sub-Saharan Africa	DALYs (Disability-Adjusted Life Years)	Both	Burkitt lymphoma	Age-standardized	-2.56508	-2.78079	-2.34889	-2.57 (-2.78 to -2.35)
108	Central Sub-Saharan Africa	DALYs (Disability-Adjusted Life Years)	Both	Burkitt lymphoma	All ages	-2.67839	-2.90032	-2.45595	-2.68 (-2.9 to -2.46)
109	Central Sub-Saharan Africa	Prevalence	Male	Burkitt lymphoma	Age-standardized	-2.52919	-2.7519	-2.30597	-2.53 (-2.75 to -2.31)
110	Central Sub-Saharan Africa	Prevalence	Male	Burkitt lymphoma	All ages	-2.64534	-2.87622	-2.41391	-2.65 (-2.88 to -2.41)
111	Central Sub-Saharan Africa	Prevalence	Female	Burkitt lymphoma	Age-standardized	-2.43294	-2.59602	-2.26958	-2.43 (-2.6 to -2.27)
112	Central Sub-Saharan Africa	Prevalence	Female	Burkitt lymphoma	All ages	-2.5239	-2.68002	-2.36754	-2.52 (-2.68 to -2.37)
113	Central Sub-Saharan Africa	Prevalence	Both	Burkitt lymphoma	Age-standardized	-2.50762	-2.71595	-2.29884	-2.51 (-2.72 to -2.3)
114	Central Sub-Saharan Africa	Prevalence	Both	Burkitt lymphoma	All ages	-2.61749	-2.83131	-2.40319	-2.62 (-2.83 to -2.4)
115	Central Sub-Saharan Africa	Incidence	Male	Burkitt lymphoma	Age-standardized	-2.54135	-2.76431	-2.31788	-2.54 (-2.76 to -2.32)
116	Central Sub-Saharan Africa	Incidence	Male	Burkitt lymphoma	All ages	-2.65687	-2.88786	-2.42532	-2.66 (-2.89 to -2.43)
117	Central Sub-Saharan Africa	Incidence	Female	Burkitt lymphoma	Age-standardized	-2.43479	-2.59772	-2.2716	-2.43 (-2.6 to -2.27)
118	Central Sub-Saharan Africa	Incidence	Female	Burkitt lymphoma	All ages	-2.52464	-2.6805	-2.36852	-2.52 (-2.68 to -2.37)
119	Central Sub-Saharan Africa	Incidence	Both	Burkitt lymphoma	Age-standardized	-2.51814	-2.7267	-2.30914	-2.52 (-2.73 to -2.31)
120	Central Sub-Saharan Africa	Incidence	Both	Burkitt lymphoma	All ages	-2.62733	-2.84125	-2.41294	-2.63 (-2.84 to -2.41)
121	Central Europe	Deaths	Male	Burkitt lymphoma	Age-standardized	-1.02029	-1.46962	-0.568906	-1.02 (-1.47 to -0.57)
122	Central Europe	Deaths	Male	Burkitt lymphoma	All ages	-1.14937	-1.59825	-0.698453	-1.15 (-1.6 to -0.7)
123	Central Europe	Deaths	Female	Burkitt lymphoma	Age-standardized	-0.746603	-1.24745	-0.243212	-0.75 (-1.25 to -0.24)
124	Central Europe	Deaths	Female	Burkitt lymphoma	All ages	-0.770135	-1.27317	-0.264537	-0.77 (-1.27 to -0.26)
125	Central Europe	Deaths	Both	Burkitt lymphoma	Age-standardized	-0.932658	-1.38984	-0.473352	-0.93 (-1.39 to -0.47)
126	Central Europe	Deaths	Both	Burkitt lymphoma	All ages	-1.03948	-1.49561	-0.581226	-1.04 (-1.5 to -0.58)
127	Central Europe	DALYs (Disability-Adjusted Life Years)	Male	Burkitt lymphoma	Age-standardized	-0.941945	-1.39069	-0.491159	-0.94 (-1.39 to -0.49)
128	Central Europe	DALYs (Disability-Adjusted Life Years)	Male	Burkitt lymphoma	All ages	-1.06692	-1.51502	-0.616784	-1.07 (-1.52 to -0.62)
129	Central Europe	DALYs (Disability-Adjusted Life Years)	Female	Burkitt lymphoma	Age-standardized	-0.67731	-1.17725	-0.17484	-0.68 (-1.18 to -0.17)
130	Central Europe	DALYs (Disability-Adjusted Life Years)	Female	Burkitt lymphoma	All ages	-0.694203	-1.19675	-0.189097	-0.69 (-1.2 to -0.19)
131	Central Europe	DALYs (Disability-Adjusted Life Years)	Both	Burkitt lymphoma	Age-standardized	-0.856008	-1.31268	-0.397223	-0.86 (-1.31 to -0.4)
132	Central Europe	DALYs (Disability-Adjusted Life Years)	Both	Burkitt lymphoma	All ages	-0.957882	-1.41342	-0.500243	-0.96 (-1.41 to -0.5)
133	Central Europe	Prevalence	Male	Burkitt lymphoma	Age-standardized	2.22911968051014	1.60600699351197	2.85605369099291	2.23 (1.61 to 2.86)
134	Central Europe	Prevalence	Male	Burkitt lymphoma	All ages	2.09625707544587	1.47520922421844	2.72110585929974	2.1 (1.48 to 2.72)
135	Central Europe	Prevalence	Female	Burkitt lymphoma	Age-standardized	2.44143048281356	1.77794151261725	3.10924	2.44 (1.78 to 3.11)
136	Central Europe	Prevalence	Female	Burkitt lymphoma	All ages	2.41770050296066	1.75278699657346	3.08695895147699	2.42 (1.75 to 3.09)
137	Central Europe	Prevalence	Both	Burkitt lymphoma	Age-standardized	2.30342464821471	1.67347441506316	2.93727793767993	2.3 (1.67 to 2.94)
138	Central Europe	Prevalence	Both	Burkitt lymphoma	All ages	2.19385931407101	1.5658361082862	2.82576584482137	2.19 (1.57 to 2.83)
139	Central Europe	Incidence	Male	Burkitt lymphoma	Age-standardized	2.23168506279494	1.60826202580349	2.85893314585355	2.23 (1.61 to 2.86)
140	Central Europe	Incidence	Male	Burkitt lymphoma	All ages	2.09827840691268	1.47692503846681	2.72343638422241	2.1 (1.48 to 2.72)
141	Central Europe	Incidence	Female	Burkitt lymphoma	Age-standardized	2.4465998170015	1.78254298404765	3.11498913629795	2.45 (1.78 to 3.11)
142	Central Europe	Incidence	Female	Burkitt lymphoma	All ages	2.4214904203494	1.75611672283842	3.09121493402358	2.42 (1.76 to 3.09)
143	Central Europe	Incidence	Both	Burkitt lymphoma	Age-standardized	2.30649272119414	1.67619851292848	2.94069414466636	2.31 (1.68 to 2.94)
144	Central Europe	Incidence	Both	Burkitt lymphoma	All ages	2.1961032595025	1.56775474291495	2.82833905172488	2.2 (1.57 to 2.83)
145	Central Latin America	Deaths	Male	Burkitt lymphoma	Age-standardized	-0.689865	-0.966284	-0.412674	-0.69 (-0.97 to -0.41)
146	Central Latin America	Deaths	Male	Burkitt lymphoma	All ages	-0.627999	-0.908119	-0.347088	-0.63 (-0.91 to -0.35)
147	Central Latin America	Deaths	Female	Burkitt lymphoma	Age-standardized	-0.643474	-0.833284	-0.4533	-0.64 (-0.83 to -0.45)
148	Central Latin America	Deaths	Female	Burkitt lymphoma	All ages	-0.629675	-0.817826	-0.441168	-0.63 (-0.82 to -0.44)
149	Central Latin America	Deaths	Both	Burkitt lymphoma	Age-standardized	-0.673429	-0.901889	-0.444442	-0.67 (-0.9 to -0.44)
150	Central Latin America	Deaths	Both	Burkitt lymphoma	All ages	-0.627877	-0.857825	-0.397395	-0.63 (-0.86 to -0.4)
151	Central Latin America	DALYs (Disability-Adjusted Life Years)	Male	Burkitt lymphoma	Age-standardized	-0.663343	-0.940095	-0.385817	-0.66 (-0.94 to -0.39)
152	Central Latin America	DALYs (Disability-Adjusted Life Years)	Male	Burkitt lymphoma	All ages	-0.605323	-0.885435	-0.324419	-0.61 (-0.89 to -0.32)
153	Central Latin America	DALYs (Disability-Adjusted Life Years)	Female	Burkitt lymphoma	Age-standardized	-0.617194	-0.807683	-0.426339	-0.62 (-0.81 to -0.43)
154	Central Latin America	DALYs (Disability-Adjusted Life Years)	Female	Burkitt lymphoma	All ages	-0.607715	-0.796677	-0.418393	-0.61 (-0.8 to -0.42)
155	Central Latin America	DALYs (Disability-Adjusted Life Years)	Both	Burkitt lymphoma	Age-standardized	-0.646954	-0.875587	-0.417795	-0.65 (-0.88 to -0.42)
156	Central Latin America	DALYs (Disability-Adjusted Life Years)	Both	Burkitt lymphoma	All ages	-0.605485	-0.835327	-0.37511	-0.61 (-0.84 to -0.38)
157	Central Latin America	Prevalence	Male	Burkitt lymphoma	Age-standardized	1.91574750992838	1.48443857710492	2.34888950600902	1.92 (1.48 to 2.35)
158	Central Latin America	Prevalence	Male	Burkitt lymphoma	All ages	1.97930618524063	1.54390499165957	2.41657429736677	1.98 (1.54 to 2.42)
159	Central Latin America	Prevalence	Female	Burkitt lymphoma	Age-standardized	1.94222293528534	1.62570515870331	2.25972652055364	1.94 (1.63 to 2.26)
160	Central Latin America	Prevalence	Female	Burkitt lymphoma	All ages	1.95582469579434	1.64045430436195	2.27217361968679	1.96 (1.64 to 2.27)
161	Central Latin America	Prevalence	Both	Burkitt lymphoma	Age-standardized	1.92524717340097	1.54248023449386	2.30945696193299	1.93 (1.54 to 2.31)
162	Central Latin America	Prevalence	Both	Burkitt lymphoma	All ages	1.97213415724138	1.58733504644457	2.35839083512177	1.97 (1.59 to 2.36)
163	Central Latin America	Incidence	Male	Burkitt lymphoma	Age-standardized	1.91497130473859	1.48394217198211	2.34783113217747	1.91 (1.48 to 2.35)
164	Central Latin America	Incidence	Male	Burkitt lymphoma	All ages	1.97906162274015	1.5439010936916	2.41608700712717	1.98 (1.54 to 2.42)
165	Central Latin America	Incidence	Female	Burkitt lymphoma	Age-standardized	1.94260168425375	1.62627580169767	2.25991217500476	1.94 (1.63 to 2.26)
166	Central Latin America	Incidence	Female	Burkitt lymphoma	All ages	1.9571650031361	1.64198042017232	2.27332695117015	1.96 (1.64 to 2.27)
167	Central Latin America	Incidence	Both	Burkitt lymphoma	Age-standardized	1.92484778307345	1.54220138693464	2.30893612416203	1.92 (1.54 to 2.31)
168	Central Latin America	Incidence	Both	Burkitt lymphoma	All ages	1.97245572282261	1.58773029925379	2.35863814962505	1.97 (1.59 to 2.36)
169	High-income North America	Deaths	Male	Burkitt lymphoma	Age-standardized	-1.51503	-1.75433	-1.27515	-1.52 (-1.75 to -1.28)
170	High-income North America	Deaths	Male	Burkitt lymphoma	All ages	-1.45108	-1.68337	-1.21823	-1.45 (-1.68 to -1.22)
171	High-income North America	Deaths	Female	Burkitt lymphoma	Age-standardized	-0.196148	-0.499672	0.108302187198439	-0.2 (-0.5 to 0.11)
172	High-income North America	Deaths	Female	Burkitt lymphoma	All ages	-0.146674	-0.456588	0.164204572737559	-0.15 (-0.46 to 0.16)
173	High-income North America	Deaths	Both	Burkitt lymphoma	Age-standardized	-1.27283	-1.50979	-1.03529	-1.27 (-1.51 to -1.04)
174	High-income North America	Deaths	Both	Burkitt lymphoma	All ages	-1.21097	-1.44457	-0.976812	-1.21 (-1.44 to -0.98)
175	High-income North America	DALYs (Disability-Adjusted Life Years)	Male	Burkitt lymphoma	Age-standardized	-1.45699	-1.69953	-1.21386	-1.46 (-1.7 to -1.21)
176	High-income North America	DALYs (Disability-Adjusted Life Years)	Male	Burkitt lymphoma	All ages	-1.39527	-1.63135	-1.15864	-1.4 (-1.63 to -1.16)
177	High-income North America	DALYs (Disability-Adjusted Life Years)	Female	Burkitt lymphoma	Age-standardized	-0.14552	-0.454021	0.16393665965142	-0.15 (-0.45 to 0.16)
178	High-income North America	DALYs (Disability-Adjusted Life Years)	Female	Burkitt lymphoma	All ages	-0.0988446	-0.413324	0.216627607118669	-0.1 (-0.41 to 0.22)
179	High-income North America	DALYs (Disability-Adjusted Life Years)	Both	Burkitt lymphoma	Age-standardized	-1.21481	-1.45564	-0.973395	-1.21 (-1.46 to -0.97)
180	High-income North America	DALYs (Disability-Adjusted Life Years)	Both	Burkitt lymphoma	All ages	-1.15535	-1.39321	-0.916919	-1.16 (-1.39 to -0.92)
181	High-income North America	Prevalence	Male	Burkitt lymphoma	Age-standardized	-0.345569	-0.695155	0.00524711322082982	-0.35 (-0.7 to 0.01)
182	High-income North America	Prevalence	Male	Burkitt lymphoma	All ages	-0.280686	-0.631963	0.0718333684121442	-0.28 (-0.63 to 0.07)
183	High-income North America	Prevalence	Female	Burkitt lymphoma	Age-standardized	0.959698708027346	0.517456689108386	1.40388643876332	0.96 (0.52 to 1.4)
184	High-income North America	Prevalence	Female	Burkitt lymphoma	All ages	1.0094859668621	0.559782338710213	1.46120067089812	1.01 (0.56 to 1.46)
185	High-income North America	Prevalence	Both	Burkitt lymphoma	Age-standardized	-0.105881	-0.461944	0.251455079096119	-0.11 (-0.46 to 0.25)
186	High-income North America	Prevalence	Both	Burkitt lymphoma	All ages	-0.0431928	-0.40296	0.317873674592928	-0.04 (-0.4 to 0.32)
187	High-income North America	Incidence	Male	Burkitt lymphoma	Age-standardized	-0.344788	-0.694641	0.00629809617702648	-0.34 (-0.69 to 0.01)
188	High-income North America	Incidence	Male	Burkitt lymphoma	All ages	-0.279544	-0.63108	0.0732362485716287	-0.28 (-0.63 to 0.07)
189	High-income North America	Incidence	Female	Burkitt lymphoma	Age-standardized	0.962198328519026	0.519589898701023	1.40675565429196	0.96 (0.52 to 1.41)
190	High-income North America	Incidence	Female	Burkitt lymphoma	All ages	1.01268010055522	0.56251434358574	1.46486101406758	1.01 (0.56 to 1.46)
191	High-income North America	Incidence	Both	Burkitt lymphoma	Age-standardized	-0.105438	-0.461744	0.252143475118771	-0.11 (-0.46 to 0.25)
192	High-income North America	Incidence	Both	Burkitt lymphoma	All ages	-0.0423028	-0.402312	0.319007793647152	-0.04 (-0.4 to 0.32)
193	Oceania	Deaths	Male	Burkitt lymphoma	Age-standardized	2.13749777649919	1.73532507786367	2.54126031503943	2.14 (1.74 to 2.54)
194	Oceania	Deaths	Male	Burkitt lymphoma	All ages	2.21133349214238	1.81416273997193	2.61005358285409	2.21 (1.81 to 2.61)
195	Oceania	Deaths	Female	Burkitt lymphoma	Age-standardized	1.58370814226516	1.20944589861467	1.95935436965136	1.58 (1.21 to 1.96)
196	Oceania	Deaths	Female	Burkitt lymphoma	All ages	1.66557073706513	1.3030691406811	2.02936950448749	1.67 (1.3 to 2.03)
197	Oceania	Deaths	Both	Burkitt lymphoma	Age-standardized	1.93276952808297	1.54300526213336	2.32402987131153	1.93 (1.54 to 2.32)
198	Oceania	Deaths	Both	Burkitt lymphoma	All ages	2.00735855834846	1.62513622811997	2.39101846509735	2.01 (1.63 to 2.39)
199	Oceania	DALYs (Disability-Adjusted Life Years)	Male	Burkitt lymphoma	Age-standardized	2.15005693175121	1.74685100511451	2.55486069672561	2.15 (1.75 to 2.55)
200	Oceania	DALYs (Disability-Adjusted Life Years)	Male	Burkitt lymphoma	All ages	2.22498735410195	1.82700243181788	2.6245277773296	2.22 (1.83 to 2.62)
201	Oceania	DALYs (Disability-Adjusted Life Years)	Female	Burkitt lymphoma	Age-standardized	1.58564214743779	1.2109475119201	1.96172394583993	1.59 (1.21 to 1.96)
202	Oceania	DALYs (Disability-Adjusted Life Years)	Female	Burkitt lymphoma	All ages	1.6675112664746	1.30448980219264	2.03183360679657	1.67 (1.3 to 2.03)
203	Oceania	DALYs (Disability-Adjusted Life Years)	Both	Burkitt lymphoma	Age-standardized	1.94018651759471	1.54970652860298	2.33216798430622	1.94 (1.55 to 2.33)
204	Oceania	DALYs (Disability-Adjusted Life Years)	Both	Burkitt lymphoma	All ages	2.01547994234339	1.63265022158046	2.3997517055482	2.02 (1.63 to 2.4)
205	Oceania	Prevalence	Male	Burkitt lymphoma	Age-standardized	2.12887200559051	1.72706541259768	2.53226567413218	2.13 (1.73 to 2.53)
206	Oceania	Prevalence	Male	Burkitt lymphoma	All ages	2.20115627993427	1.80493334910385	2.59892130313439	2.2 (1.8 to 2.6)
207	Oceania	Prevalence	Female	Burkitt lymphoma	Age-standardized	1.64595007066541	1.25094960084582	2.04249151735261	1.65 (1.25 to 2.04)
208	Oceania	Prevalence	Female	Burkitt lymphoma	All ages	1.72786425540372	1.34480457709998	2.11237180977526	1.73 (1.34 to 2.11)
209	Oceania	Prevalence	Both	Burkitt lymphoma	Age-standardized	1.95184834019204	1.5542578812795	2.35099538743793	1.95 (1.55 to 2.35)
210	Oceania	Prevalence	Both	Burkitt lymphoma	All ages	2.02580962419898	1.63615019297254	2.41696295766447	2.03 (1.64 to 2.42)
211	Oceania	Incidence	Male	Burkitt lymphoma	Age-standardized	2.1207277873756	1.71911288132334	2.52392837903002	2.12 (1.72 to 2.52)
212	Oceania	Incidence	Male	Burkitt lymphoma	All ages	2.19285022198221	1.79679406173474	2.59044729993261	2.19 (1.8 to 2.59)
213	Oceania	Incidence	Female	Burkitt lymphoma	Age-standardized	1.63758249362633	1.24273763970968	2.03396723536406	1.64 (1.24 to 2.03)
214	Oceania	Incidence	Female	Burkitt lymphoma	All ages	1.71948874945225	1.33661406534478	2.10381002840683	1.72 (1.34 to 2.1)
215	Oceania	Incidence	Both	Burkitt lymphoma	Age-standardized	1.94437990547942	1.5469482466975	2.34336702137876	1.94 (1.55 to 2.34)
216	Oceania	Incidence	Both	Burkitt lymphoma	All ages	2.01820917226316	1.62868996729537	2.4092213140295	2.02 (1.63 to 2.41)
217	Western Sub-Saharan Africa	Deaths	Male	Burkitt lymphoma	Age-standardized	-0.688647	-0.828091	-0.549008	-0.69 (-0.83 to -0.55)
218	Western Sub-Saharan Africa	Deaths	Male	Burkitt lymphoma	All ages	-0.720655	-0.859717	-0.581398	-0.72 (-0.86 to -0.58)
219	Western Sub-Saharan Africa	Deaths	Female	Burkitt lymphoma	Age-standardized	-0.785115	-0.921179	-0.648865	-0.79 (-0.92 to -0.65)
220	Western Sub-Saharan Africa	Deaths	Female	Burkitt lymphoma	All ages	-0.789977	-0.932033	-0.647718	-0.79 (-0.93 to -0.65)
221	Western Sub-Saharan Africa	Deaths	Both	Burkitt lymphoma	Age-standardized	-0.702366	-0.835262	-0.569292	-0.7 (-0.84 to -0.57)
222	Western Sub-Saharan Africa	Deaths	Both	Burkitt lymphoma	All ages	-0.726685	-0.856603	-0.596597	-0.73 (-0.86 to -0.6)
223	Western Sub-Saharan Africa	DALYs (Disability-Adjusted Life Years)	Male	Burkitt lymphoma	Age-standardized	-0.699607	-0.84021	-0.558805	-0.7 (-0.84 to -0.56)
224	Western Sub-Saharan Africa	DALYs (Disability-Adjusted Life Years)	Male	Burkitt lymphoma	All ages	-0.735878	-0.876616	-0.594939	-0.74 (-0.88 to -0.59)
225	Western Sub-Saharan Africa	DALYs (Disability-Adjusted Life Years)	Female	Burkitt lymphoma	Age-standardized	-0.816434	-0.952671	-0.68001	-0.82 (-0.95 to -0.68)
226	Western Sub-Saharan Africa	DALYs (Disability-Adjusted Life Years)	Female	Burkitt lymphoma	All ages	-0.827572	-0.969312	-0.685628	-0.83 (-0.97 to -0.69)
227	Western Sub-Saharan Africa	DALYs (Disability-Adjusted Life Years)	Both	Burkitt lymphoma	Age-standardized	-0.718361	-0.852038	-0.584504	-0.72 (-0.85 to -0.58)
228	Western Sub-Saharan Africa	DALYs (Disability-Adjusted Life Years)	Both	Burkitt lymphoma	All ages	-0.747283	-0.878508	-0.615884	-0.75 (-0.88 to -0.62)
229	Western Sub-Saharan Africa	Prevalence	Male	Burkitt lymphoma	Age-standardized	-0.405286	-0.510339	-0.300122	-0.41 (-0.51 to -0.3)
230	Western Sub-Saharan Africa	Prevalence	Male	Burkitt lymphoma	All ages	-0.440073	-0.544773	-0.335262	-0.44 (-0.54 to -0.34)
231	Western Sub-Saharan Africa	Prevalence	Female	Burkitt lymphoma	Age-standardized	-0.490247	-0.617716	-0.362615	-0.49 (-0.62 to -0.36)
232	Western Sub-Saharan Africa	Prevalence	Female	Burkitt lymphoma	All ages	-0.495797	-0.636478	-0.354916	-0.5 (-0.64 to -0.35)
233	Western Sub-Saharan Africa	Prevalence	Both	Burkitt lymphoma	Age-standardized	-0.416394	-0.517503	-0.315183	-0.42 (-0.52 to -0.32)
234	Western Sub-Saharan Africa	Prevalence	Both	Burkitt lymphoma	All ages	-0.442915	-0.542072	-0.343659	-0.44 (-0.54 to -0.34)
235	Western Sub-Saharan Africa	Incidence	Male	Burkitt lymphoma	Age-standardized	-0.417267	-0.522627	-0.311797	-0.42 (-0.52 to -0.31)
236	Western Sub-Saharan Africa	Incidence	Male	Burkitt lymphoma	All ages	-0.45158	-0.556539	-0.34651	-0.45 (-0.56 to -0.35)
237	Western Sub-Saharan Africa	Incidence	Female	Burkitt lymphoma	Age-standardized	-0.494597	-0.621973	-0.367058	-0.49 (-0.62 to -0.37)
238	Western Sub-Saharan Africa	Incidence	Female	Burkitt lymphoma	All ages	-0.499241	-0.639903	-0.358379	-0.5 (-0.64 to -0.36)
239	Western Sub-Saharan Africa	Incidence	Both	Burkitt lymphoma	Age-standardized	-0.426421	-0.527822	-0.324916	-0.43 (-0.53 to -0.32)
240	Western Sub-Saharan Africa	Incidence	Both	Burkitt lymphoma	All ages	-0.452416	-0.551805	-0.352928	-0.45 (-0.55 to -0.35)
241	Tropical Latin America	Deaths	Male	Burkitt lymphoma	Age-standardized	-1.21526	-1.80079	-0.62623	-1.22 (-1.8 to -0.63)
242	Tropical Latin America	Deaths	Male	Burkitt lymphoma	All ages	-1.29555	-1.87976	-0.70786	-1.3 (-1.88 to -0.71)
243	Tropical Latin America	Deaths	Female	Burkitt lymphoma	Age-standardized	-1.6127	-2.18894	-1.03307	-1.61 (-2.19 to -1.03)
244	Tropical Latin America	Deaths	Female	Burkitt lymphoma	All ages	-1.61596	-2.19758	-1.03087	-1.62 (-2.2 to -1.03)
245	Tropical Latin America	Deaths	Both	Burkitt lymphoma	Age-standardized	-1.33824	-1.91081	-0.762326	-1.34 (-1.91 to -0.76)
246	Tropical Latin America	Deaths	Both	Burkitt lymphoma	All ages	-1.39225	-1.96658	-0.814568	-1.39 (-1.97 to -0.81)
247	Tropical Latin America	DALYs (Disability-Adjusted Life Years)	Male	Burkitt lymphoma	Age-standardized	-1.20189	-1.78652	-0.613787	-1.2 (-1.79 to -0.61)
248	Tropical Latin America	DALYs (Disability-Adjusted Life Years)	Male	Burkitt lymphoma	All ages	-1.2762	-1.85985	-0.689072	-1.28 (-1.86 to -0.69)
249	Tropical Latin America	DALYs (Disability-Adjusted Life Years)	Female	Burkitt lymphoma	Age-standardized	-1.60971	-2.18179	-1.03428	-1.61 (-2.18 to -1.03)
250	Tropical Latin America	DALYs (Disability-Adjusted Life Years)	Female	Burkitt lymphoma	All ages	-1.60624	-2.18403	-1.02504	-1.61 (-2.18 to -1.03)
251	Tropical Latin America	DALYs (Disability-Adjusted Life Years)	Both	Burkitt lymphoma	Age-standardized	-1.32916	-1.89973	-0.755276	-1.33 (-1.9 to -0.76)
252	Tropical Latin America	DALYs (Disability-Adjusted Life Years)	Both	Burkitt lymphoma	All ages	-1.37678	-1.94946	-0.80075	-1.38 (-1.95 to -0.8)
253	Tropical Latin America	Prevalence	Male	Burkitt lymphoma	Age-standardized	1.04247701834392	0.417728192680578	1.67111271838885	1.04 (0.42 to 1.67)
254	Tropical Latin America	Prevalence	Male	Burkitt lymphoma	All ages	0.95914675849984	0.336653353233318	1.58550214268085	0.96 (0.34 to 1.59)
255	Tropical Latin America	Prevalence	Female	Burkitt lymphoma	Age-standardized	0.677844725012378	0.0704874114547227	1.28888826930471	0.68 (0.07 to 1.29)
256	Tropical Latin America	Prevalence	Female	Burkitt lymphoma	All ages	0.671647471024261	0.0586174682496221	1.28843333005408	0.67 (0.06 to 1.29)
257	Tropical Latin America	Prevalence	Both	Burkitt lymphoma	Age-standardized	0.930983330237334	0.322164497720623	1.54349686344839	0.93 (0.32 to 1.54)
258	Tropical Latin America	Prevalence	Both	Burkitt lymphoma	All ages	0.873797753349481	0.263757757680616	1.48754944708991	0.87 (0.26 to 1.49)
259	Tropical Latin America	Incidence	Male	Burkitt lymphoma	Age-standardized	1.04339128704278	0.418640209110577	1.67202923208016	1.04 (0.42 to 1.67)
260	Tropical Latin America	Incidence	Male	Burkitt lymphoma	All ages	0.959250272971124	0.336814743994251	1.58554705655052	0.96 (0.34 to 1.59)
261	Tropical Latin America	Incidence	Female	Burkitt lymphoma	Age-standardized	0.68320741217871	0.0750898350244444	1.29502028441839	0.68 (0.08 to 1.3)
262	Tropical Latin America	Incidence	Female	Burkitt lymphoma	All ages	0.675546203152888	0.0618442434351163	1.29301213602355	0.68 (0.06 to 1.29)
263	Tropical Latin America	Incidence	Both	Burkitt lymphoma	Age-standardized	0.933750454151094	0.324634819106739	1.54656430207734	0.93 (0.32 to 1.55)
264	Tropical Latin America	Incidence	Both	Burkitt lymphoma	All ages	0.87545444375654	0.265201953350536	1.48942116497035	0.88 (0.27 to 1.49)
265	Australasia	Deaths	Male	Burkitt lymphoma	Age-standardized	-2.222	-2.79632	-1.6443	-2.22 (-2.8 to -1.64)
266	Australasia	Deaths	Male	Burkitt lymphoma	All ages	-2.20231	-2.77547	-1.62576	-2.2 (-2.78 to -1.63)
267	Australasia	Deaths	Female	Burkitt lymphoma	Age-standardized	-1.95092	-2.66196	-1.23468	-1.95 (-2.66 to -1.23)
268	Australasia	Deaths	Female	Burkitt lymphoma	All ages	-1.94577	-2.65471	-1.23166	-1.95 (-2.65 to -1.23)
269	Australasia	Deaths	Both	Burkitt lymphoma	Age-standardized	-2.16525	-2.75967	-1.5672	-2.17 (-2.76 to -1.57)
270	Australasia	Deaths	Both	Burkitt lymphoma	All ages	-2.14838	-2.74043	-1.55273	-2.15 (-2.74 to -1.55)
271	Australasia	DALYs (Disability-Adjusted Life Years)	Male	Burkitt lymphoma	Age-standardized	-2.10991	-2.69061	-1.52574	-2.11 (-2.69 to -1.53)
272	Australasia	DALYs (Disability-Adjusted Life Years)	Male	Burkitt lymphoma	All ages	-2.09074	-2.67009	-1.50795	-2.09 (-2.67 to -1.51)
273	Australasia	DALYs (Disability-Adjusted Life Years)	Female	Burkitt lymphoma	Age-standardized	-1.8325	-2.5473	-1.11246	-1.83 (-2.55 to -1.11)
274	Australasia	DALYs (Disability-Adjusted Life Years)	Female	Burkitt lymphoma	All ages	-1.82801	-2.5409	-1.1099	-1.83 (-2.54 to -1.11)
275	Australasia	DALYs (Disability-Adjusted Life Years)	Both	Burkitt lymphoma	Age-standardized	-2.05179	-2.65243	-1.44744	-2.05 (-2.65 to -1.45)
276	Australasia	DALYs (Disability-Adjusted Life Years)	Both	Burkitt lymphoma	All ages	-2.0355	-2.63366	-1.43366	-2.04 (-2.63 to -1.43)
277	Australasia	Prevalence	Male	Burkitt lymphoma	Age-standardized	-0.0319903	-0.783327	0.725035757303094	-0.03 (-0.78 to 0.73)
278	Australasia	Prevalence	Male	Burkitt lymphoma	All ages	-0.0130273	-0.762436	0.74204071789985	-0.01 (-0.76 to 0.74)
279	Australasia	Prevalence	Female	Burkitt lymphoma	Age-standardized	0.32673757560624	-0.534752	1.19568915962021	0.33 (-0.53 to 1.2)
280	Australasia	Prevalence	Female	Burkitt lymphoma	All ages	0.332382035487289	-0.526673	1.19885628610183	0.33 (-0.53 to 1.2)
281	Australasia	Prevalence	Both	Burkitt lymphoma	Age-standardized	0.0400991490837166	-0.727302	0.813432564610572	0.04 (-0.73 to 0.81)
282	Australasia	Prevalence	Both	Burkitt lymphoma	All ages	0.0563509860010525	-0.708269	0.826859223472631	0.06 (-0.71 to 0.83)
283	Australasia	Incidence	Male	Burkitt lymphoma	Age-standardized	-0.0265475	-0.778399	0.731001168104761	-0.03 (-0.78 to 0.73)
284	Australasia	Incidence	Male	Burkitt lymphoma	All ages	-0.00746766	-0.75739	0.748121917665623	-0.01 (-0.76 to 0.75)
285	Australasia	Incidence	Female	Burkitt lymphoma	Age-standardized	0.332012580366969	-0.530431	1.20193439781455	0.33 (-0.53 to 1.2)
286	Australasia	Incidence	Female	Burkitt lymphoma	All ages	0.337904420940527	-0.522024	1.20526687740719	0.34 (-0.52 to 1.21)
287	Australasia	Incidence	Both	Burkitt lymphoma	Age-standardized	0.0453497015754589	-0.722578	0.819217137031814	0.05 (-0.72 to 0.82)
288	Australasia	Incidence	Both	Burkitt lymphoma	All ages	0.0617514644572381	-0.703381	0.832779831447583	0.06 (-0.7 to 0.83)
289	Southern Sub-Saharan Africa	Deaths	Male	Burkitt lymphoma	Age-standardized	2.99433748500728	2.50242749039036	3.48860815974397	2.99 (2.5 to 3.49)
290	Southern Sub-Saharan Africa	Deaths	Male	Burkitt lymphoma	All ages	2.99993931813471	2.51234351718341	3.48985434872167	3 (2.51 to 3.49)
291	Southern Sub-Saharan Africa	Deaths	Female	Burkitt lymphoma	Age-standardized	2.60835788741389	2.04471557539772	3.17511346849162	2.61 (2.04 to 3.18)
292	Southern Sub-Saharan Africa	Deaths	Female	Burkitt lymphoma	All ages	2.59714738470624	2.0319074155519	3.16551869023194	2.6 (2.03 to 3.17)
293	Southern Sub-Saharan Africa	Deaths	Both	Burkitt lymphoma	Age-standardized	2.91958489923994	2.41684638354964	3.42479123174046	2.92 (2.42 to 3.42)
294	Southern Sub-Saharan Africa	Deaths	Both	Burkitt lymphoma	All ages	2.91579590878086	2.41606329768571	3.41796693309511	2.92 (2.42 to 3.42)
295	Southern Sub-Saharan Africa	DALYs (Disability-Adjusted Life Years)	Male	Burkitt lymphoma	Age-standardized	3.00199026824242	2.50323021447763	3.50317718787974	3 (2.5 to 3.5)
296	Southern Sub-Saharan Africa	DALYs (Disability-Adjusted Life Years)	Male	Burkitt lymphoma	All ages	3.00706688408645	2.51237249041896	3.50414852660188	3.01 (2.51 to 3.5)
297	Southern Sub-Saharan Africa	DALYs (Disability-Adjusted Life Years)	Female	Burkitt lymphoma	Age-standardized	2.61273478245669	2.03625499915197	3.19247153496871	2.61 (2.04 to 3.19)
298	Southern Sub-Saharan Africa	DALYs (Disability-Adjusted Life Years)	Female	Burkitt lymphoma	All ages	2.60152807813703	2.02373569527095	3.18259268030996	2.6 (2.02 to 3.18)
299	Southern Sub-Saharan Africa	DALYs (Disability-Adjusted Life Years)	Both	Burkitt lymphoma	Age-standardized	2.92577286578719	2.4148730179359	3.43922135376116	2.93 (2.41 to 3.44)
300	Southern Sub-Saharan Africa	DALYs (Disability-Adjusted Life Years)	Both	Burkitt lymphoma	All ages	2.92168491306257	2.41365611806634	3.43223381393458	2.92 (2.41 to 3.43)
301	Southern Sub-Saharan Africa	Prevalence	Male	Burkitt lymphoma	Age-standardized	3.30443679122463	2.7663642470791	3.84532661965264	3.3 (2.77 to 3.85)
302	Southern Sub-Saharan Africa	Prevalence	Male	Burkitt lymphoma	All ages	3.31015572349185	2.7716082709486	3.8515252916322	3.31 (2.77 to 3.85)
303	Southern Sub-Saharan Africa	Prevalence	Female	Burkitt lymphoma	Age-standardized	3.01940096569222	2.36260413857148	3.68041204738128	3.02 (2.36 to 3.68)
304	Southern Sub-Saharan Africa	Prevalence	Female	Burkitt lymphoma	All ages	3.00860697787726	2.3480443838614	3.6734328965442	3.01 (2.35 to 3.67)
305	Southern Sub-Saharan Africa	Prevalence	Both	Burkitt lymphoma	Age-standardized	3.25222940964078	2.69106628216171	3.81645905563059	3.25 (2.69 to 3.82)
306	Southern Sub-Saharan Africa	Prevalence	Both	Burkitt lymphoma	All ages	3.24860117144101	2.68612385129463	3.81415953821582	3.25 (2.69 to 3.81)
307	Southern Sub-Saharan Africa	Incidence	Male	Burkitt lymphoma	Age-standardized	3.30780981810168	2.77201625096366	3.84639670152422	3.31 (2.77 to 3.85)
308	Southern Sub-Saharan Africa	Incidence	Male	Burkitt lymphoma	All ages	3.31360023559566	2.77750455074945	3.85249223841599	3.31 (2.78 to 3.85)
309	Southern Sub-Saharan Africa	Incidence	Female	Burkitt lymphoma	Age-standardized	3.02231964613224	2.36955080765344	3.67925092503525	3.02 (2.37 to 3.68)
310	Southern Sub-Saharan Africa	Incidence	Female	Burkitt lymphoma	All ages	3.01152344213538	2.35496769063328	3.67229066929478	3.01 (2.35 to 3.67)
311	Southern Sub-Saharan Africa	Incidence	Both	Burkitt lymphoma	Age-standardized	3.25581649213296	2.69747032869698	3.81719827501728	3.26 (2.7 to 3.82)
312	Southern Sub-Saharan Africa	Incidence	Both	Burkitt lymphoma	All ages	3.25223912791934	2.69271652953904	3.81481029243633	3.25 (2.69 to 3.81)
313	Eastern Sub-Saharan Africa	Deaths	Male	Burkitt lymphoma	Age-standardized	-1.3844	-1.46816	-1.30057	-1.38 (-1.47 to -1.3)
314	Eastern Sub-Saharan Africa	Deaths	Male	Burkitt lymphoma	All ages	-1.35562	-1.44479	-1.26638	-1.36 (-1.44 to -1.27)
315	Eastern Sub-Saharan Africa	Deaths	Female	Burkitt lymphoma	Age-standardized	-1.58134	-1.7148	-1.44769	-1.58 (-1.71 to -1.45)
316	Eastern Sub-Saharan Africa	Deaths	Female	Burkitt lymphoma	All ages	-1.67955	-1.81364	-1.54527	-1.68 (-1.81 to -1.55)
317	Eastern Sub-Saharan Africa	Deaths	Both	Burkitt lymphoma	Age-standardized	-1.44294	-1.53813	-1.34766	-1.44 (-1.54 to -1.35)
318	Eastern Sub-Saharan Africa	Deaths	Both	Burkitt lymphoma	All ages	-1.45427	-1.55411	-1.35433	-1.45 (-1.55 to -1.35)
319	Eastern Sub-Saharan Africa	DALYs (Disability-Adjusted Life Years)	Male	Burkitt lymphoma	Age-standardized	-1.39828	-1.48299	-1.3135	-1.4 (-1.48 to -1.31)
320	Eastern Sub-Saharan Africa	DALYs (Disability-Adjusted Life Years)	Male	Burkitt lymphoma	All ages	-1.3756	-1.46559	-1.28553	-1.38 (-1.47 to -1.29)
321	Eastern Sub-Saharan Africa	DALYs (Disability-Adjusted Life Years)	Female	Burkitt lymphoma	Age-standardized	-1.6165	-1.7514	-1.4814	-1.62 (-1.75 to -1.48)
322	Eastern Sub-Saharan Africa	DALYs (Disability-Adjusted Life Years)	Female	Burkitt lymphoma	All ages	-1.71987	-1.85508	-1.58448	-1.72 (-1.86 to -1.58)
323	Eastern Sub-Saharan Africa	DALYs (Disability-Adjusted Life Years)	Both	Burkitt lymphoma	Age-standardized	-1.46373	-1.56006	-1.3673	-1.46 (-1.56 to -1.37)
324	Eastern Sub-Saharan Africa	DALYs (Disability-Adjusted Life Years)	Both	Burkitt lymphoma	All ages	-1.48122	-1.58196	-1.38038	-1.48 (-1.58 to -1.38)
325	Eastern Sub-Saharan Africa	Prevalence	Male	Burkitt lymphoma	Age-standardized	-1.32754	-1.40614	-1.24887	-1.33 (-1.41 to -1.25)
326	Eastern Sub-Saharan Africa	Prevalence	Male	Burkitt lymphoma	All ages	-1.29999	-1.3854	-1.21451	-1.3 (-1.39 to -1.21)
327	Eastern Sub-Saharan Africa	Prevalence	Female	Burkitt lymphoma	Age-standardized	-1.52611	-1.65561	-1.39644	-1.53 (-1.66 to -1.4)
328	Eastern Sub-Saharan Africa	Prevalence	Female	Burkitt lymphoma	All ages	-1.62538	-1.75621	-1.49438	-1.63 (-1.76 to -1.49)
329	Eastern Sub-Saharan Africa	Prevalence	Both	Burkitt lymphoma	Age-standardized	-1.3867	-1.47706	-1.29626	-1.39 (-1.48 to -1.3)
330	Eastern Sub-Saharan Africa	Prevalence	Both	Burkitt lymphoma	All ages	-1.39929	-1.49551	-1.30298	-1.4 (-1.5 to -1.3)
331	Eastern Sub-Saharan Africa	Incidence	Male	Burkitt lymphoma	Age-standardized	-1.3506	-1.42935	-1.27179	-1.35 (-1.43 to -1.27)
332	Eastern Sub-Saharan Africa	Incidence	Male	Burkitt lymphoma	All ages	-1.32225	-1.40787	-1.23654	-1.32 (-1.41 to -1.24)
333	Eastern Sub-Saharan Africa	Incidence	Female	Burkitt lymphoma	Age-standardized	-1.53694	-1.66587	-1.40784	-1.54 (-1.67 to -1.41)
334	Eastern Sub-Saharan Africa	Incidence	Female	Burkitt lymphoma	All ages	-1.63506	-1.76544	-1.5045	-1.64 (-1.77 to -1.5)
335	Eastern Sub-Saharan Africa	Incidence	Both	Burkitt lymphoma	Age-standardized	-1.40576	-1.49596	-1.31549	-1.41 (-1.5 to -1.32)
336	Eastern Sub-Saharan Africa	Incidence	Both	Burkitt lymphoma	All ages	-1.41719	-1.51335	-1.32094	-1.42 (-1.51 to -1.32)
337	Southern Latin America	Deaths	Male	Burkitt lymphoma	Age-standardized	-0.897571	-1.04887	-0.74604	-0.9 (-1.05 to -0.75)
338	Southern Latin America	Deaths	Male	Burkitt lymphoma	All ages	-0.879094	-1.02708	-0.73089	-0.88 (-1.03 to -0.73)
339	Southern Latin America	Deaths	Female	Burkitt lymphoma	Age-standardized	-0.635809	-0.888984	-0.381987	-0.64 (-0.89 to -0.38)
340	Southern Latin America	Deaths	Female	Burkitt lymphoma	All ages	-0.614593	-0.861792	-0.366777	-0.61 (-0.86 to -0.37)
341	Southern Latin America	Deaths	Both	Burkitt lymphoma	Age-standardized	-0.814468	-0.981076	-0.64758	-0.81 (-0.98 to -0.65)
342	Southern Latin America	Deaths	Both	Burkitt lymphoma	All ages	-0.79583	-0.957091	-0.634307	-0.8 (-0.96 to -0.63)
343	Southern Latin America	DALYs (Disability-Adjusted Life Years)	Male	Burkitt lymphoma	Age-standardized	-0.848944	-1.00048	-0.69718	-0.85 (-1 to -0.7)
344	Southern Latin America	DALYs (Disability-Adjusted Life Years)	Male	Burkitt lymphoma	All ages	-0.832425	-0.98094	-0.683688	-0.83 (-0.98 to -0.68)
345	Southern Latin America	DALYs (Disability-Adjusted Life Years)	Female	Burkitt lymphoma	Age-standardized	-0.597496	-0.850737	-0.343608	-0.6 (-0.85 to -0.34)
346	Southern Latin America	DALYs (Disability-Adjusted Life Years)	Female	Burkitt lymphoma	All ages	-0.578099	-0.825887	-0.329691	-0.58 (-0.83 to -0.33)
347	Southern Latin America	DALYs (Disability-Adjusted Life Years)	Both	Burkitt lymphoma	Age-standardized	-0.768519	-0.935635	-0.601121	-0.77 (-0.94 to -0.6)
348	Southern Latin America	DALYs (Disability-Adjusted Life Years)	Both	Burkitt lymphoma	All ages	-0.751783	-0.913964	-0.589338	-0.75 (-0.91 to -0.59)
349	Southern Latin America	Prevalence	Male	Burkitt lymphoma	Age-standardized	1.50252103336495	1.23540647451912	1.77034038700572	1.5 (1.24 to 1.77)
350	Southern Latin America	Prevalence	Male	Burkitt lymphoma	All ages	1.52247103100902	1.25162778775996	1.79403876693061	1.52 (1.25 to 1.79)
351	Southern Latin America	Prevalence	Female	Burkitt lymphoma	Age-standardized	1.78647247286818	1.4114547938481	2.16287696031008	1.79 (1.41 to 2.16)
352	Southern Latin America	Prevalence	Female	Burkitt lymphoma	All ages	1.81005453719745	1.43840567306819	2.18306504416101	1.81 (1.44 to 2.18)
353	Southern Latin America	Prevalence	Both	Burkitt lymphoma	Age-standardized	1.59244813628188	1.30213299329367	1.88359527440938	1.59 (1.3 to 1.88)
354	Southern Latin America	Prevalence	Both	Burkitt lymphoma	All ages	1.61281307883034	1.32176142014029	1.90470079748266	1.61 (1.32 to 1.9)
355	Southern Latin America	Incidence	Male	Burkitt lymphoma	Age-standardized	1.50319725660701	1.23605159004372	1.77105	1.5 (1.24 to 1.77)
356	Southern Latin America	Incidence	Male	Burkitt lymphoma	All ages	1.52345260311813	1.2525867867065	1.79504302610851	1.52 (1.25 to 1.8)
357	Southern Latin America	Incidence	Female	Burkitt lymphoma	Age-standardized	1.79036496681897	1.41517104267825	2.16694695232429	1.79 (1.42 to 2.17)
358	Southern Latin America	Incidence	Female	Burkitt lymphoma	All ages	1.81441275551122	1.44264553891693	2.18754242536763	1.81 (1.44 to 2.19)
359	Southern Latin America	Incidence	Both	Burkitt lymphoma	Age-standardized	1.59386666286996	1.30355829539126	1.88500697494807	1.59 (1.3 to 1.89)
360	Southern Latin America	Incidence	Both	Burkitt lymphoma	All ages	1.61457659871878	1.32354368261181	1.90644545240926	1.61 (1.32 to 1.91)
361	South Asia	Deaths	Male	Burkitt lymphoma	Age-standardized	-1.09638	-1.23155	-0.961032	-1.1 (-1.23 to -0.96)
362	South Asia	Deaths	Male	Burkitt lymphoma	All ages	-0.999236	-1.14266	-0.855603	-1 (-1.14 to -0.86)
363	South Asia	Deaths	Female	Burkitt lymphoma	Age-standardized	-0.310198	-0.556181	-0.0636063	-0.31 (-0.56 to -0.06)
364	South Asia	Deaths	Female	Burkitt lymphoma	All ages	-0.239317	-0.487871	0.00985805141622276	-0.24 (-0.49 to 0.01)
365	South Asia	Deaths	Both	Burkitt lymphoma	Age-standardized	-0.817519	-0.989944	-0.644793	-0.82 (-0.99 to -0.64)
366	South Asia	Deaths	Both	Burkitt lymphoma	All ages	-0.725783	-0.903815	-0.547431	-0.73 (-0.9 to -0.55)
367	South Asia	DALYs (Disability-Adjusted Life Years)	Male	Burkitt lymphoma	Age-standardized	-1.09539	-1.23168	-0.95891	-1.1 (-1.23 to -0.96)
368	South Asia	DALYs (Disability-Adjusted Life Years)	Male	Burkitt lymphoma	All ages	-1.00044	-1.14487	-0.855797	-1 (-1.14 to -0.86)
369	South Asia	DALYs (Disability-Adjusted Life Years)	Female	Burkitt lymphoma	Age-standardized	-0.30955	-0.556653	-0.0618339	-0.31 (-0.56 to -0.06)
370	South Asia	DALYs (Disability-Adjusted Life Years)	Female	Burkitt lymphoma	All ages	-0.242816	-0.492333	0.00732645167842438	-0.24 (-0.49 to 0.01)
371	South Asia	DALYs (Disability-Adjusted Life Years)	Both	Burkitt lymphoma	Age-standardized	-0.815155	-0.98903	-0.640974	-0.82 (-0.99 to -0.64)
372	South Asia	DALYs (Disability-Adjusted Life Years)	Both	Burkitt lymphoma	All ages	-0.726453	-0.905765	-0.546816	-0.73 (-0.91 to -0.55)
373	South Asia	Prevalence	Male	Burkitt lymphoma	Age-standardized	-0.441406	-0.657602	-0.224739	-0.44 (-0.66 to -0.22)
374	South Asia	Prevalence	Male	Burkitt lymphoma	All ages	-0.342339	-0.56985	-0.114308	-0.34 (-0.57 to -0.11)
375	South Asia	Prevalence	Female	Burkitt lymphoma	Age-standardized	0.154890287468668	-0.139511	0.450159792013727	0.15 (-0.14 to 0.45)
376	South Asia	Prevalence	Female	Burkitt lymphoma	All ages	0.228130450899511	-0.0703759	0.527528448975412	0.23 (-0.07 to 0.53)
377	South Asia	Prevalence	Both	Burkitt lymphoma	Age-standardized	-0.234538	-0.476636	0.00814960828381395	-0.23 (-0.48 to 0.01)
378	South Asia	Prevalence	Both	Burkitt lymphoma	All ages	-0.140146	-0.390219	0.11055506968185	-0.14 (-0.39 to 0.11)
379	South Asia	Incidence	Male	Burkitt lymphoma	Age-standardized	-0.455551	-0.671893	-0.238738	-0.46 (-0.67 to -0.24)
380	South Asia	Incidence	Male	Burkitt lymphoma	All ages	-0.356199	-0.5839	-0.127976	-0.36 (-0.58 to -0.13)
381	South Asia	Incidence	Female	Burkitt lymphoma	Age-standardized	0.140278953211359	-0.15495	0.436381060296354	0.14 (-0.15 to 0.44)
382	South Asia	Incidence	Female	Burkitt lymphoma	All ages	0.214395717969729	-0.0850173	0.514705945441607	0.21 (-0.09 to 0.51)
383	South Asia	Incidence	Both	Burkitt lymphoma	Age-standardized	-0.249313	-0.491729	-0.00630515	-0.25 (-0.49 to -0.01)
384	South Asia	Incidence	Both	Burkitt lymphoma	All ages	-0.154391	-0.404852	0.0966999626873744	-0.15 (-0.4 to 0.1)
385	Andean Latin America	Deaths	Male	Burkitt lymphoma	Age-standardized	-2.0908	-2.32818	-1.85285	-2.09 (-2.33 to -1.85)
386	Andean Latin America	Deaths	Male	Burkitt lymphoma	All ages	-2.06231	-2.31514	-1.80881	-2.06 (-2.32 to -1.81)
387	Andean Latin America	Deaths	Female	Burkitt lymphoma	Age-standardized	-2.05632	-2.22991	-1.88242	-2.06 (-2.23 to -1.88)
388	Andean Latin America	Deaths	Female	Burkitt lymphoma	All ages	-2.05769	-2.22978	-1.88528	-2.06 (-2.23 to -1.89)
389	Andean Latin America	Deaths	Both	Burkitt lymphoma	Age-standardized	-2.05331	-2.25599	-1.8502	-2.05 (-2.26 to -1.85)
390	Andean Latin America	Deaths	Both	Burkitt lymphoma	All ages	-2.03913	-2.2527	-1.8251	-2.04 (-2.25 to -1.83)
391	Andean Latin America	DALYs (Disability-Adjusted Life Years)	Male	Burkitt lymphoma	Age-standardized	-2.07308	-2.31043	-1.83516	-2.07 (-2.31 to -1.84)
392	Andean Latin America	DALYs (Disability-Adjusted Life Years)	Male	Burkitt lymphoma	All ages	-2.04589	-2.29794	-1.79319	-2.05 (-2.3 to -1.79)
393	Andean Latin America	DALYs (Disability-Adjusted Life Years)	Female	Burkitt lymphoma	Age-standardized	-2.03928	-2.21463	-1.86361	-2.04 (-2.21 to -1.86)
394	Andean Latin America	DALYs (Disability-Adjusted Life Years)	Female	Burkitt lymphoma	All ages	-2.04142	-2.21484	-1.8677	-2.04 (-2.21 to -1.87)
395	Andean Latin America	DALYs (Disability-Adjusted Life Years)	Both	Burkitt lymphoma	Age-standardized	-2.03609	-2.23874	-1.83302	-2.04 (-2.24 to -1.83)
396	Andean Latin America	DALYs (Disability-Adjusted Life Years)	Both	Burkitt lymphoma	All ages	-2.02303	-2.23564	-1.80995	-2.02 (-2.24 to -1.81)
397	Andean Latin America	Prevalence	Male	Burkitt lymphoma	Age-standardized	1.00128450933752	0.795202273510709	1.20778809347224	1 (0.8 to 1.21)
398	Andean Latin America	Prevalence	Male	Burkitt lymphoma	All ages	1.0305583890021	0.810177686043745	1.25142086528287	1.03 (0.81 to 1.25)
399	Andean Latin America	Prevalence	Female	Burkitt lymphoma	Age-standardized	1.01492401464631	0.787243357649015	1.24311900738536	1.01 (0.79 to 1.24)
400	Andean Latin America	Prevalence	Female	Burkitt lymphoma	All ages	1.01324934880984	0.785972683014546	1.24103853317732	1.01 (0.79 to 1.24)
401	Andean Latin America	Prevalence	Both	Burkitt lymphoma	Age-standardized	1.03368483694857	0.853723735145895	1.21396705726788	1.03 (0.85 to 1.21)
402	Andean Latin America	Prevalence	Both	Burkitt lymphoma	All ages	1.04811872099642	0.859984420366566	1.23660394885747	1.05 (0.86 to 1.24)
403	Andean Latin America	Incidence	Male	Burkitt lymphoma	Age-standardized	0.998690587059237	0.793312049307127	1.20448760836855	1 (0.79 to 1.2)
404	Andean Latin America	Incidence	Male	Burkitt lymphoma	All ages	1.0281405801114	0.808376237620512	1.24838401340837	1.03 (0.81 to 1.25)
405	Andean Latin America	Incidence	Female	Burkitt lymphoma	Age-standardized	1.01507246193548	0.787355796978129	1.24330362475906	1.02 (0.79 to 1.24)
406	Andean Latin America	Incidence	Female	Burkitt lymphoma	All ages	1.01356438693994	0.786276372439931	1.24136496965253	1.01 (0.79 to 1.24)
407	Andean Latin America	Incidence	Both	Burkitt lymphoma	Age-standardized	1.03200607835436	0.852545517577563	1.21178597755451	1.03 (0.85 to 1.21)
408	Andean Latin America	Incidence	Both	Burkitt lymphoma	All ages	1.04663672827994	0.858894704638469	1.23472822102417	1.05 (0.86 to 1.23)
409	Eastern Europe	Deaths	Male	Burkitt lymphoma	Age-standardized	-2.31018	-2.59041	-2.02914	-2.31 (-2.59 to -2.03)
410	Eastern Europe	Deaths	Male	Burkitt lymphoma	All ages	-2.54092	-2.75176	-2.32962	-2.54 (-2.75 to -2.33)
411	Eastern Europe	Deaths	Female	Burkitt lymphoma	Age-standardized	-1.90633	-2.3028	-1.50825	-1.91 (-2.3 to -1.51)
412	Eastern Europe	Deaths	Female	Burkitt lymphoma	All ages	-2.03637	-2.39466	-1.67677	-2.04 (-2.39 to -1.68)
413	Eastern Europe	Deaths	Both	Burkitt lymphoma	Age-standardized	-2.18513	-2.48799	-1.88132	-2.19 (-2.49 to -1.88)
414	Eastern Europe	Deaths	Both	Burkitt lymphoma	All ages	-2.38859	-2.61996	-2.15668	-2.39 (-2.62 to -2.16)
415	Eastern Europe	DALYs (Disability-Adjusted Life Years)	Male	Burkitt lymphoma	Age-standardized	-2.26064	-2.54718	-1.97326	-2.26 (-2.55 to -1.97)
416	Eastern Europe	DALYs (Disability-Adjusted Life Years)	Male	Burkitt lymphoma	All ages	-2.48376	-2.70315	-2.26387	-2.48 (-2.7 to -2.26)
417	Eastern Europe	DALYs (Disability-Adjusted Life Years)	Female	Burkitt lymphoma	Age-standardized	-1.84024	-2.24295	-1.43587	-1.84 (-2.24 to -1.44)
418	Eastern Europe	DALYs (Disability-Adjusted Life Years)	Female	Burkitt lymphoma	All ages	-1.95908	-2.32818	-1.58859	-1.96 (-2.33 to -1.59)
419	Eastern Europe	DALYs (Disability-Adjusted Life Years)	Both	Burkitt lymphoma	Age-standardized	-2.1301	-2.43947	-1.81975	-2.13 (-2.44 to -1.82)
420	Eastern Europe	DALYs (Disability-Adjusted Life Years)	Both	Burkitt lymphoma	All ages	-2.32472	-2.56576	-2.0831	-2.32 (-2.57 to -2.08)
421	Eastern Europe	Prevalence	Male	Burkitt lymphoma	Age-standardized	0.268547824212728	-0.327663	0.868324845976987	0.27 (-0.33 to 0.87)
422	Eastern Europe	Prevalence	Male	Burkitt lymphoma	All ages	0.0301661681424648	-0.520847	0.584231151289716	0.03 (-0.52 to 0.58)
423	Eastern Europe	Prevalence	Female	Burkitt lymphoma	Age-standardized	0.640852844323936	-0.0297139	1.31591753682825	0.64 (-0.03 to 1.32)
424	Eastern Europe	Prevalence	Female	Burkitt lymphoma	All ages	0.506500028718282	-0.139176	1.15635054235839	0.51 (-0.14 to 1.16)
425	Eastern Europe	Prevalence	Both	Burkitt lymphoma	Age-standardized	0.385789753095356	-0.224584	0.999897235548719	0.39 (-0.22 to 1)
426	Eastern Europe	Prevalence	Both	Burkitt lymphoma	All ages	0.175989485463868	-0.390136	0.745332078151084	0.18 (-0.39 to 0.75)
427	Eastern Europe	Incidence	Male	Burkitt lymphoma	Age-standardized	0.267426349059074	-0.328929	0.867349457410782	0.27 (-0.33 to 0.87)
428	Eastern Europe	Incidence	Male	Burkitt lymphoma	All ages	0.0279964576408664	-0.523147	0.582193846225865	0.03 (-0.52 to 0.58)
429	Eastern Europe	Incidence	Female	Burkitt lymphoma	Age-standardized	0.63998173850115	-0.0304345	1.31489394215176	0.64 (-0.03 to 1.31)
430	Eastern Europe	Incidence	Female	Burkitt lymphoma	All ages	0.503327247785701	-0.141645	1.15246492121206	0.5 (-0.14 to 1.15)
431	Eastern Europe	Incidence	Both	Burkitt lymphoma	Age-standardized	0.384438873488024	-0.225939	0.998551012332594	0.38 (-0.23 to 1)
432	Eastern Europe	Incidence	Both	Burkitt lymphoma	All ages	0.173136059679191	-0.392863	0.742350898846422	0.17 (-0.39 to 0.74)
433	Western Europe	Deaths	Male	Burkitt lymphoma	Age-standardized	-0.890583	-1.34144	-0.43767	-0.89 (-1.34 to -0.44)
434	Western Europe	Deaths	Male	Burkitt lymphoma	All ages	-0.898665	-1.33326	-0.462157	-0.9 (-1.33 to -0.46)
435	Western Europe	Deaths	Female	Burkitt lymphoma	Age-standardized	-0.708822	-1.11547	-0.300506	-0.71 (-1.12 to -0.3)
436	Western Europe	Deaths	Female	Burkitt lymphoma	All ages	-0.720702	-1.11337	-0.326479	-0.72 (-1.11 to -0.33)
437	Western Europe	Deaths	Both	Burkitt lymphoma	Age-standardized	-0.847838	-1.28689	-0.406837	-0.85 (-1.29 to -0.41)
438	Western Europe	Deaths	Both	Burkitt lymphoma	All ages	-0.857222	-1.28045	-0.43218	-0.86 (-1.28 to -0.43)
439	Western Europe	DALYs (Disability-Adjusted Life Years)	Male	Burkitt lymphoma	Age-standardized	-0.764789	-1.22171	-0.305756	-0.76 (-1.22 to -0.31)
440	Western Europe	DALYs (Disability-Adjusted Life Years)	Male	Burkitt lymphoma	All ages	-0.773162	-1.21426	-0.330096	-0.77 (-1.21 to -0.33)
441	Western Europe	DALYs (Disability-Adjusted Life Years)	Female	Burkitt lymphoma	Age-standardized	-0.579736	-0.991956	-0.1658	-0.58 (-0.99 to -0.17)
442	Western Europe	DALYs (Disability-Adjusted Life Years)	Female	Burkitt lymphoma	All ages	-0.591782	-0.99068	-0.191278	-0.59 (-0.99 to -0.19)
443	Western Europe	DALYs (Disability-Adjusted Life Years)	Both	Burkitt lymphoma	Age-standardized	-0.721132	-1.16614	-0.274119	-0.72 (-1.17 to -0.27)
444	Western Europe	DALYs (Disability-Adjusted Life Years)	Both	Burkitt lymphoma	All ages	-0.73078	-1.16046	-0.299231	-0.73 (-1.16 to -0.3)
445	Western Europe	Prevalence	Male	Burkitt lymphoma	Age-standardized	1.66329042589506	0.986667077454917	2.3444472357208	1.66 (0.99 to 2.34)
446	Western Europe	Prevalence	Male	Burkitt lymphoma	All ages	1.65496840663308	0.994171791263154	2.32008856027397	1.65 (0.99 to 2.32)
447	Western Europe	Prevalence	Female	Burkitt lymphoma	Age-standardized	1.85726417789533	1.23607548511506	2.48226450985845	1.86 (1.24 to 2.48)
448	Western Europe	Prevalence	Female	Burkitt lymphoma	All ages	1.84574496050591	1.23770472044791	2.45743712979869	1.85 (1.24 to 2.46)
449	Western Europe	Prevalence	Both	Burkitt lymphoma	Age-standardized	1.70891973276581	1.0460390172341	2.37614906846411	1.71 (1.05 to 2.38)
450	Western Europe	Prevalence	Both	Burkitt lymphoma	All ages	1.69941322848348	1.05175332079197	2.35122411171227	1.7 (1.05 to 2.35)
451	Western Europe	Incidence	Male	Burkitt lymphoma	Age-standardized	1.66889569530251	0.991383368063836	2.3509531920225	1.67 (0.99 to 2.35)
452	Western Europe	Incidence	Male	Burkitt lymphoma	All ages	1.66065888124323	0.99906801744214	2.32658347286632	1.66 (1 to 2.33)
453	Western Europe	Incidence	Female	Burkitt lymphoma	Age-standardized	1.86284383822144	1.24067193172148	2.48883928593118	1.86 (1.24 to 2.49)
454	Western Europe	Incidence	Female	Burkitt lymphoma	All ages	1.85143818504736	1.24258851521104	2.46394933693284	1.85 (1.24 to 2.46)
455	Western Europe	Incidence	Both	Burkitt lymphoma	Age-standardized	1.71442924181551	1.05061239458095	2.38260680291642	1.71 (1.05 to 2.38)
456	Western Europe	Incidence	Both	Burkitt lymphoma	All ages	1.70501807937506	1.05653629392033	2.35766118523013	1.71 (1.06 to 2.36)
457	North Africa and Middle East	Deaths	Male	Burkitt lymphoma	Age-standardized	-2.39554	-2.68692	-2.1033	-2.4 (-2.69 to -2.1)
458	North Africa and Middle East	Deaths	Male	Burkitt lymphoma	All ages	-2.42855	-2.70212	-2.1542	-2.43 (-2.7 to -2.15)
459	North Africa and Middle East	Deaths	Female	Burkitt lymphoma	Age-standardized	-2.30606	-2.63129	-1.97975	-2.31 (-2.63 to -1.98)
460	North Africa and Middle East	Deaths	Female	Burkitt lymphoma	All ages	-2.33197	-2.64226	-2.02069	-2.33 (-2.64 to -2.02)
461	North Africa and Middle East	Deaths	Both	Burkitt lymphoma	Age-standardized	-2.36072	-2.65951	-2.06101	-2.36 (-2.66 to -2.06)
462	North Africa and Middle East	Deaths	Both	Burkitt lymphoma	All ages	-2.39448	-2.67549	-2.11266	-2.39 (-2.68 to -2.11)
463	North Africa and Middle East	DALYs (Disability-Adjusted Life Years)	Male	Burkitt lymphoma	Age-standardized	-2.36383	-2.65497	-2.07183	-2.36 (-2.65 to -2.07)
464	North Africa and Middle East	DALYs (Disability-Adjusted Life Years)	Male	Burkitt lymphoma	All ages	-2.39593	-2.66951	-2.12159	-2.4 (-2.67 to -2.12)
465	North Africa and Middle East	DALYs (Disability-Adjusted Life Years)	Female	Burkitt lymphoma	Age-standardized	-2.28217	-2.60485	-1.95842	-2.28 (-2.6 to -1.96)
466	North Africa and Middle East	DALYs (Disability-Adjusted Life Years)	Female	Burkitt lymphoma	All ages	-2.3066	-2.61514	-1.99709	-2.31 (-2.62 to -2)
467	North Africa and Middle East	DALYs (Disability-Adjusted Life Years)	Both	Burkitt lymphoma	Age-standardized	-2.33089	-2.62896	-2.0319	-2.33 (-2.63 to -2.03)
468	North Africa and Middle East	DALYs (Disability-Adjusted Life Years)	Both	Burkitt lymphoma	All ages	-2.36355	-2.64423	-2.08205	-2.36 (-2.64 to -2.08)
469	North Africa and Middle East	Prevalence	Male	Burkitt lymphoma	Age-standardized	0.441889049428035	0.112434690842211	0.772427590760261	0.44 (0.11 to 0.77)
470	North Africa and Middle East	Prevalence	Male	Burkitt lymphoma	All ages	0.40761452046354	0.105268992983243	0.710873214842134	0.41 (0.11 to 0.71)
471	North Africa and Middle East	Prevalence	Female	Burkitt lymphoma	Age-standardized	0.58858969097153	0.263783073014423	0.914448526746803	0.59 (0.26 to 0.91)
472	North Africa and Middle East	Prevalence	Female	Burkitt lymphoma	All ages	0.560603628690282	0.255209601733775	0.866927936597506	0.56 (0.26 to 0.87)
473	North Africa and Middle East	Prevalence	Both	Burkitt lymphoma	Age-standardized	0.490724468392845	0.162404775384473	0.820120351824771	0.49 (0.16 to 0.82)
474	North Africa and Middle East	Prevalence	Both	Burkitt lymphoma	All ages	0.455312556552845	0.152595654937038	0.758944437175679	0.46 (0.15 to 0.76)
475	North Africa and Middle East	Incidence	Male	Burkitt lymphoma	Age-standardized	0.436183295196813	0.107436964121654	0.766009207904195	0.44 (0.11 to 0.77)
476	North Africa and Middle East	Incidence	Male	Burkitt lymphoma	All ages	0.401780058345325	0.100232542517276	0.704235972705436	0.4 (0.1 to 0.7)
477	North Africa and Middle East	Incidence	Female	Burkitt lymphoma	Age-standardized	0.589650891666182	0.264990783221131	0.915362256239516	0.59 (0.26 to 0.92)
478	North Africa and Middle East	Incidence	Female	Burkitt lymphoma	All ages	0.561333568106903	0.256341536963567	0.86725342224514	0.56 (0.26 to 0.87)
479	North Africa and Middle East	Incidence	Both	Burkitt lymphoma	Age-standardized	0.486565230395164	0.158827102218462	0.815375778085636	0.49 (0.16 to 0.82)
480	North Africa and Middle East	Incidence	Both	Burkitt lymphoma	All ages	0.450964795583197	0.148965809958024	0.753874458483783	0.45 (0.15 to 0.75)
481	Caribbean	Deaths	Male	Burkitt lymphoma	Age-standardized	-0.163266	-0.417614	0.0917320942424915	-0.16 (-0.42 to 0.09)
482	Caribbean	Deaths	Male	Burkitt lymphoma	All ages	-0.157102	-0.409244	0.0956777427677524	-0.16 (-0.41 to 0.1)
483	Caribbean	Deaths	Female	Burkitt lymphoma	Age-standardized	0.38817245740308	0.153165997580063	0.623730352975604	0.39 (0.15 to 0.62)
484	Caribbean	Deaths	Female	Burkitt lymphoma	All ages	0.370370894357386	0.123852601196206	0.617496148470287	0.37 (0.12 to 0.62)
485	Caribbean	Deaths	Both	Burkitt lymphoma	Age-standardized	0.0475499895221665	-0.192421	0.288098216374721	0.05 (-0.19 to 0.29)
486	Caribbean	Deaths	Both	Burkitt lymphoma	All ages	0.0434880878545485	-0.198965	0.286530610938973	0.04 (-0.2 to 0.29)
487	Caribbean	DALYs (Disability-Adjusted Life Years)	Male	Burkitt lymphoma	Age-standardized	-0.167178	-0.421616	0.0879113975749579	-0.17 (-0.42 to 0.09)
488	Caribbean	DALYs (Disability-Adjusted Life Years)	Male	Burkitt lymphoma	All ages	-0.162818	-0.415802	0.0908086267235264	-0.16 (-0.42 to 0.09)
489	Caribbean	DALYs (Disability-Adjusted Life Years)	Female	Burkitt lymphoma	Age-standardized	0.381570507282869	0.145800856456191	0.617895222103981	0.38 (0.15 to 0.62)
490	Caribbean	DALYs (Disability-Adjusted Life Years)	Female	Burkitt lymphoma	All ages	0.362491520011221	0.114395150973778	0.611202703813696	0.36 (0.11 to 0.61)
491	Caribbean	DALYs (Disability-Adjusted Life Years)	Both	Burkitt lymphoma	Age-standardized	0.0437820009331791	-0.196459	0.284601505840643	0.04 (-0.2 to 0.28)
492	Caribbean	DALYs (Disability-Adjusted Life Years)	Both	Burkitt lymphoma	All ages	0.0381112782580351	-0.205452	0.282268826089549	0.04 (-0.21 to 0.28)
493	Caribbean	Prevalence	Male	Burkitt lymphoma	Age-standardized	0.169188748557136	-0.161627	0.501100474836136	0.17 (-0.16 to 0.5)
494	Caribbean	Prevalence	Male	Burkitt lymphoma	All ages	0.185721273188344	-0.141308	0.51382136403979	0.19 (-0.14 to 0.51)
495	Caribbean	Prevalence	Female	Burkitt lymphoma	Age-standardized	0.543409395095007	0.282280170927418	0.80521858457252	0.54 (0.28 to 0.81)
496	Caribbean	Prevalence	Female	Burkitt lymphoma	All ages	0.530634316866818	0.262023835484548	0.799964428553235	0.53 (0.26 to 0.8)
497	Caribbean	Prevalence	Both	Burkitt lymphoma	Age-standardized	0.303232958258071	0.00764159649528917	0.599697995789583	0.3 (0.01 to 0.6)
498	Caribbean	Prevalence	Both	Burkitt lymphoma	All ages	0.308221663873343	0.013779563792915	0.60353060600975	0.31 (0.01 to 0.6)
499	Caribbean	Incidence	Male	Burkitt lymphoma	Age-standardized	0.172981793339266	-0.159003	0.506070913726764	0.17 (-0.16 to 0.51)
500	Caribbean	Incidence	Male	Burkitt lymphoma	All ages	0.189696001219808	-0.138522	0.518992544383434	0.19 (-0.14 to 0.52)
501	Caribbean	Incidence	Female	Burkitt lymphoma	Age-standardized	0.547694795759268	0.285490782158671	0.810584361618827	0.55 (0.29 to 0.81)
502	Caribbean	Incidence	Female	Burkitt lymphoma	All ages	0.535176879825583	0.26572650092398	0.805351369639484	0.54 (0.27 to 0.81)
503	Caribbean	Incidence	Both	Burkitt lymphoma	Age-standardized	0.30682066044101	0.00992567261917099	0.604597027118015	0.31 (0.01 to 0.6)
504	Caribbean	Incidence	Both	Burkitt lymphoma	All ages	0.312048350006155	0.0163535510505186	0.608617360138486	0.31 (0.02 to 0.61)
