# Supplementary material for: Temporal trends in cross-country inequalities of Burkitt lymphoma burden in children under 10 years of age from 1990 to 2021
Source: Medicine (Baltimore). 2026 May 8;105(19):e48617. doi: 10.1097/MD.0000000000048617 (PMC13166837; doi:10.1097/MD.0000000000048617)
Supplement: Supplementary file 4 [file medi-105-e48617-s004.xlsx]

## Sheet: Sheet1
	measure	location	sex	age	metric	year	val	upper	lower
1	Deaths	France	Male	Age-standardized	Rate	1990	0.0367279212777842	0.0647081641700729	0.0200559106440901
2	Deaths	France	Male	Age-standardized	Rate	1991	0.0370467319732129	0.0635929369844017	0.0200905056458736
3	Deaths	France	Male	Age-standardized	Rate	1992	0.0361144852297774	0.061270722254285	0.0191957217082828
4	Deaths	France	Male	Age-standardized	Rate	1994	0.0369814392282916	0.0605499479025497	0.0193221665815697
5	Deaths	France	Male	Age-standardized	Rate	1995	0.0394760995037154	0.0660069857564528	0.0207249636239819
6	Deaths	France	Male	Age-standardized	Rate	1997	0.0383844742748213	0.0609281111559736	0.0205150951045333
7	Deaths	France	Male	Age-standardized	Rate	1998	0.0413584508084954	0.0685512638795428	0.0215953330434518
8	Deaths	France	Male	Age-standardized	Rate	1999	0.0422519742284518	0.0706563469197432	0.02125440032883
9	Deaths	France	Male	Age-standardized	Rate	2000	0.0438669976089361	0.0752132389919174	0.0214028315314661
10	Deaths	France	Male	Age-standardized	Rate	2001	0.0485821149708038	0.0849329211127728	0.02183657991208
11	Deaths	France	Male	Age-standardized	Rate	2003	0.0414517019289375	0.0713989010930938	0.0171942164634494
12	Deaths	France	Male	Age-standardized	Rate	2004	0.0407814850900683	0.07212749739371	0.0164141463280148
13	Deaths	France	Male	Age-standardized	Rate	2005	0.0433817187377078	0.0765998487910728	0.0167467536355091
14	Deaths	France	Male	Age-standardized	Rate	2006	0.0429207489785259	0.0781175666813051	0.0155184377172608
15	Deaths	France	Male	Age-standardized	Rate	2007	0.0397747593167313	0.072650723916241	0.0138536927741248
16	Deaths	France	Male	Age-standardized	Rate	2008	0.0400412801999766	0.0734546664398078	0.0138994571573365
17	Deaths	France	Male	Age-standardized	Rate	2009	0.0364324413397728	0.0670051006687343	0.0127432399384411
18	Deaths	France	Male	Age-standardized	Rate	2010	0.0372562193558509	0.069724190942898	0.0129002819605698
19	Deaths	France	Male	Age-standardized	Rate	2011	0.0355737199861709	0.067499244325199	0.0120771280013146
20	Deaths	France	Male	Age-standardized	Rate	2012	0.034822634211898	0.0670621995156096	0.0105970809727802
21	Deaths	France	Male	Age-standardized	Rate	2013	0.034519639027455	0.0678779599541697	0.0107227914268539
22	Deaths	France	Male	Age-standardized	Rate	2014	0.0330494824382893	0.066563784016129	0.0104354266989575
23	Deaths	France	Male	Age-standardized	Rate	2015	0.0328951627288141	0.0681411923044864	0.0105724233114032
24	Deaths	France	Male	Age-standardized	Rate	2016	0.0295993987676588	0.0628710248912159	0.00884980401721136
25	Deaths	France	Male	Age-standardized	Rate	2017	0.0309270754772246	0.0675010625342372	0.00944761415553016
26	Deaths	France	Male	Age-standardized	Rate	2018	0.0320507126603329	0.0710883856984709	0.0100709580135974
27	Deaths	France	Male	Age-standardized	Rate	2019	0.0324813586179939	0.075566348577942	0.00987533769686297
28	Deaths	France	Male	Age-standardized	Rate	2021	0.0323486172770419	0.0793202416787112	0.00972119779702015
29	Deaths	France	Male	Age-standardized	Rate	1996	0.0390490874919073	0.0646527006839477	0.0207222390092768
30	Deaths	France	Male	Age-standardized	Rate	2002	0.0459751791892903	0.0813580643559596	0.0204986449789624
31	Deaths	France	Male	Age-standardized	Rate	1993	0.0369765972810105	0.0620206395875812	0.0192252802641802
32	Deaths	France	Male	Age-standardized	Rate	2020	0.0323524641007208	0.0760367220129278	0.0101637305840236
33	Deaths	France	Female	Age-standardized	Rate	1990	0.010586572403212	0.0193423356335741	0.00465992169184908
34	Deaths	France	Female	Age-standardized	Rate	1991	0.0102093714835358	0.0190169312480443	0.00451386100523594
35	Deaths	France	Female	Age-standardized	Rate	1992	0.0108751940513083	0.0205977665802501	0.00494079102788835
36	Deaths	France	Female	Age-standardized	Rate	1994	0.0112511367913643	0.0212367441086759	0.00502128359418772
37	Deaths	France	Female	Age-standardized	Rate	1995	0.0108872485925772	0.0207148149478146	0.00474391775219524
38	Deaths	France	Female	Age-standardized	Rate	1997	0.011243925949204	0.0207119626353552	0.00477735503367019
39	Deaths	France	Female	Age-standardized	Rate	1998	0.0123309311744124	0.0225666436954931	0.00519582666129781
40	Deaths	France	Female	Age-standardized	Rate	1999	0.0122583823524783	0.0228396893544105	0.00500091907468849
41	Deaths	France	Female	Age-standardized	Rate	2000	0.0116917673192206	0.0216591055928089	0.00475155385584686
42	Deaths	France	Female	Age-standardized	Rate	2001	0.0123262337860698	0.0242209125058334	0.00467662189241174
43	Deaths	France	Female	Age-standardized	Rate	2003	0.0132652809416064	0.0264343603891447	0.00484006620326062
44	Deaths	France	Female	Age-standardized	Rate	2004	0.0121640214804523	0.0240555857888716	0.00420034934269026
45	Deaths	France	Female	Age-standardized	Rate	2005	0.0120217602536476	0.0239148076407511	0.00412303986464127
46	Deaths	France	Female	Age-standardized	Rate	2006	0.0113388539597998	0.0227424504617227	0.00395785061826846
47	Deaths	France	Female	Age-standardized	Rate	2007	0.0125362918604558	0.0254658611370496	0.0041731905805789
48	Deaths	France	Female	Age-standardized	Rate	2008	0.0121022919197924	0.0252308284264913	0.00412786773963227
49	Deaths	France	Female	Age-standardized	Rate	2009	0.0111539680822036	0.0227597548132332	0.00396561181923621
50	Deaths	France	Female	Age-standardized	Rate	2010	0.0107910864473548	0.0226240288641727	0.00349757499046326
51	Deaths	France	Female	Age-standardized	Rate	2011	0.00993905799017256	0.0219296056817944	0.00310203145028051
52	Deaths	France	Female	Age-standardized	Rate	2012	0.00984136887138658	0.0220197712059518	0.00282384243039311
53	Deaths	France	Female	Age-standardized	Rate	2013	0.010182063130979	0.0235098221159504	0.00298695703995493
54	Deaths	France	Female	Age-standardized	Rate	2014	0.00971030362657102	0.0233901820061717	0.00272101344050422
55	Deaths	France	Female	Age-standardized	Rate	2015	0.00947821869528481	0.0235820347272139	0.00248105495212983
56	Deaths	France	Female	Age-standardized	Rate	2016	0.00857457563109278	0.0215168328169476	0.00204898097487084
57	Deaths	France	Female	Age-standardized	Rate	2017	0.0100417200470195	0.027843470936621	0.00243721351002275
58	Deaths	France	Female	Age-standardized	Rate	2018	0.0116702386537317	0.0327909260195296	0.00281671401371457
59	Deaths	France	Female	Age-standardized	Rate	2019	0.0119310867313992	0.0339660712091384	0.00275799167874658
60	Deaths	France	Female	Age-standardized	Rate	2021	0.00997823572305596	0.0278876401375451	0.00207713341826813
61	Deaths	France	Female	Age-standardized	Rate	1996	0.0116422007125369	0.0226221871367967	0.00472232216025935
62	Deaths	France	Female	Age-standardized	Rate	2002	0.0127133667582506	0.0251175139655084	0.00508879644878397
63	Deaths	France	Female	Age-standardized	Rate	1993	0.0111126918723594	0.021259501721701	0.00497688212709955
64	Deaths	France	Female	Age-standardized	Rate	2020	0.0104216279449006	0.0292052825974626	0.00224577451734953
65	Deaths	France	Both	Age-standardized	Rate	1990	0.023954715182249	0.0389430772167331	0.0143982828003871
66	Deaths	France	Both	Age-standardized	Rate	1991	0.0239307569422298	0.0389661331632596	0.0142072520564407
67	Deaths	France	Both	Age-standardized	Rate	1992	0.023778870305974	0.0382567038281796	0.0142895947819945
68	Deaths	France	Both	Age-standardized	Rate	1994	0.0244110686193973	0.037988297683291	0.014578034794671
69	Deaths	France	Both	Age-standardized	Rate	1995	0.0255149608895079	0.0391305330760173	0.0152231570539388
70	Deaths	France	Both	Age-standardized	Rate	1997	0.0251428703656761	0.0375721148918682	0.0151150206719033
71	Deaths	France	Both	Age-standardized	Rate	1998	0.0272028805980049	0.041717324365554	0.0157949149469174
72	Deaths	France	Both	Age-standardized	Rate	1999	0.0276315237823614	0.0442491781223435	0.0156342316330235
73	Deaths	France	Both	Age-standardized	Rate	2000	0.0281878354929051	0.0466693257686161	0.0149787645340228
74	Deaths	France	Both	Age-standardized	Rate	2001	0.0309173424930866	0.0525203923964564	0.0154752407144878
75	Deaths	France	Both	Age-standardized	Rate	2003	0.0277201640744684	0.0460945663891431	0.0132086095174681
76	Deaths	France	Both	Age-standardized	Rate	2004	0.026839784109331	0.0450616544389047	0.0118713140504212
77	Deaths	France	Both	Age-standardized	Rate	2005	0.0281037818112696	0.0484685867718676	0.0125696647644792
78	Deaths	France	Both	Age-standardized	Rate	2006	0.027532168466042	0.0474869146509063	0.0114951439301445
79	Deaths	France	Both	Age-standardized	Rate	2007	0.0264981159933607	0.0452360889541784	0.0104898351930573
80	Deaths	France	Both	Age-standardized	Rate	2008	0.0264176546704896	0.0463080329795693	0.0104846207080495
81	Deaths	France	Both	Age-standardized	Rate	2009	0.0241006034975344	0.0428052780107653	0.0100483985131248
82	Deaths	France	Both	Age-standardized	Rate	2010	0.0243412698844913	0.0434121863069298	0.00959664279210708
83	Deaths	France	Both	Age-standardized	Rate	2011	0.0230599185423511	0.0413592551249342	0.00862596813550361
84	Deaths	France	Both	Age-standardized	Rate	2012	0.0226259124111936	0.0430384205751429	0.00763270506764512
85	Deaths	France	Both	Age-standardized	Rate	2013	0.0226380453604884	0.0431988743368741	0.00810342419803418
86	Deaths	France	Both	Age-standardized	Rate	2014	0.0216554455038898	0.0425643706066144	0.00749104826383413
87	Deaths	France	Both	Age-standardized	Rate	2015	0.0214623114387379	0.042041479906424	0.00728477956914485
88	Deaths	France	Both	Age-standardized	Rate	2016	0.0193336388714251	0.0387959820067198	0.00620646041017288
89	Deaths	France	Both	Age-standardized	Rate	2017	0.0207274534271485	0.0437164417680107	0.00678448730727587
90	Deaths	France	Both	Age-standardized	Rate	2018	0.0220937594260201	0.0472966748740344	0.00723557040028174
91	Deaths	France	Both	Age-standardized	Rate	2019	0.0224385774069309	0.0495706944124185	0.00706142620947849
92	Deaths	France	Both	Age-standardized	Rate	2021	0.021412336152383	0.0484082931329463	0.00649567077039427
93	Deaths	France	Both	Age-standardized	Rate	1996	0.0256716399833202	0.0385019556628976	0.0154081009578335
94	Deaths	France	Both	Age-standardized	Rate	2002	0.0297711824134071	0.0510203720584401	0.0147578973313982
95	Deaths	France	Both	Age-standardized	Rate	1993	0.0243374406130766	0.0384220611228614	0.0143367668766143
96	Deaths	France	Both	Age-standardized	Rate	2020	0.0216329509811264	0.0483704741211486	0.00698413704629288
97	Deaths	Armenia	Male	Age-standardized	Rate	1990	0.0148986180441278	0.0389562764097754	0.00549057007361535
98	Deaths	Armenia	Male	Age-standardized	Rate	1991	0.0143672560930873	0.033367584106475	0.005837607007517
99	Deaths	Armenia	Male	Age-standardized	Rate	1992	0.0146645800632648	0.0330885523841254	0.00580707688695989
100	Deaths	Armenia	Male	Age-standardized	Rate	1994	0.0150574200971226	0.0353826282092944	0.00517974648619695
101	Deaths	Armenia	Male	Age-standardized	Rate	1995	0.0148245027390233	0.0336274436873766	0.00552020756019596
102	Deaths	Armenia	Male	Age-standardized	Rate	1997	0.0144671126000275	0.0323415345013308	0.00607598671931646
103	Deaths	Armenia	Male	Age-standardized	Rate	1998	0.0144657649486784	0.0317072391167322	0.0062381807045979
104	Deaths	Armenia	Male	Age-standardized	Rate	1999	0.013910576685013	0.0281685050707852	0.00614754327853524
105	Deaths	Armenia	Male	Age-standardized	Rate	2000	0.0136239044042818	0.0262038496700656	0.00601751402162583
106	Deaths	Armenia	Male	Age-standardized	Rate	2001	0.0134227967132215	0.0259338273772754	0.00570131400077168
107	Deaths	Armenia	Male	Age-standardized	Rate	2003	0.0150157359664464	0.030590848296064	0.00670759062737045
108	Deaths	Armenia	Male	Age-standardized	Rate	2004	0.0156854130530418	0.0302443642429565	0.0068768293853745
109	Deaths	Armenia	Male	Age-standardized	Rate	2005	0.0169835951622665	0.032742817394975	0.00777353897133897
110	Deaths	Armenia	Male	Age-standardized	Rate	2006	0.0170268364246659	0.032255256989102	0.00795978809870655
111	Deaths	Armenia	Male	Age-standardized	Rate	2007	0.0180583453656759	0.0341194470973244	0.00824522242346717
112	Deaths	Armenia	Male	Age-standardized	Rate	2008	0.019326057994079	0.0356426868002625	0.00906825281294621
113	Deaths	Armenia	Male	Age-standardized	Rate	2009	0.0183268701071296	0.0339069843863516	0.00883635853761997
114	Deaths	Armenia	Male	Age-standardized	Rate	2010	0.015911500610371	0.0297867768707146	0.00796141902010262
115	Deaths	Armenia	Male	Age-standardized	Rate	2011	0.0155584804083352	0.0283827860106961	0.00774109781812396
116	Deaths	Armenia	Male	Age-standardized	Rate	2012	0.0147844386509291	0.0268783981047665	0.00729117683932709
117	Deaths	Armenia	Male	Age-standardized	Rate	2013	0.0153640969421789	0.028093782725836	0.00797842012056679
118	Deaths	Armenia	Male	Age-standardized	Rate	2014	0.0148891437193193	0.0274073925489294	0.00765192606456406
119	Deaths	Armenia	Male	Age-standardized	Rate	2015	0.0160094512257669	0.0295283685208645	0.00812398296854165
120	Deaths	Armenia	Male	Age-standardized	Rate	2016	0.0159019298953763	0.0291044058432001	0.00795707546351412
121	Deaths	Armenia	Male	Age-standardized	Rate	2017	0.0154705454542854	0.0282279864355054	0.0077735726031984
122	Deaths	Armenia	Male	Age-standardized	Rate	2018	0.0155964113841377	0.028683072777027	0.00789549096529319
123	Deaths	Armenia	Male	Age-standardized	Rate	2019	0.0154221770104052	0.028318578287437	0.00759769614680383
124	Deaths	Armenia	Male	Age-standardized	Rate	2021	0.0138990279460253	0.026275246799811	0.00641426038259046
125	Deaths	Armenia	Male	Age-standardized	Rate	1996	0.0145994447713263	0.0337635881029316	0.00561138582324771
126	Deaths	Armenia	Male	Age-standardized	Rate	2002	0.0142426231329593	0.0286180884540434	0.00656781651626142
127	Deaths	Armenia	Male	Age-standardized	Rate	1993	0.0153875833435154	0.0382183434065952	0.00530997782023744
128	Deaths	Armenia	Male	Age-standardized	Rate	2020	0.014200788331319	0.0263948059567366	0.0064427240304877
129	Deaths	Armenia	Female	Age-standardized	Rate	1990	0.0153492105889539	0.0333383738296793	0.0063333868428561
130	Deaths	Armenia	Female	Age-standardized	Rate	1991	0.0143016226972472	0.0296007477197944	0.00584314492184724
131	Deaths	Armenia	Female	Age-standardized	Rate	1992	0.0136767815412936	0.0285021808758361	0.00556921873031691
132	Deaths	Armenia	Female	Age-standardized	Rate	1994	0.0129606718916948	0.0270625331630635	0.00525217777744981
133	Deaths	Armenia	Female	Age-standardized	Rate	1995	0.0124324219454091	0.0257850738939084	0.00487668407972233
134	Deaths	Armenia	Female	Age-standardized	Rate	1997	0.0101436090346083	0.0204132743715043	0.0039862071662416
135	Deaths	Armenia	Female	Age-standardized	Rate	1998	0.00957073042716284	0.0186409626889656	0.00382690512499737
136	Deaths	Armenia	Female	Age-standardized	Rate	1999	0.00938384673661192	0.0189440027534323	0.00362951526214105
137	Deaths	Armenia	Female	Age-standardized	Rate	2000	0.0102514812930091	0.0208164166562003	0.0037748176780118
138	Deaths	Armenia	Female	Age-standardized	Rate	2001	0.00879201308087361	0.0181336256031118	0.00328643210646631
139	Deaths	Armenia	Female	Age-standardized	Rate	2003	0.00772434341181418	0.0161465113316337	0.00318396332513094
140	Deaths	Armenia	Female	Age-standardized	Rate	2004	0.00825534665019596	0.0166121211518908	0.00359213626053905
141	Deaths	Armenia	Female	Age-standardized	Rate	2005	0.00949985515779978	0.0180490742182867	0.0042562040323777
142	Deaths	Armenia	Female	Age-standardized	Rate	2006	0.0105862604478209	0.0206050972737879	0.0047379440987464
143	Deaths	Armenia	Female	Age-standardized	Rate	2007	0.0121764619567258	0.0246473283247501	0.00508295790539031
144	Deaths	Armenia	Female	Age-standardized	Rate	2008	0.0133837156607385	0.0263267255088634	0.00570254726631737
145	Deaths	Armenia	Female	Age-standardized	Rate	2009	0.0128076550967202	0.0248494226725302	0.00546022742953641
146	Deaths	Armenia	Female	Age-standardized	Rate	2010	0.00750541840886201	0.0150373172713725	0.0031038882361099
147	Deaths	Armenia	Female	Age-standardized	Rate	2011	0.00772580833900674	0.015060371679412	0.00326051200354664
148	Deaths	Armenia	Female	Age-standardized	Rate	2012	0.00812045500607434	0.0155821248924905	0.00340671935576832
149	Deaths	Armenia	Female	Age-standardized	Rate	2013	0.00837726415189166	0.0152851368157356	0.00354463791471086
150	Deaths	Armenia	Female	Age-standardized	Rate	2014	0.0089749643778892	0.0165019440540604	0.00371389538198166
151	Deaths	Armenia	Female	Age-standardized	Rate	2015	0.00879323194465454	0.0161810592661651	0.0035916800743446
152	Deaths	Armenia	Female	Age-standardized	Rate	2016	0.00884199808354382	0.016330160255253	0.00367767315855762
153	Deaths	Armenia	Female	Age-standardized	Rate	2017	0.0081176605066161	0.0148594659423835	0.00352292807273459
154	Deaths	Armenia	Female	Age-standardized	Rate	2018	0.00769138364801903	0.0144759915425604	0.00341245756465988
155	Deaths	Armenia	Female	Age-standardized	Rate	2019	0.00817327009532136	0.0154544803109142	0.00362209817173139
156	Deaths	Armenia	Female	Age-standardized	Rate	2021	0.00623201515317465	0.0128555261961766	0.00231668652869668
157	Deaths	Armenia	Female	Age-standardized	Rate	1996	0.0113404343376224	0.022620544785501	0.00438626102574304
158	Deaths	Armenia	Female	Age-standardized	Rate	2002	0.00785754290232261	0.0161288304165594	0.0030653583041148
159	Deaths	Armenia	Female	Age-standardized	Rate	1993	0.0132348556164751	0.0278637161168687	0.00537584444835834
160	Deaths	Armenia	Female	Age-standardized	Rate	2020	0.00704533094985783	0.014191682664833	0.00277222390546727
161	Deaths	Armenia	Both	Age-standardized	Rate	1990	0.0151129671264087	0.033577427819011	0.00692262672090366
162	Deaths	Armenia	Both	Age-standardized	Rate	1991	0.0143279280267284	0.0292459685150814	0.00683340001527771
163	Deaths	Armenia	Both	Age-standardized	Rate	1992	0.0141736779968823	0.0275328692479307	0.00683324868081607
164	Deaths	Armenia	Both	Age-standardized	Rate	1994	0.014023480785638	0.0276238596877508	0.00661133143555391
165	Deaths	Armenia	Both	Age-standardized	Rate	1995	0.0136495152627993	0.0261520218498443	0.00652384761108888
166	Deaths	Armenia	Both	Age-standardized	Rate	1997	0.0123564681481253	0.0228573724152774	0.00585161125775655
167	Deaths	Armenia	Both	Age-standardized	Rate	1998	0.0120814884934434	0.0223281978551744	0.00581356063559378
168	Deaths	Armenia	Both	Age-standardized	Rate	1999	0.0117141313616315	0.0204795228432723	0.00574809206125175
169	Deaths	Armenia	Both	Age-standardized	Rate	2000	0.0119992423536895	0.0214410680291654	0.00575955902416167
170	Deaths	Armenia	Both	Age-standardized	Rate	2001	0.0112005753926119	0.0197639516673108	0.00537807491372484
171	Deaths	Armenia	Both	Age-standardized	Rate	2003	0.0115631499632984	0.0213638560782384	0.00569173389291014
172	Deaths	Armenia	Both	Age-standardized	Rate	2004	0.0121852198573647	0.0217012417108661	0.00612437651582658
173	Deaths	Armenia	Both	Age-standardized	Rate	2005	0.0134765446326576	0.0234522858113588	0.00695080708576711
174	Deaths	Armenia	Both	Age-standardized	Rate	2006	0.01402104026631	0.0235428198262296	0.00741457518563766
175	Deaths	Armenia	Both	Age-standardized	Rate	2007	0.0153197966588968	0.0264485437748775	0.00806340822358724
176	Deaths	Armenia	Both	Age-standardized	Rate	2008	0.0165634056290739	0.0282786595050705	0.00880297291163725
177	Deaths	Armenia	Both	Age-standardized	Rate	2009	0.0157637842020733	0.0265370504774692	0.00851997276165641
178	Deaths	Armenia	Both	Age-standardized	Rate	2010	0.0120059142285206	0.0203762843076078	0.0064702971836671
179	Deaths	Armenia	Both	Age-standardized	Rate	2011	0.0119194024723606	0.0201438194776105	0.00637784967331395
180	Deaths	Armenia	Both	Age-standardized	Rate	2012	0.0116852913274569	0.0194153416721119	0.00649412755830002
181	Deaths	Armenia	Both	Age-standardized	Rate	2013	0.0121097195317326	0.0199871063581102	0.00676129757238357
182	Deaths	Armenia	Both	Age-standardized	Rate	2014	0.012128846483886	0.0200206910440522	0.00672380607584425
183	Deaths	Armenia	Both	Age-standardized	Rate	2015	0.0126371227969836	0.0212606075106011	0.00677914100473436
184	Deaths	Armenia	Both	Age-standardized	Rate	2016	0.0125971232748185	0.0214086885519403	0.00670455874210487
185	Deaths	Armenia	Both	Age-standardized	Rate	2017	0.0120216542309544	0.0204304487968886	0.0063801853667502
186	Deaths	Armenia	Both	Age-standardized	Rate	2018	0.0118850286282142	0.0201536956886531	0.00636877855808334
187	Deaths	Armenia	Both	Age-standardized	Rate	2019	0.0120139068090492	0.0210798219045627	0.00635908360294927
188	Deaths	Armenia	Both	Age-standardized	Rate	2021	0.0102842046113902	0.0183083112887783	0.00518061003632548
189	Deaths	Armenia	Both	Age-standardized	Rate	1996	0.0130040571174032	0.0239917843557074	0.00620709773538215
190	Deaths	Armenia	Both	Age-standardized	Rate	2002	0.0111975348021333	0.0200298837363456	0.00550192709906367
191	Deaths	Armenia	Both	Age-standardized	Rate	1993	0.0143255265999508	0.0297622346045064	0.00642295710684572
192	Deaths	Armenia	Both	Age-standardized	Rate	2020	0.0108313555188193	0.0188460139805792	0.00543031906195032
193	Deaths	Hungary	Male	Age-standardized	Rate	1990	0.0386920646406357	0.0714613975838379	0.0167313359235549
194	Deaths	Hungary	Male	Age-standardized	Rate	1991	0.039990789902814	0.0736338003448623	0.0171553273404474
195	Deaths	Hungary	Male	Age-standardized	Rate	1992	0.0384926468011731	0.0687982506701072	0.0171914848257989
196	Deaths	Hungary	Male	Age-standardized	Rate	1994	0.0374548396685799	0.067733019611911	0.0176657881835795
197	Deaths	Hungary	Male	Age-standardized	Rate	1995	0.0390736388547229	0.0708357405403597	0.0187328533041314
198	Deaths	Hungary	Male	Age-standardized	Rate	1997	0.0412431176739306	0.0759844121476653	0.0192113799984126
199	Deaths	Hungary	Male	Age-standardized	Rate	1998	0.0402872504558104	0.0739734515511495	0.018931900849533
200	Deaths	Hungary	Male	Age-standardized	Rate	1999	0.0434308762001707	0.0820692930481118	0.0199937918778251
201	Deaths	Hungary	Male	Age-standardized	Rate	2000	0.0455626111459824	0.0839296908913446	0.021095495506561
202	Deaths	Hungary	Male	Age-standardized	Rate	2001	0.047099881257685	0.0804593246463284	0.0233982818823449
203	Deaths	Hungary	Male	Age-standardized	Rate	2003	0.0476139708345308	0.0815201244176136	0.0237127890161973
204	Deaths	Hungary	Male	Age-standardized	Rate	2004	0.0463648241541893	0.0791785448940443	0.0217220199678308
205	Deaths	Hungary	Male	Age-standardized	Rate	2005	0.0448584717778927	0.0779634987387139	0.0211351417271675
206	Deaths	Hungary	Male	Age-standardized	Rate	2006	0.0418931500507363	0.0728619914027243	0.0185669739525173
207	Deaths	Hungary	Male	Age-standardized	Rate	2007	0.0417266179049338	0.0732893780149853	0.0188068771377206
208	Deaths	Hungary	Male	Age-standardized	Rate	2008	0.0436418922902111	0.0772400124283976	0.0191193514625929
209	Deaths	Hungary	Male	Age-standardized	Rate	2009	0.0457184761463055	0.0799143033434728	0.0201491722640738
210	Deaths	Hungary	Male	Age-standardized	Rate	2010	0.0447061566711704	0.0760910170509173	0.0178813642681025
211	Deaths	Hungary	Male	Age-standardized	Rate	2011	0.0421366184929561	0.0717367802413024	0.0154108816294787
212	Deaths	Hungary	Male	Age-standardized	Rate	2012	0.0380068913427144	0.0695147557966089	0.0110922073719177
213	Deaths	Hungary	Male	Age-standardized	Rate	2013	0.0342203462856676	0.0651879547650103	0.00966069613111607
214	Deaths	Hungary	Male	Age-standardized	Rate	2014	0.0374996368395006	0.0726892088247795	0.0115029443311143
215	Deaths	Hungary	Male	Age-standardized	Rate	2015	0.0372851136978539	0.0735860757925043	0.0124595666049954
216	Deaths	Hungary	Male	Age-standardized	Rate	2016	0.0331211030356706	0.0690594026673532	0.00886958693273217
217	Deaths	Hungary	Male	Age-standardized	Rate	2017	0.0340100865989231	0.0716771387863613	0.0101014357272366
218	Deaths	Hungary	Male	Age-standardized	Rate	2018	0.029745717836651	0.0653126244233666	0.00695581256121091
219	Deaths	Hungary	Male	Age-standardized	Rate	2019	0.0367414224164234	0.0806616446931466	0.0124556619021149
220	Deaths	Hungary	Male	Age-standardized	Rate	2021	0.030669553367523	0.0684684363315209	0.00879553237452586
221	Deaths	Hungary	Male	Age-standardized	Rate	1996	0.0401920652363388	0.0730197138778876	0.0193645410559621
222	Deaths	Hungary	Male	Age-standardized	Rate	2002	0.049250293756899	0.0827451755719301	0.0242988124033387
223	Deaths	Hungary	Male	Age-standardized	Rate	1993	0.0389410199254202	0.0699594229071973	0.0177346722954401
224	Deaths	Hungary	Male	Age-standardized	Rate	2020	0.0331849723757036	0.0716237669805521	0.00967665644232076
225	Deaths	Hungary	Female	Age-standardized	Rate	1990	0.0102137287632253	0.0208627214462624	0.0041200761461544
226	Deaths	Hungary	Female	Age-standardized	Rate	1991	0.010532508415329	0.0209020997172735	0.0042651604119782
227	Deaths	Hungary	Female	Age-standardized	Rate	1992	0.0104142654163853	0.020724795861755	0.0042716197466321
228	Deaths	Hungary	Female	Age-standardized	Rate	1994	0.0105239385609936	0.0208331299117639	0.00433877240155836
229	Deaths	Hungary	Female	Age-standardized	Rate	1995	0.0110256009117294	0.0213474571901792	0.00458552263817081
230	Deaths	Hungary	Female	Age-standardized	Rate	1997	0.0120290244323597	0.0248163866262868	0.00464936905322293
231	Deaths	Hungary	Female	Age-standardized	Rate	1998	0.0124219203210108	0.0268595475610257	0.00463106914741579
232	Deaths	Hungary	Female	Age-standardized	Rate	1999	0.0127723982035934	0.0277630644825839	0.00447908083246507
233	Deaths	Hungary	Female	Age-standardized	Rate	2000	0.0137807536112343	0.0310546099934459	0.00484810106991539
234	Deaths	Hungary	Female	Age-standardized	Rate	2001	0.0148362322383635	0.031332577612075	0.00507161094186026
235	Deaths	Hungary	Female	Age-standardized	Rate	2003	0.0160945954905837	0.0341107209198914	0.00582465374827131
236	Deaths	Hungary	Female	Age-standardized	Rate	2004	0.0156625150280593	0.0324494185448186	0.00571772910296573
237	Deaths	Hungary	Female	Age-standardized	Rate	2005	0.0151980797166732	0.0321926871564629	0.00560698086204271
238	Deaths	Hungary	Female	Age-standardized	Rate	2006	0.0135119816527488	0.0294766811972916	0.00445824188492045
239	Deaths	Hungary	Female	Age-standardized	Rate	2007	0.0139333641336978	0.0293107849616998	0.00482442111531855
240	Deaths	Hungary	Female	Age-standardized	Rate	2008	0.0138770089460726	0.0284493054806259	0.00493568790765053
241	Deaths	Hungary	Female	Age-standardized	Rate	2009	0.0136302208217628	0.0280731100573224	0.00450527531405271
242	Deaths	Hungary	Female	Age-standardized	Rate	2010	0.0128750777502641	0.027244328101756	0.00371954535440419
243	Deaths	Hungary	Female	Age-standardized	Rate	2011	0.0120518841480731	0.0258684020694817	0.00355836106288143
244	Deaths	Hungary	Female	Age-standardized	Rate	2012	0.0117466948164382	0.0249972542552766	0.00353885800844446
245	Deaths	Hungary	Female	Age-standardized	Rate	2013	0.0104172811183474	0.0226284426128356	0.00272465179800182
246	Deaths	Hungary	Female	Age-standardized	Rate	2014	0.010319082127575	0.0226241610553919	0.00270314629462888
247	Deaths	Hungary	Female	Age-standardized	Rate	2015	0.0108603900826035	0.0232869099278359	0.00294018829747254
248	Deaths	Hungary	Female	Age-standardized	Rate	2016	0.00963710631615486	0.0204288306850095	0.00239077922056755
249	Deaths	Hungary	Female	Age-standardized	Rate	2017	0.00990631902163335	0.0213062669368506	0.00269851927734232
250	Deaths	Hungary	Female	Age-standardized	Rate	2018	0.00817868764001425	0.0177068856159464	0.00178709411645181
251	Deaths	Hungary	Female	Age-standardized	Rate	2019	0.00983618068498545	0.022051569263854	0.00260020516909262
252	Deaths	Hungary	Female	Age-standardized	Rate	2021	0.00732173623781609	0.0175363437416511	0.00142545106556191
253	Deaths	Hungary	Female	Age-standardized	Rate	1996	0.0113443782265863	0.0223659420282599	0.0047083192656379
254	Deaths	Hungary	Female	Age-standardized	Rate	2002	0.014374377035357	0.0311499989417622	0.00500495389775592
255	Deaths	Hungary	Female	Age-standardized	Rate	1993	0.0101344268138742	0.0202812454004598	0.00408933381854068
256	Deaths	Hungary	Female	Age-standardized	Rate	2020	0.00831239153514592	0.0191072121940816	0.0017032618388572
257	Deaths	Hungary	Both	Age-standardized	Rate	1990	0.0247705428027961	0.0419850324547376	0.0120013846570289
258	Deaths	Hungary	Both	Age-standardized	Rate	1991	0.0255862514524535	0.0443449257712338	0.0126038317224269
259	Deaths	Hungary	Both	Age-standardized	Rate	1992	0.0247619592826461	0.0404298885654114	0.0127026685934118
260	Deaths	Hungary	Both	Age-standardized	Rate	1994	0.0242906434651091	0.0400977435396924	0.012890703371833
261	Deaths	Hungary	Both	Age-standardized	Rate	1995	0.0253671553038412	0.0419853081792649	0.0137580209013162
262	Deaths	Hungary	Both	Age-standardized	Rate	1997	0.0269734566300675	0.0458699301804236	0.0138056354430074
263	Deaths	Hungary	Both	Age-standardized	Rate	1998	0.0266790556035099	0.0461165658530684	0.0137439455526124
264	Deaths	Hungary	Both	Age-standardized	Rate	1999	0.0284623328535576	0.0495959924140092	0.0142395657609146
265	Deaths	Hungary	Both	Age-standardized	Rate	2000	0.0300519836088144	0.0524269361189835	0.0152690549031245
266	Deaths	Hungary	Both	Age-standardized	Rate	2001	0.0313616734031126	0.0505478117807546	0.0165709775294895
267	Deaths	Hungary	Both	Age-standardized	Rate	2003	0.0322563019568461	0.0511295449623115	0.0170475041231188
268	Deaths	Hungary	Both	Age-standardized	Rate	2004	0.0314148004204439	0.0496437773375161	0.0166012188319108
269	Deaths	Hungary	Both	Age-standardized	Rate	2005	0.0304229285544978	0.0486775339986876	0.0163458076365342
270	Deaths	Hungary	Both	Age-standardized	Rate	2006	0.0280851775816698	0.0464980871491225	0.0134336322385674
271	Deaths	Hungary	Both	Age-standardized	Rate	2007	0.0282073374225158	0.0458837864011904	0.0133598448469173
272	Deaths	Hungary	Both	Age-standardized	Rate	2008	0.0291656217865076	0.047951589319736	0.0135132888692976
273	Deaths	Hungary	Both	Age-standardized	Rate	2009	0.0301133654747777	0.0490129344022647	0.0137206428644675
274	Deaths	Hungary	Both	Age-standardized	Rate	2010	0.0292264796200777	0.0496914330289611	0.0117370647135652
275	Deaths	Hungary	Both	Age-standardized	Rate	2011	0.0275053894155459	0.0458900138768441	0.0104477724265753
276	Deaths	Hungary	Both	Age-standardized	Rate	2012	0.0252340237054265	0.0445419515636867	0.00845530924954284
277	Deaths	Hungary	Both	Age-standardized	Rate	2013	0.0226411043691771	0.0410187722953175	0.00689476357022917
278	Deaths	Hungary	Both	Age-standardized	Rate	2014	0.0242759160425875	0.0439641594629669	0.00774107459918075
279	Deaths	Hungary	Both	Age-standardized	Rate	2015	0.0244271686040524	0.0453936537289979	0.00850474219632692
280	Deaths	Hungary	Both	Age-standardized	Rate	2016	0.0216933057894856	0.0420157710020572	0.00623443132393738
281	Deaths	Hungary	Both	Age-standardized	Rate	2017	0.0222807779301078	0.0440796181898849	0.00714371380145152
282	Deaths	Hungary	Both	Age-standardized	Rate	2018	0.0192508435338838	0.0387280551245799	0.00486390620089118
283	Deaths	Hungary	Both	Age-standardized	Rate	2019	0.0236490937719182	0.0472390776201551	0.00836205566416207
284	Deaths	Hungary	Both	Age-standardized	Rate	2021	0.0193072797684996	0.0394337164646498	0.00559774477055947
285	Deaths	Hungary	Both	Age-standardized	Rate	1996	0.0260989367552225	0.0440879687599526	0.0139614677712606
286	Deaths	Hungary	Both	Age-standardized	Rate	2002	0.0322466153375285	0.0513815632131525	0.0172864650910772
287	Deaths	Hungary	Both	Age-standardized	Rate	1993	0.0248561963883821	0.0409045436318764	0.0131357318965761
288	Deaths	Hungary	Both	Age-standardized	Rate	2020	0.0210811926576753	0.0429639269832444	0.00629693874904524
289	Deaths	Brunei Darussalam	Male	Age-standardized	Rate	1990	0.0589904972697919	0.164476266168745	0.012878695364952
290	Deaths	Brunei Darussalam	Male	Age-standardized	Rate	1991	0.0607259471430661	0.175296921275118	0.0140679117308209
291	Deaths	Brunei Darussalam	Male	Age-standardized	Rate	1992	0.0581370690760207	0.165252200203045	0.0138744556751981
292	Deaths	Brunei Darussalam	Male	Age-standardized	Rate	1994	0.0638048058940674	0.166907870237342	0.0157329602873305
293	Deaths	Brunei Darussalam	Male	Age-standardized	Rate	1995	0.0624702515450844	0.162324775216845	0.0160918044144927
294	Deaths	Brunei Darussalam	Male	Age-standardized	Rate	1997	0.0528146749025924	0.126868056928747	0.0157652221542255
295	Deaths	Brunei Darussalam	Male	Age-standardized	Rate	1998	0.061547651366978	0.147606394890439	0.0181709185013743
296	Deaths	Brunei Darussalam	Male	Age-standardized	Rate	1999	0.0668299284236393	0.159755358276431	0.0204006092419457
297	Deaths	Brunei Darussalam	Male	Age-standardized	Rate	2000	0.077479187784712	0.17706991543952	0.0251197269293638
298	Deaths	Brunei Darussalam	Male	Age-standardized	Rate	2001	0.0913212119749411	0.220258238663252	0.0279088865325878
299	Deaths	Brunei Darussalam	Male	Age-standardized	Rate	2003	0.0821155149224649	0.18246922859444	0.0271485252504155
300	Deaths	Brunei Darussalam	Male	Age-standardized	Rate	2004	0.0944180015257988	0.21415255724582	0.0279600702975934
301	Deaths	Brunei Darussalam	Male	Age-standardized	Rate	2005	0.0890528644526134	0.192772504086449	0.0275660043222672
302	Deaths	Brunei Darussalam	Male	Age-standardized	Rate	2006	0.0801253895395585	0.168185078021655	0.0273008103102346
303	Deaths	Brunei Darussalam	Male	Age-standardized	Rate	2007	0.0821503247125608	0.174235478081875	0.027682762711229
304	Deaths	Brunei Darussalam	Male	Age-standardized	Rate	2008	0.0696887632666074	0.146703649390091	0.0257103442319618
305	Deaths	Brunei Darussalam	Male	Age-standardized	Rate	2009	0.0645396588869859	0.134229538549007	0.0253790188263131
306	Deaths	Brunei Darussalam	Male	Age-standardized	Rate	2010	0.0626651586780279	0.129847425391704	0.0254651145699139
307	Deaths	Brunei Darussalam	Male	Age-standardized	Rate	2011	0.0581605030474846	0.118982762734457	0.024427950360229
308	Deaths	Brunei Darussalam	Male	Age-standardized	Rate	2012	0.0493219721290224	0.0995870350565883	0.0213591575151797
309	Deaths	Brunei Darussalam	Male	Age-standardized	Rate	2013	0.0492265793486708	0.0983612068477318	0.0212617446709666
310	Deaths	Brunei Darussalam	Male	Age-standardized	Rate	2014	0.0501676356595661	0.0957244003003344	0.0217153786827786
311	Deaths	Brunei Darussalam	Male	Age-standardized	Rate	2015	0.0461663672578006	0.0919755877284408	0.0195490487547961
312	Deaths	Brunei Darussalam	Male	Age-standardized	Rate	2016	0.0432707844050214	0.0887934551000553	0.0173825295894443
313	Deaths	Brunei Darussalam	Male	Age-standardized	Rate	2017	0.0386970107505118	0.0848768704697452	0.0148026956330944
314	Deaths	Brunei Darussalam	Male	Age-standardized	Rate	2018	0.0297661136086323	0.0709062038899172	0.00886946687398104
315	Deaths	Brunei Darussalam	Male	Age-standardized	Rate	2019	0.0380009357460331	0.0920678056504412	0.0107779998127224
316	Deaths	Brunei Darussalam	Male	Age-standardized	Rate	2021	0.0284156274214168	0.065110487144033	0.00765841483906584
317	Deaths	Brunei Darussalam	Male	Age-standardized	Rate	1996	0.0515748218778889	0.124543125953928	0.0145827448553
318	Deaths	Brunei Darussalam	Male	Age-standardized	Rate	2002	0.0867330185004946	0.196611480652815	0.0276913082238711
319	Deaths	Brunei Darussalam	Male	Age-standardized	Rate	1993	0.0602898165877309	0.16454319116613	0.0151357329468857
320	Deaths	Brunei Darussalam	Male	Age-standardized	Rate	2020	0.0330163626746167	0.0752048430717351	0.00910483912109635
321	Deaths	Brunei Darussalam	Female	Age-standardized	Rate	1990	0.045276166348753	0.116245287812034	0.0117047902806657
322	Deaths	Brunei Darussalam	Female	Age-standardized	Rate	1991	0.0456173938333121	0.116457546149821	0.0122572065070543
323	Deaths	Brunei Darussalam	Female	Age-standardized	Rate	1992	0.0444755955715353	0.11503165847383	0.0118327432411121
324	Deaths	Brunei Darussalam	Female	Age-standardized	Rate	1994	0.0461795480919803	0.110998634348551	0.0127633764644542
325	Deaths	Brunei Darussalam	Female	Age-standardized	Rate	1995	0.0455667534695985	0.108230071414026	0.0135690336592701
326	Deaths	Brunei Darussalam	Female	Age-standardized	Rate	1997	0.0407883179813227	0.0926096407203357	0.0127819818352564
327	Deaths	Brunei Darussalam	Female	Age-standardized	Rate	1998	0.0395467806129593	0.0890354515296897	0.0128715742574325
328	Deaths	Brunei Darussalam	Female	Age-standardized	Rate	1999	0.0406083039693708	0.0917862758249783	0.0137265723556047
329	Deaths	Brunei Darussalam	Female	Age-standardized	Rate	2000	0.0424030723846186	0.0952440459104278	0.0146700041775271
330	Deaths	Brunei Darussalam	Female	Age-standardized	Rate	2001	0.0421124680592601	0.0920910390127693	0.0151448211911664
331	Deaths	Brunei Darussalam	Female	Age-standardized	Rate	2003	0.0495311138407224	0.10059487097527	0.0178831106038482
332	Deaths	Brunei Darussalam	Female	Age-standardized	Rate	2004	0.0518787881403034	0.101456693418947	0.0183659628166049
333	Deaths	Brunei Darussalam	Female	Age-standardized	Rate	2005	0.0483066289286815	0.0949891819019903	0.0179709742369761
334	Deaths	Brunei Darussalam	Female	Age-standardized	Rate	2006	0.0477500298801936	0.0933521664389721	0.018515868232115
335	Deaths	Brunei Darussalam	Female	Age-standardized	Rate	2007	0.0495500366202791	0.0947781338735349	0.0193036113770669
336	Deaths	Brunei Darussalam	Female	Age-standardized	Rate	2008	0.0488964657226716	0.0917849363582727	0.0204546040536329
337	Deaths	Brunei Darussalam	Female	Age-standardized	Rate	2009	0.0486766561962441	0.0906094656216217	0.020783540274311
338	Deaths	Brunei Darussalam	Female	Age-standardized	Rate	2010	0.0471827493292979	0.0864842771076331	0.0199207843401449
339	Deaths	Brunei Darussalam	Female	Age-standardized	Rate	2011	0.0471563429849012	0.0873569865268063	0.0200713539731543
340	Deaths	Brunei Darussalam	Female	Age-standardized	Rate	2012	0.0448898573436359	0.0837548945375858	0.0186311316406304
341	Deaths	Brunei Darussalam	Female	Age-standardized	Rate	2013	0.0441678343872555	0.0826739563505667	0.0184159650986197
342	Deaths	Brunei Darussalam	Female	Age-standardized	Rate	2014	0.0422513756141627	0.0846006716048256	0.0170331086371202
343	Deaths	Brunei Darussalam	Female	Age-standardized	Rate	2015	0.0416846323686541	0.0824269041684817	0.0166422763385375
344	Deaths	Brunei Darussalam	Female	Age-standardized	Rate	2016	0.0415919056854268	0.0833265986472128	0.0160909559038941
345	Deaths	Brunei Darussalam	Female	Age-standardized	Rate	2017	0.0388448638691761	0.0805997789455011	0.0143737221647277
346	Deaths	Brunei Darussalam	Female	Age-standardized	Rate	2018	0.0334432693344161	0.0713070560196727	0.0113010872995824
347	Deaths	Brunei Darussalam	Female	Age-standardized	Rate	2019	0.030561258375799	0.0685616742018	0.00962027639207575
348	Deaths	Brunei Darussalam	Female	Age-standardized	Rate	2021	0.0299842684308996	0.0693653517100908	0.00879249745927175
349	Deaths	Brunei Darussalam	Female	Age-standardized	Rate	1996	0.0437839661797338	0.100655397028594	0.0131852951932046
350	Deaths	Brunei Darussalam	Female	Age-standardized	Rate	2002	0.04286729229197	0.0897319918955388	0.015497758770077
351	Deaths	Brunei Darussalam	Female	Age-standardized	Rate	1993	0.0457821968366715	0.113911476864086	0.0133523724934473
352	Deaths	Brunei Darussalam	Female	Age-standardized	Rate	2020	0.0304300800219246	0.0667964182989902	0.00973015618194706
353	Deaths	Brunei Darussalam	Both	Age-standardized	Rate	1990	0.0523250794289741	0.117681115537616	0.0203207675677834
354	Deaths	Brunei Darussalam	Both	Age-standardized	Rate	1991	0.0533710778972646	0.117369063087542	0.0210093685902355
355	Deaths	Brunei Darussalam	Both	Age-standardized	Rate	1992	0.0514713484752781	0.114331381934985	0.0205441122186787
356	Deaths	Brunei Darussalam	Both	Age-standardized	Rate	1994	0.055155835207087	0.116847026882974	0.0223392001990515
357	Deaths	Brunei Darussalam	Both	Age-standardized	Rate	1995	0.0541272031835062	0.109394454014679	0.0224643748034556
358	Deaths	Brunei Darussalam	Both	Age-standardized	Rate	1997	0.046819224133098	0.0915630188961137	0.0210248186300468
359	Deaths	Brunei Darussalam	Both	Age-standardized	Rate	1998	0.0505268827177342	0.0993481677009462	0.023050702059749
360	Deaths	Brunei Darussalam	Both	Age-standardized	Rate	1999	0.053630787184176	0.104113974610633	0.0238618622443214
361	Deaths	Brunei Darussalam	Both	Age-standardized	Rate	2000	0.0598062121775356	0.117842778126089	0.0254898315618886
362	Deaths	Brunei Darussalam	Both	Age-standardized	Rate	2001	0.0664952296473049	0.139094484897692	0.0265683293341475
363	Deaths	Brunei Darussalam	Both	Age-standardized	Rate	2003	0.0657675407974538	0.118720559694983	0.0280773011147079
364	Deaths	Brunei Darussalam	Both	Age-standardized	Rate	2004	0.073178208494405	0.138256570039243	0.0309545513058025
365	Deaths	Brunei Darussalam	Both	Age-standardized	Rate	2005	0.0688039932164808	0.12710457155274	0.0296798826315523
366	Deaths	Brunei Darussalam	Both	Age-standardized	Rate	2006	0.0641513462978722	0.114612353798491	0.0298424538878672
367	Deaths	Brunei Darussalam	Both	Age-standardized	Rate	2007	0.0661365809324372	0.117795116709983	0.0301469062382182
368	Deaths	Brunei Darussalam	Both	Age-standardized	Rate	2008	0.0595152516461109	0.104584587066891	0.0289655939482179
369	Deaths	Brunei Darussalam	Both	Age-standardized	Rate	2009	0.0568081043357567	0.097967786357793	0.029249945808672
370	Deaths	Brunei Darussalam	Both	Age-standardized	Rate	2010	0.0551388051410152	0.0951052713383292	0.0281592022310237
371	Deaths	Brunei Darussalam	Both	Age-standardized	Rate	2011	0.0528232532024259	0.0886090456750855	0.0276313260276949
372	Deaths	Brunei Darussalam	Both	Age-standardized	Rate	2012	0.0471804517723365	0.0793306488843458	0.0254382461647571
373	Deaths	Brunei Darussalam	Both	Age-standardized	Rate	2013	0.0467809157243319	0.0777878331636901	0.0254891545511553
374	Deaths	Brunei Darussalam	Both	Age-standardized	Rate	2014	0.0463425700367181	0.0764657353048648	0.0254030164907609
375	Deaths	Brunei Darussalam	Both	Age-standardized	Rate	2015	0.0440031931620315	0.0710940670051717	0.0241593864403454
376	Deaths	Brunei Darussalam	Both	Age-standardized	Rate	2016	0.0424615974688368	0.0701233970476859	0.0229507576899426
377	Deaths	Brunei Darussalam	Both	Age-standardized	Rate	2017	0.0387694617132012	0.0668892325962682	0.0201144964685334
378	Deaths	Brunei Darussalam	Both	Age-standardized	Rate	2018	0.0315402436173403	0.0582846144084683	0.0145819370714424
379	Deaths	Brunei Darussalam	Both	Age-standardized	Rate	2019	0.0344115501891137	0.0663606957043187	0.0155009264074363
380	Deaths	Brunei Darussalam	Both	Age-standardized	Rate	2021	0.0291730422132647	0.0555624275490643	0.0123615767890369
381	Deaths	Brunei Darussalam	Both	Age-standardized	Rate	1996	0.0477023844775046	0.0947387423858321	0.0210706969498262
382	Deaths	Brunei Darussalam	Both	Age-standardized	Rate	2002	0.0646264861842449	0.127557861590836	0.0271807600548187
383	Deaths	Brunei Darussalam	Both	Age-standardized	Rate	1993	0.0531906919993425	0.113822844090918	0.0213150693899341
384	Deaths	Brunei Darussalam	Both	Age-standardized	Rate	2020	0.0317699513929594	0.0590800121997632	0.0140146546156503
385	Deaths	North Macedonia	Male	Age-standardized	Rate	1990	0.0114308072990181	0.0318898943085234	0.00357042432764167
386	Deaths	North Macedonia	Male	Age-standardized	Rate	1991	0.0104276883033353	0.0290853926680398	0.00330443866406285
387	Deaths	North Macedonia	Male	Age-standardized	Rate	1992	0.0101825463729987	0.0265320922461991	0.00348904474055576
388	Deaths	North Macedonia	Male	Age-standardized	Rate	1994	0.0110755085662097	0.0271415755771854	0.00424101567302669
389	Deaths	North Macedonia	Male	Age-standardized	Rate	1995	0.011799179973231	0.0275996118855074	0.00495823737672602
390	Deaths	North Macedonia	Male	Age-standardized	Rate	1997	0.0137617397861862	0.0285869206950335	0.00653243732165088
391	Deaths	North Macedonia	Male	Age-standardized	Rate	1998	0.0155648787885001	0.0315795009879853	0.00765576818474693
392	Deaths	North Macedonia	Male	Age-standardized	Rate	1999	0.0152497234139708	0.0285554440471597	0.00744768363224915
393	Deaths	North Macedonia	Male	Age-standardized	Rate	2000	0.015619410513249	0.0282129205737081	0.00751082455913529
394	Deaths	North Macedonia	Male	Age-standardized	Rate	2001	0.0160467753290023	0.0297084710998913	0.0071804874165463
395	Deaths	North Macedonia	Male	Age-standardized	Rate	2003	0.015027784089389	0.0277266733861905	0.00647636620212533
396	Deaths	North Macedonia	Male	Age-standardized	Rate	2004	0.0128968793496433	0.0241023374869122	0.00552564461347001
397	Deaths	North Macedonia	Male	Age-standardized	Rate	2005	0.0108988506494231	0.0219719551162486	0.00406868046221132
398	Deaths	North Macedonia	Male	Age-standardized	Rate	2006	0.0110972527777946	0.0221315195338594	0.00420223499774401
399	Deaths	North Macedonia	Male	Age-standardized	Rate	2007	0.0106107851247591	0.0210098218332948	0.00403560024777976
400	Deaths	North Macedonia	Male	Age-standardized	Rate	2008	0.0101744842920213	0.0204461183746748	0.00369924162490547
401	Deaths	North Macedonia	Male	Age-standardized	Rate	2009	0.0133244065557061	0.0255993728441081	0.00526484898100727
402	Deaths	North Macedonia	Male	Age-standardized	Rate	2010	0.0121705233969131	0.0241961819584137	0.00474804174435314
403	Deaths	North Macedonia	Male	Age-standardized	Rate	2011	0.0121609009058392	0.0242813034727121	0.00497723073258752
404	Deaths	North Macedonia	Male	Age-standardized	Rate	2012	0.0116680518878653	0.0234187858664268	0.00426279824819877
405	Deaths	North Macedonia	Male	Age-standardized	Rate	2013	0.0123761948953487	0.0255452000725979	0.0042654238473289
406	Deaths	North Macedonia	Male	Age-standardized	Rate	2014	0.0134911692335698	0.0292951082094483	0.00422138908636175
407	Deaths	North Macedonia	Male	Age-standardized	Rate	2015	0.0140392627661637	0.0317047898155491	0.00430894944048293
408	Deaths	North Macedonia	Male	Age-standardized	Rate	2016	0.0135307447672143	0.0307618141477183	0.00418316660830587
409	Deaths	North Macedonia	Male	Age-standardized	Rate	2017	0.0112116901412406	0.0258446011549273	0.00379406869411474
410	Deaths	North Macedonia	Male	Age-standardized	Rate	2018	0.00863978601446985	0.0219307711832083	0.00259405206653967
411	Deaths	North Macedonia	Male	Age-standardized	Rate	2019	0.00783865872792946	0.0197763827868363	0.00206549080113489
412	Deaths	North Macedonia	Male	Age-standardized	Rate	2021	0.00817897848545323	0.0202540495304671	0.00246910893624416
413	Deaths	North Macedonia	Male	Age-standardized	Rate	1996	0.0125377151448869	0.0279608914499034	0.00561323996042699
414	Deaths	North Macedonia	Male	Age-standardized	Rate	2002	0.0157306184420126	0.0295374425696558	0.0067006745640735
415	Deaths	North Macedonia	Male	Age-standardized	Rate	1993	0.010645872127154	0.0294687321185798	0.00389291326500898
416	Deaths	North Macedonia	Male	Age-standardized	Rate	2020	0.00857790056060215	0.0217906417324853	0.00209983318476224
417	Deaths	North Macedonia	Female	Age-standardized	Rate	1990	0.00371599566148253	0.0105581174821771	0.00109528626333733
418	Deaths	North Macedonia	Female	Age-standardized	Rate	1991	0.00345919520009501	0.00978911508880566	0.00103820980200071
419	Deaths	North Macedonia	Female	Age-standardized	Rate	1992	0.00343260278452644	0.00971657033503767	0.00105676845417036
420	Deaths	North Macedonia	Female	Age-standardized	Rate	1994	0.00362309104385753	0.00972936990421724	0.00121865848918085
421	Deaths	North Macedonia	Female	Age-standardized	Rate	1995	0.00386334353917606	0.00953707483988208	0.00138994132541086
422	Deaths	North Macedonia	Female	Age-standardized	Rate	1997	0.00478685499290229	0.010450061642593	0.00214076713790645
423	Deaths	North Macedonia	Female	Age-standardized	Rate	1998	0.00560595742916879	0.0114666012219804	0.00260636704778381
424	Deaths	North Macedonia	Female	Age-standardized	Rate	1999	0.00479947528423011	0.00964770877764289	0.00220395693380691
425	Deaths	North Macedonia	Female	Age-standardized	Rate	2000	0.00500274279596834	0.00944139762269506	0.00238125732110376
426	Deaths	North Macedonia	Female	Age-standardized	Rate	2001	0.00532966708052464	0.00962126075324295	0.00258994759058581
427	Deaths	North Macedonia	Female	Age-standardized	Rate	2003	0.00498959540387707	0.0093601453882676	0.00238118971281113
428	Deaths	North Macedonia	Female	Age-standardized	Rate	2004	0.00437881819653775	0.00807993402092711	0.00192483310374596
429	Deaths	North Macedonia	Female	Age-standardized	Rate	2005	0.00370035440424256	0.00722050745250421	0.00137461552647645
430	Deaths	North Macedonia	Female	Age-standardized	Rate	2006	0.00456004842183487	0.00850402472423622	0.00197766597273659
431	Deaths	North Macedonia	Female	Age-standardized	Rate	2007	0.00466948034513833	0.00841179218802817	0.00199713507340159
432	Deaths	North Macedonia	Female	Age-standardized	Rate	2008	0.00432257359774607	0.00798966975487464	0.0017435545510435
433	Deaths	North Macedonia	Female	Age-standardized	Rate	2009	0.00418343099641278	0.0078709015281928	0.00167926821382948
434	Deaths	North Macedonia	Female	Age-standardized	Rate	2010	0.00360268189160977	0.0071704741430465	0.00137457350390185
435	Deaths	North Macedonia	Female	Age-standardized	Rate	2011	0.00320012979950594	0.00686296453179765	0.00121128627137897
436	Deaths	North Macedonia	Female	Age-standardized	Rate	2012	0.00304508343804034	0.00629334626238054	0.0010388354156095
437	Deaths	North Macedonia	Female	Age-standardized	Rate	2013	0.00335582686197335	0.00675175299359914	0.00133782795247812
438	Deaths	North Macedonia	Female	Age-standardized	Rate	2014	0.00375552464696177	0.00760853860293957	0.00147319096280188
439	Deaths	North Macedonia	Female	Age-standardized	Rate	2015	0.0035667672318804	0.00728057965848884	0.00143092564942692
440	Deaths	North Macedonia	Female	Age-standardized	Rate	2016	0.00304088104727448	0.00644621874194989	0.000998402880504257
441	Deaths	North Macedonia	Female	Age-standardized	Rate	2017	0.00301501959421625	0.00710507027376713	0.000881351776730768
442	Deaths	North Macedonia	Female	Age-standardized	Rate	2018	0.00317552500958015	0.00780107801643074	0.000906153819062508
443	Deaths	North Macedonia	Female	Age-standardized	Rate	2019	0.00379109673157041	0.00923134435159908	0.00106417093459966
444	Deaths	North Macedonia	Female	Age-standardized	Rate	2021	0.00211550939558785	0.0048453831530613	0.000528031963944983
445	Deaths	North Macedonia	Female	Age-standardized	Rate	1996	0.00424173661122013	0.00996627192115957	0.00171778913703071
446	Deaths	North Macedonia	Female	Age-standardized	Rate	2002	0.00496644068236225	0.00949734264278725	0.00239746944193465
447	Deaths	North Macedonia	Female	Age-standardized	Rate	1993	0.00315703979436309	0.00894130209963989	0.00102767992064013
448	Deaths	North Macedonia	Female	Age-standardized	Rate	2020	0.00318859139264902	0.00753224861929912	0.000686032115372162
449	Deaths	North Macedonia	Both	Age-standardized	Rate	1990	0.00768711967240996	0.0201024955933787	0.00278350330031153
450	Deaths	North Macedonia	Both	Age-standardized	Rate	1991	0.00704592751920045	0.0182757153719903	0.00256499035169656
451	Deaths	North Macedonia	Both	Age-standardized	Rate	1992	0.0069065350809449	0.0168400753852007	0.00260978671047951
452	Deaths	North Macedonia	Both	Age-standardized	Rate	1994	0.0074567974009548	0.0174604126025209	0.00331090460729177
453	Deaths	North Macedonia	Both	Age-standardized	Rate	1995	0.00794489314728459	0.0173838821559921	0.00367850538443648
454	Deaths	North Macedonia	Both	Age-standardized	Rate	1997	0.00940324785659985	0.0181562271854829	0.00501182695263253
455	Deaths	North Macedonia	Both	Age-standardized	Rate	1998	0.010730077814524	0.0197954219734408	0.00610886380019869
456	Deaths	North Macedonia	Both	Age-standardized	Rate	1999	0.0101792676990793	0.017660131076532	0.00560603165045471
457	Deaths	North Macedonia	Both	Age-standardized	Rate	2000	0.0104716363781989	0.0175277310375921	0.00578197642093694
458	Deaths	North Macedonia	Both	Age-standardized	Rate	2001	0.0108529209934873	0.0182029712707605	0.00571544585539276
459	Deaths	North Macedonia	Both	Age-standardized	Rate	2003	0.0101667202329456	0.0170748048443304	0.00507979083961054
460	Deaths	North Macedonia	Both	Age-standardized	Rate	2004	0.00877272368135443	0.0147789998844218	0.00455656969331736
461	Deaths	North Macedonia	Both	Age-standardized	Rate	2005	0.00741368419627292	0.0131743551132309	0.00340701998201295
462	Deaths	North Macedonia	Both	Age-standardized	Rate	2006	0.00793168067839207	0.0139638166556965	0.00379777344910844
463	Deaths	North Macedonia	Both	Age-standardized	Rate	2007	0.00773312044146965	0.0134102731833439	0.00376046546363248
464	Deaths	North Macedonia	Both	Age-standardized	Rate	2008	0.00733959596366782	0.012862863757027	0.00337108612222323
465	Deaths	North Macedonia	Both	Age-standardized	Rate	2009	0.00889549304029553	0.0153464746315913	0.00425498245428993
466	Deaths	North Macedonia	Both	Age-standardized	Rate	2010	0.00801907298239441	0.0143967137907181	0.00364572275091277
467	Deaths	North Macedonia	Both	Age-standardized	Rate	2011	0.00781939047020657	0.0141153511653558	0.00371874477231171
468	Deaths	North Macedonia	Both	Age-standardized	Rate	2012	0.00749098932666092	0.0135226756202057	0.00304684236814509
469	Deaths	North Macedonia	Both	Age-standardized	Rate	2013	0.00800753767134206	0.0147675239405357	0.00362951967117247
470	Deaths	North Macedonia	Both	Age-standardized	Rate	2014	0.00877761886420908	0.01724399421506	0.00357628922389132
471	Deaths	North Macedonia	Both	Age-standardized	Rate	2015	0.00897069517637785	0.0182820912147687	0.00378648565208818
472	Deaths	North Macedonia	Both	Age-standardized	Rate	2016	0.00845566729535911	0.0180296320216505	0.00322411391611211
473	Deaths	North Macedonia	Both	Age-standardized	Rate	2017	0.00724760808740829	0.0152538975765341	0.00277134454299046
474	Deaths	North Macedonia	Both	Age-standardized	Rate	2018	0.00599813601173459	0.013058363754773	0.00232081228106885
475	Deaths	North Macedonia	Both	Age-standardized	Rate	2019	0.00588256159830481	0.0124083290016247	0.00229298440947506
476	Deaths	North Macedonia	Both	Age-standardized	Rate	2021	0.00524926662551031	0.011707609324649	0.00212546658521239
477	Deaths	North Macedonia	Both	Age-standardized	Rate	1996	0.0085082958515223	0.0176741398709453	0.00425485859009929
478	Deaths	North Macedonia	Both	Age-standardized	Rate	2002	0.0105161635293616	0.0179651463818979	0.00529536461302259
479	Deaths	North Macedonia	Both	Age-standardized	Rate	1993	0.00701015633993348	0.0178025253417162	0.00286799154115501
480	Deaths	North Macedonia	Both	Age-standardized	Rate	2020	0.00597368376119069	0.0130188057093427	0.00219879150559752
481	Deaths	Germany	Male	Age-standardized	Rate	1990	0.0302625349486826	0.0560996790042177	0.0145776951319407
482	Deaths	Germany	Male	Age-standardized	Rate	1991	0.0289271240263906	0.052363747677114	0.0142016648048011
483	Deaths	Germany	Male	Age-standardized	Rate	1992	0.0288998226698027	0.0510274691556663	0.0145636794497863
484	Deaths	Germany	Male	Age-standardized	Rate	1994	0.0274443519188314	0.0473677854602095	0.0140741270043555
485	Deaths	Germany	Male	Age-standardized	Rate	1995	0.0294476803863531	0.0503034488282115	0.0155306936549172
486	Deaths	Germany	Male	Age-standardized	Rate	1997	0.0300188391539638	0.0495991128046055	0.0162936348365516
487	Deaths	Germany	Male	Age-standardized	Rate	1998	0.0321709308062645	0.0541202446529146	0.0172390900322045
488	Deaths	Germany	Male	Age-standardized	Rate	1999	0.0389941690894652	0.0647635084856666	0.0209415575629171
489	Deaths	Germany	Male	Age-standardized	Rate	2000	0.039596951414782	0.0673373958643037	0.0207514074733161
490	Deaths	Germany	Male	Age-standardized	Rate	2001	0.0381747812409062	0.0662853830316559	0.0194625459015357
491	Deaths	Germany	Male	Age-standardized	Rate	2003	0.0386478375471574	0.0710328231648674	0.0190462485127829
492	Deaths	Germany	Male	Age-standardized	Rate	2004	0.0356194223297458	0.063528255922671	0.016793010892263
493	Deaths	Germany	Male	Age-standardized	Rate	2005	0.0359382197281841	0.0637805254525188	0.0176368833034177
494	Deaths	Germany	Male	Age-standardized	Rate	2006	0.0355989915075174	0.0619481141796607	0.0169318871537861
495	Deaths	Germany	Male	Age-standardized	Rate	2007	0.0363961700428473	0.0634662828348685	0.0177647330269708
496	Deaths	Germany	Male	Age-standardized	Rate	2008	0.0341418344144101	0.0602990438229504	0.0160992044967097
497	Deaths	Germany	Male	Age-standardized	Rate	2009	0.0324158047742802	0.0578706582218066	0.0147781615182419
498	Deaths	Germany	Male	Age-standardized	Rate	2010	0.0296832947143272	0.0543617494867765	0.0132164187036588
499	Deaths	Germany	Male	Age-standardized	Rate	2011	0.0314345068767905	0.0564811540774998	0.0143676795873273
500	Deaths	Germany	Male	Age-standardized	Rate	2012	0.0317790108574688	0.0558141666125005	0.0144967035374335
501	Deaths	Germany	Male	Age-standardized	Rate	2013	0.0296510444684915	0.0519324793348166	0.0136393356280324
502	Deaths	Germany	Male	Age-standardized	Rate	2014	0.0290889231190016	0.0504471950667145	0.0121209913405104
503	Deaths	Germany	Male	Age-standardized	Rate	2015	0.0248025061229886	0.0446582378784579	0.00989694515117621
504	Deaths	Germany	Male	Age-standardized	Rate	2016	0.026696338716185	0.0479116751403666	0.010856386486806
505	Deaths	Germany	Male	Age-standardized	Rate	2017	0.0227095111022396	0.0430051958175707	0.00862390348618919
506	Deaths	Germany	Male	Age-standardized	Rate	2018	0.0227509265510655	0.0430349153781521	0.00872375278471578
507	Deaths	Germany	Male	Age-standardized	Rate	2019	0.0224237407074456	0.0439044784602473	0.00816841601849146
508	Deaths	Germany	Male	Age-standardized	Rate	2021	0.0204034652715164	0.0418628212600239	0.00703875883565601
509	Deaths	Germany	Male	Age-standardized	Rate	1996	0.0289446547637652	0.0483991890342832	0.015188660177434
510	Deaths	Germany	Male	Age-standardized	Rate	2002	0.0364481819651958	0.0645474029880077	0.0182210882314945
511	Deaths	Germany	Male	Age-standardized	Rate	1993	0.0273609475177008	0.0472954710476152	0.013967457614434
512	Deaths	Germany	Male	Age-standardized	Rate	2020	0.0213023720721282	0.0422907603464298	0.00752308050017921
513	Deaths	Germany	Female	Age-standardized	Rate	1990	0.00899801732764308	0.017689170416409	0.00379980414240392
514	Deaths	Germany	Female	Age-standardized	Rate	1991	0.00913207417467357	0.0172336309823477	0.00385592378838067
515	Deaths	Germany	Female	Age-standardized	Rate	1992	0.00765534367010038	0.0141741791975916	0.00316000780000355
516	Deaths	Germany	Female	Age-standardized	Rate	1994	0.00776860580532477	0.0143051855039849	0.00355437015871609
517	Deaths	Germany	Female	Age-standardized	Rate	1995	0.00834428267232557	0.0159061870491968	0.003834402484008
518	Deaths	Germany	Female	Age-standardized	Rate	1997	0.00726821749531949	0.0132921493575216	0.003216195535697
519	Deaths	Germany	Female	Age-standardized	Rate	1998	0.00800783621111086	0.0149002447528277	0.00342354827722204
520	Deaths	Germany	Female	Age-standardized	Rate	1999	0.00905496758178054	0.0164059290813071	0.00399304565690406
521	Deaths	Germany	Female	Age-standardized	Rate	2000	0.00921110951457326	0.0168611575890778	0.00398169702880652
522	Deaths	Germany	Female	Age-standardized	Rate	2001	0.0101023966911783	0.0190377527726156	0.00409465441789004
523	Deaths	Germany	Female	Age-standardized	Rate	2003	0.00997816528273892	0.0194421866257283	0.00418092974144175
524	Deaths	Germany	Female	Age-standardized	Rate	2004	0.00963403361006096	0.0188567200345497	0.00389061644708723
525	Deaths	Germany	Female	Age-standardized	Rate	2005	0.00945633544112585	0.01827777199958	0.00389876981061751
526	Deaths	Germany	Female	Age-standardized	Rate	2006	0.00801584558588452	0.015351948727756	0.00307813226499191
527	Deaths	Germany	Female	Age-standardized	Rate	2007	0.00801369248964311	0.0152618880094673	0.00305827520181667
528	Deaths	Germany	Female	Age-standardized	Rate	2008	0.00842583334509521	0.0164092967933552	0.00318742587193982
529	Deaths	Germany	Female	Age-standardized	Rate	2009	0.00917437588298945	0.0183306991957564	0.00356120166620751
530	Deaths	Germany	Female	Age-standardized	Rate	2010	0.0080064089112249	0.016679564290687	0.00303478400321291
531	Deaths	Germany	Female	Age-standardized	Rate	2011	0.00926934758196773	0.018844974125862	0.00330165056437818
532	Deaths	Germany	Female	Age-standardized	Rate	2012	0.00848374699863129	0.0169455352307463	0.00296176258644099
533	Deaths	Germany	Female	Age-standardized	Rate	2013	0.00775062646113373	0.0153611173032659	0.00280111752030148
534	Deaths	Germany	Female	Age-standardized	Rate	2014	0.00639131294784321	0.0126057304467017	0.00202009972582274
535	Deaths	Germany	Female	Age-standardized	Rate	2015	0.00592670256580232	0.0119045574899552	0.00196013417822246
536	Deaths	Germany	Female	Age-standardized	Rate	2016	0.00681112387058494	0.0143386893738078	0.00237703917657966
537	Deaths	Germany	Female	Age-standardized	Rate	2017	0.00640585904325307	0.0140694505867746	0.00213277741625237
538	Deaths	Germany	Female	Age-standardized	Rate	2018	0.00595108046532996	0.0135665207079029	0.0018449937941951
539	Deaths	Germany	Female	Age-standardized	Rate	2019	0.00610628144923171	0.0142657242058974	0.00192698541006087
540	Deaths	Germany	Female	Age-standardized	Rate	2021	0.00513674806701657	0.0127316482819778	0.00140221880104592
541	Deaths	Germany	Female	Age-standardized	Rate	1996	0.0076948820866721	0.0144745518184013	0.00338860138180006
542	Deaths	Germany	Female	Age-standardized	Rate	2002	0.00972139780393732	0.0187880787107446	0.0039323108794632
543	Deaths	Germany	Female	Age-standardized	Rate	1993	0.00801595018966576	0.0148551107672522	0.00354164455111672
544	Deaths	Germany	Female	Age-standardized	Rate	2020	0.00525749008586869	0.0123285370229332	0.00146644550504015
545	Deaths	Germany	Both	Age-standardized	Rate	1990	0.0199061983257827	0.0354715604563637	0.0110997383433486
546	Deaths	Germany	Both	Age-standardized	Rate	1991	0.0192883116184012	0.0328162923973289	0.0109388278548986
547	Deaths	Germany	Both	Age-standardized	Rate	1992	0.0185572386818476	0.0302232166311104	0.0106232474567309
548	Deaths	Germany	Both	Age-standardized	Rate	1994	0.017864512853437	0.0282125096153775	0.0106866602063676
549	Deaths	Germany	Both	Age-standardized	Rate	1995	0.0191747890700835	0.030228851108748	0.011634878153695
550	Deaths	Germany	Both	Age-standardized	Rate	1997	0.0189398837615773	0.0297205180091548	0.0111373812765967
551	Deaths	Germany	Both	Age-standardized	Rate	1998	0.0204025419850261	0.0324796332873603	0.0118988445223925
552	Deaths	Germany	Both	Age-standardized	Rate	1999	0.0244178975645968	0.0382702234131745	0.0142680683313596
553	Deaths	Germany	Both	Age-standardized	Rate	2000	0.0248001759820182	0.0406155059792332	0.014204549426213
554	Deaths	Germany	Both	Age-standardized	Rate	2001	0.0245061039918484	0.0399298498250338	0.0138181180740502
555	Deaths	Germany	Both	Age-standardized	Rate	2003	0.024690192051118	0.0415433735933768	0.0135272711902078
556	Deaths	Germany	Both	Age-standardized	Rate	2004	0.0229673842973084	0.038718357247116	0.0118770494357597
557	Deaths	Germany	Both	Age-standardized	Rate	2005	0.0230403699262669	0.0391563811119046	0.0120238827953501
558	Deaths	Germany	Both	Age-standardized	Rate	2006	0.0221620136767757	0.0370825393064262	0.0113634775875632
559	Deaths	Germany	Both	Age-standardized	Rate	2007	0.0225692034933524	0.0373521653068991	0.0117325388876147
560	Deaths	Germany	Both	Age-standardized	Rate	2008	0.0216143031933772	0.0363013370510817	0.0107745910843126
561	Deaths	Germany	Both	Age-standardized	Rate	2009	0.0210913749202915	0.0360861194708664	0.010227450147918
562	Deaths	Germany	Both	Age-standardized	Rate	2010	0.0191274788706628	0.0333870235962816	0.00902664203838456
563	Deaths	Germany	Both	Age-standardized	Rate	2011	0.0206436807376494	0.0356380598828225	0.00987461094750113
564	Deaths	Germany	Both	Age-standardized	Rate	2012	0.020440374957037	0.0340788512250786	0.00955489517498699
565	Deaths	Germany	Both	Age-standardized	Rate	2013	0.0189935193197882	0.0314406533046371	0.00901365828188467
566	Deaths	Germany	Both	Age-standardized	Rate	2014	0.0180492323471511	0.0298915770990364	0.00796350427974227
567	Deaths	Germany	Both	Age-standardized	Rate	2015	0.0156264632661539	0.0263901874332327	0.00665016622745583
568	Deaths	Germany	Both	Age-standardized	Rate	2016	0.0170315344791103	0.0281672363611667	0.00741076841134336
569	Deaths	Germany	Both	Age-standardized	Rate	2017	0.0147883530830549	0.0258063746750126	0.00608218474625993
570	Deaths	Germany	Both	Age-standardized	Rate	2018	0.0145927890059097	0.0264728277508399	0.00623257869200204
571	Deaths	Germany	Both	Age-standardized	Rate	2019	0.0145003037378911	0.0268505473448246	0.00603908033463901
572	Deaths	Germany	Both	Age-standardized	Rate	2021	0.0129902527455815	0.0251318984398109	0.00478608495993892
573	Deaths	Germany	Both	Age-standardized	Rate	1996	0.0186018311432152	0.0288321109985101	0.0112741756513072
574	Deaths	Germany	Both	Age-standardized	Rate	2002	0.0234379659203097	0.038680952316941	0.0131289149733434
575	Deaths	Germany	Both	Age-standardized	Rate	1993	0.0179441978282133	0.0283245030961248	0.0104702896258539
576	Deaths	Germany	Both	Age-standardized	Rate	2020	0.0135121683342623	0.0254487032038955	0.00520846637084937
577	Deaths	Uruguay	Male	Age-standardized	Rate	1990	0.170574929069747	0.286030179907292	0.0755288034030727
578	Deaths	Uruguay	Male	Age-standardized	Rate	1991	0.168199835730339	0.279678598580054	0.0772973622311638
579	Deaths	Uruguay	Male	Age-standardized	Rate	1992	0.171128685945107	0.287385697293826	0.0845014817496239
580	Deaths	Uruguay	Male	Age-standardized	Rate	1994	0.176198409069145	0.285680146115525	0.0938884441692509
581	Deaths	Uruguay	Male	Age-standardized	Rate	1995	0.192563438983116	0.316399447780232	0.104241322522625
582	Deaths	Uruguay	Male	Age-standardized	Rate	1997	0.191915529989676	0.310398222779353	0.106366672589337
583	Deaths	Uruguay	Male	Age-standardized	Rate	1998	0.183794410365398	0.293097993367667	0.0993364857662788
584	Deaths	Uruguay	Male	Age-standardized	Rate	1999	0.182089516336321	0.285753707217859	0.101365616916998
585	Deaths	Uruguay	Male	Age-standardized	Rate	2000	0.17982958310175	0.276984678128551	0.102363552962415
586	Deaths	Uruguay	Male	Age-standardized	Rate	2001	0.180240517301656	0.285490943039004	0.10191037094969
587	Deaths	Uruguay	Male	Age-standardized	Rate	2003	0.179028547632532	0.280415209834876	0.101589510989683
588	Deaths	Uruguay	Male	Age-standardized	Rate	2004	0.200868968390652	0.319308298982882	0.113073755133297
589	Deaths	Uruguay	Male	Age-standardized	Rate	2005	0.17089018466998	0.265836715878582	0.0944479142935623
590	Deaths	Uruguay	Male	Age-standardized	Rate	2006	0.174253721732815	0.265444178975994	0.0999761408845128
591	Deaths	Uruguay	Male	Age-standardized	Rate	2007	0.17174857735776	0.258818334407875	0.0995864760255714
592	Deaths	Uruguay	Male	Age-standardized	Rate	2008	0.178147576870567	0.271513249594567	0.10388575110803
593	Deaths	Uruguay	Male	Age-standardized	Rate	2009	0.180856562385152	0.277611975147911	0.106209988184263
594	Deaths	Uruguay	Male	Age-standardized	Rate	2010	0.188893940156269	0.295829291764007	0.108078428500062
595	Deaths	Uruguay	Male	Age-standardized	Rate	2011	0.169589555391328	0.264403655638552	0.0993266760792104
596	Deaths	Uruguay	Male	Age-standardized	Rate	2012	0.15254319575988	0.23233091456653	0.0888401674384285
597	Deaths	Uruguay	Male	Age-standardized	Rate	2013	0.141534544092669	0.216792910825423	0.0808706621389426
598	Deaths	Uruguay	Male	Age-standardized	Rate	2014	0.14863633126491	0.22640223304176	0.0877676806965476
599	Deaths	Uruguay	Male	Age-standardized	Rate	2015	0.150578875657644	0.228720542664824	0.0894292231399051
600	Deaths	Uruguay	Male	Age-standardized	Rate	2016	0.138147241622962	0.21122991653305	0.076976782490539
601	Deaths	Uruguay	Male	Age-standardized	Rate	2017	0.144877759049691	0.221689847662871	0.0808288511099615
602	Deaths	Uruguay	Male	Age-standardized	Rate	2018	0.135958343007017	0.217605511209689	0.0716699475215009
603	Deaths	Uruguay	Male	Age-standardized	Rate	2019	0.122600628162831	0.20470830474608	0.0607976186227373
604	Deaths	Uruguay	Male	Age-standardized	Rate	2021	0.119646744181914	0.199681974276411	0.0572848582912417
605	Deaths	Uruguay	Male	Age-standardized	Rate	1996	0.176294437776812	0.282946476259838	0.0969516543436167
606	Deaths	Uruguay	Male	Age-standardized	Rate	2002	0.168964047749507	0.263969598233182	0.0963558065654153
607	Deaths	Uruguay	Male	Age-standardized	Rate	1993	0.167431166933645	0.281336554785534	0.0883740119595085
608	Deaths	Uruguay	Male	Age-standardized	Rate	2020	0.0826967038015669	0.137207946285387	0.0422857567737723
609	Deaths	Uruguay	Female	Age-standardized	Rate	1990	0.0646759183797652	0.112239376144517	0.0279062222877159
610	Deaths	Uruguay	Female	Age-standardized	Rate	1991	0.0637608252075198	0.109032410460379	0.0278066641922013
611	Deaths	Uruguay	Female	Age-standardized	Rate	1992	0.0692324983940686	0.122546666358984	0.030813664600124
612	Deaths	Uruguay	Female	Age-standardized	Rate	1994	0.0706545341016565	0.12363532536331	0.0319924421431241
613	Deaths	Uruguay	Female	Age-standardized	Rate	1995	0.0705039658148568	0.122707625905662	0.0327068713846216
614	Deaths	Uruguay	Female	Age-standardized	Rate	1997	0.0752908929897304	0.128378169594287	0.034716928175155
615	Deaths	Uruguay	Female	Age-standardized	Rate	1998	0.0779098484126239	0.133408376210032	0.0378915120383281
616	Deaths	Uruguay	Female	Age-standardized	Rate	1999	0.0787417057435324	0.134785224399113	0.0392698982989121
617	Deaths	Uruguay	Female	Age-standardized	Rate	2000	0.0703829691047654	0.122493672724342	0.0332466467783697
618	Deaths	Uruguay	Female	Age-standardized	Rate	2001	0.0734912942139833	0.127273235888492	0.036908993027438
619	Deaths	Uruguay	Female	Age-standardized	Rate	2003	0.0764307487845346	0.132107633116142	0.0390268341600615
620	Deaths	Uruguay	Female	Age-standardized	Rate	2004	0.0840326557191408	0.142024789567899	0.043947958862973
621	Deaths	Uruguay	Female	Age-standardized	Rate	2005	0.0726474820119566	0.126123261242573	0.0370561807426812
622	Deaths	Uruguay	Female	Age-standardized	Rate	2006	0.0691725560678251	0.120648714024076	0.0364235001789573
623	Deaths	Uruguay	Female	Age-standardized	Rate	2007	0.0713113009168293	0.121234621955136	0.0372494405902288
624	Deaths	Uruguay	Female	Age-standardized	Rate	2008	0.0710574140546433	0.119922459127497	0.0368440716685741
625	Deaths	Uruguay	Female	Age-standardized	Rate	2009	0.072246164740957	0.121952418005029	0.0358268160528541
626	Deaths	Uruguay	Female	Age-standardized	Rate	2010	0.0754892819543014	0.127339908937182	0.0370080433127073
627	Deaths	Uruguay	Female	Age-standardized	Rate	2011	0.068775630359366	0.116518597264398	0.0344821817442314
628	Deaths	Uruguay	Female	Age-standardized	Rate	2012	0.0645525910675601	0.106876567926174	0.0325260339951939
629	Deaths	Uruguay	Female	Age-standardized	Rate	2013	0.065256661983515	0.105938817796901	0.0321860689706005
630	Deaths	Uruguay	Female	Age-standardized	Rate	2014	0.0554574658097957	0.0914107995186153	0.0267153380541547
631	Deaths	Uruguay	Female	Age-standardized	Rate	2015	0.0558993019922842	0.0917608549470393	0.027063346641117
632	Deaths	Uruguay	Female	Age-standardized	Rate	2016	0.0615768345272255	0.101287741800027	0.0313053375618275
633	Deaths	Uruguay	Female	Age-standardized	Rate	2017	0.0644416713889522	0.108921001716497	0.0319215600216852
634	Deaths	Uruguay	Female	Age-standardized	Rate	2018	0.0623965439133689	0.10844481734016	0.029981657670913
635	Deaths	Uruguay	Female	Age-standardized	Rate	2019	0.054028637542203	0.0936928557783469	0.0243220878138913
636	Deaths	Uruguay	Female	Age-standardized	Rate	2021	0.0491282104397317	0.0865629898140569	0.0211937696687683
637	Deaths	Uruguay	Female	Age-standardized	Rate	1996	0.0739609974949171	0.128146798056915	0.0340130373083342
638	Deaths	Uruguay	Female	Age-standardized	Rate	2002	0.0760331134261756	0.129297032078715	0.0395389796419732
639	Deaths	Uruguay	Female	Age-standardized	Rate	1993	0.0759821624957907	0.134073046174262	0.0332567482441803
640	Deaths	Uruguay	Female	Age-standardized	Rate	2020	0.0448110550740412	0.0751464296641955	0.0201650751091819
641	Deaths	Uruguay	Both	Age-standardized	Rate	1990	0.118555539265899	0.18129443962699	0.0651069439517857
642	Deaths	Uruguay	Both	Age-standardized	Rate	1991	0.116861117355648	0.178806400008143	0.0659906004294465
643	Deaths	Uruguay	Both	Age-standardized	Rate	1992	0.121008856082372	0.185750549288432	0.0713268240150507
644	Deaths	Uruguay	Both	Age-standardized	Rate	1994	0.124235226769487	0.185086206442258	0.0747112049571511
645	Deaths	Uruguay	Both	Age-standardized	Rate	1995	0.132476474989045	0.19692036398963	0.0803811886872355
646	Deaths	Uruguay	Both	Age-standardized	Rate	1997	0.134509076959401	0.201986184937266	0.0857372098878801
647	Deaths	Uruguay	Both	Age-standardized	Rate	1998	0.13170667294431	0.1911692797468	0.0843504515378657
648	Deaths	Uruguay	Both	Age-standardized	Rate	1999	0.131314632569455	0.191394351521735	0.0850191395443472
649	Deaths	Uruguay	Both	Age-standardized	Rate	2000	0.126112982421831	0.182522740340042	0.0790810274251138
650	Deaths	Uruguay	Both	Age-standardized	Rate	2001	0.127910068971408	0.189389699366956	0.0810968960510701
651	Deaths	Uruguay	Both	Age-standardized	Rate	2003	0.128819604056238	0.18727451939129	0.0805100141565145
652	Deaths	Uruguay	Both	Age-standardized	Rate	2004	0.143729670896067	0.210991216278327	0.0889596600519675
653	Deaths	Uruguay	Both	Age-standardized	Rate	2005	0.122864716746297	0.175396791701738	0.0761045227321928
654	Deaths	Uruguay	Both	Age-standardized	Rate	2006	0.12291211912176	0.173000662980226	0.0785955885979667
655	Deaths	Uruguay	Both	Age-standardized	Rate	2007	0.122708552093496	0.171597569279324	0.0790202515746849
656	Deaths	Uruguay	Both	Age-standardized	Rate	2008	0.125864983497178	0.179048002664399	0.0815005902271473
657	Deaths	Uruguay	Both	Age-standardized	Rate	2009	0.127823847962605	0.181755993480814	0.0829795324973225
658	Deaths	Uruguay	Both	Age-standardized	Rate	2010	0.133526899359518	0.19348583837691	0.0852912835671828
659	Deaths	Uruguay	Both	Age-standardized	Rate	2011	0.120378477732907	0.17594982816919	0.0774892114588997
660	Deaths	Uruguay	Both	Age-standardized	Rate	2012	0.109587259755426	0.154021411946931	0.0714511085910781
661	Deaths	Uruguay	Both	Age-standardized	Rate	2013	0.104300763553303	0.149946767266359	0.0666890038076728
662	Deaths	Uruguay	Both	Age-standardized	Rate	2014	0.103165699903812	0.14873756886024	0.0655455937174389
663	Deaths	Uruguay	Both	Age-standardized	Rate	2015	0.104383989124511	0.146841601208786	0.066208105923561
664	Deaths	Uruguay	Both	Age-standardized	Rate	2016	0.100796178620347	0.14363893464797	0.061591402055553
665	Deaths	Uruguay	Both	Age-standardized	Rate	2017	0.105649547877781	0.152149606216402	0.0657546109981522
666	Deaths	Uruguay	Both	Age-standardized	Rate	2018	0.100087582400813	0.147282917787987	0.0598377323881191
667	Deaths	Uruguay	Both	Age-standardized	Rate	2019	0.0891706568219962	0.137179097942897	0.0499256513429184
668	Deaths	Uruguay	Both	Age-standardized	Rate	2021	0.0852849834561293	0.130646314010147	0.0462286259805076
669	Deaths	Uruguay	Both	Age-standardized	Rate	1996	0.125915086912682	0.183568565994402	0.0790293878104281
670	Deaths	Uruguay	Both	Age-standardized	Rate	2002	0.123454921262717	0.178865947269391	0.0782227250025332
671	Deaths	Uruguay	Both	Age-standardized	Rate	1993	0.122423582298659	0.183508919113455	0.073107094695506
672	Deaths	Uruguay	Both	Age-standardized	Rate	2020	0.0642369596925637	0.100311302387833	0.0360081767053601
673	Deaths	Japan	Male	Age-standardized	Rate	1990	0.0229930829394002	0.0451786598777828	0.0101266056037986
674	Deaths	Japan	Male	Age-standardized	Rate	1991	0.0230461773022854	0.0443197311568366	0.0107890035331477
675	Deaths	Japan	Male	Age-standardized	Rate	1992	0.0247303791867108	0.0464614877906377	0.0123891443949695
676	Deaths	Japan	Male	Age-standardized	Rate	1994	0.0239166487835849	0.0420745199433118	0.0147124891463687
677	Deaths	Japan	Male	Age-standardized	Rate	1995	0.0279658689485622	0.0462137100472294	0.0178199854782633
678	Deaths	Japan	Male	Age-standardized	Rate	1997	0.0313448831326035	0.0449471502604561	0.0189320281529093
679	Deaths	Japan	Male	Age-standardized	Rate	1998	0.0293664961811709	0.0424657895271	0.0174031255417735
680	Deaths	Japan	Male	Age-standardized	Rate	1999	0.0289935162840485	0.0416510435684455	0.016623494077091
681	Deaths	Japan	Male	Age-standardized	Rate	2000	0.0299343911352622	0.0418320627117493	0.0167866450256404
682	Deaths	Japan	Male	Age-standardized	Rate	2001	0.0307550626882336	0.0439313160839624	0.0165149514511352
683	Deaths	Japan	Male	Age-standardized	Rate	2003	0.0304341663480483	0.0437489093894255	0.015431474032641
684	Deaths	Japan	Male	Age-standardized	Rate	2004	0.0298109591642968	0.0430777256363164	0.015227811738798
685	Deaths	Japan	Male	Age-standardized	Rate	2005	0.0322808466631768	0.0469222786894502	0.0164476764364449
686	Deaths	Japan	Male	Age-standardized	Rate	2006	0.0339605379630505	0.0494554080282444	0.0163615648183446
687	Deaths	Japan	Male	Age-standardized	Rate	2007	0.0296199014983283	0.0435330201012075	0.014341735554307
688	Deaths	Japan	Male	Age-standardized	Rate	2008	0.0323562315202607	0.0472804484532989	0.0152406129978015
689	Deaths	Japan	Male	Age-standardized	Rate	2009	0.0305389890214823	0.0447172152680193	0.0140373041163097
690	Deaths	Japan	Male	Age-standardized	Rate	2010	0.0293458133860251	0.0431006872711815	0.0129899428281347
691	Deaths	Japan	Male	Age-standardized	Rate	2011	0.0307440657989146	0.0442468425122563	0.0146016621503926
692	Deaths	Japan	Male	Age-standardized	Rate	2012	0.0285078432824035	0.0409334103969737	0.0134289545908858
693	Deaths	Japan	Male	Age-standardized	Rate	2013	0.0267173152902043	0.0378046032874675	0.0125180700243395
694	Deaths	Japan	Male	Age-standardized	Rate	2014	0.026632748891532	0.0378512274446305	0.0126084758688145
695	Deaths	Japan	Male	Age-standardized	Rate	2015	0.0251946093173349	0.0357042301881723	0.011327817260206
696	Deaths	Japan	Male	Age-standardized	Rate	2016	0.0244960571551038	0.0350595576654577	0.0108000384025377
697	Deaths	Japan	Male	Age-standardized	Rate	2017	0.0231125473128767	0.0332732921506156	0.00963262142389845
698	Deaths	Japan	Male	Age-standardized	Rate	2018	0.0231606738091702	0.0336411683357752	0.00949103352998472
699	Deaths	Japan	Male	Age-standardized	Rate	2019	0.0236532303747806	0.0343000463713428	0.00972257873998157
700	Deaths	Japan	Male	Age-standardized	Rate	2021	0.0216548187292788	0.0319106966554792	0.00849172551159406
701	Deaths	Japan	Male	Age-standardized	Rate	1996	0.0277786942616422	0.042579722480104	0.0170152848985754
702	Deaths	Japan	Male	Age-standardized	Rate	2002	0.0309923206349178	0.0441465137102709	0.0163625135634946
703	Deaths	Japan	Male	Age-standardized	Rate	1993	0.0246053884692585	0.0445296263122417	0.013790160095293
704	Deaths	Japan	Male	Age-standardized	Rate	2020	0.0199506987496799	0.0286583167895392	0.00830386811593033
705	Deaths	Japan	Female	Age-standardized	Rate	1990	0.00819096485627023	0.0162704245567636	0.00322850913616314
706	Deaths	Japan	Female	Age-standardized	Rate	1991	0.00767824595645129	0.0148287430840331	0.00328637466257519
707	Deaths	Japan	Female	Age-standardized	Rate	1992	0.00791154543186544	0.0151123985920939	0.0036235856596994
708	Deaths	Japan	Female	Age-standardized	Rate	1994	0.00803109155825756	0.0144628373806116	0.0044145750601738
709	Deaths	Japan	Female	Age-standardized	Rate	1995	0.00845934761649358	0.0144898686780038	0.00447233865727614
710	Deaths	Japan	Female	Age-standardized	Rate	1997	0.00871372575977344	0.0141021925507295	0.00423322177368179
711	Deaths	Japan	Female	Age-standardized	Rate	1998	0.00970922057781503	0.0154744026462546	0.0046417137514609
712	Deaths	Japan	Female	Age-standardized	Rate	1999	0.00904407333653344	0.0149845640206772	0.00414426107212311
713	Deaths	Japan	Female	Age-standardized	Rate	2000	0.00930977428578827	0.0158545758953451	0.00425893439662858
714	Deaths	Japan	Female	Age-standardized	Rate	2001	0.00925074640600513	0.0160837316967182	0.00404595048611516
715	Deaths	Japan	Female	Age-standardized	Rate	2003	0.00985788159603048	0.0174468955651931	0.00413237103509776
716	Deaths	Japan	Female	Age-standardized	Rate	2004	0.00871795965042629	0.0155266035221096	0.00352911927588186
717	Deaths	Japan	Female	Age-standardized	Rate	2005	0.00864650149502009	0.0151414745002359	0.00357810067546349
718	Deaths	Japan	Female	Age-standardized	Rate	2006	0.00920011242557893	0.0160257862280067	0.00392881454373406
719	Deaths	Japan	Female	Age-standardized	Rate	2007	0.00912712178031346	0.0159562796007087	0.0037129200567246
720	Deaths	Japan	Female	Age-standardized	Rate	2008	0.00901863896664182	0.0156367177804367	0.00371326258162329
721	Deaths	Japan	Female	Age-standardized	Rate	2009	0.00959587778215589	0.0164783876940029	0.00391864296575843
722	Deaths	Japan	Female	Age-standardized	Rate	2010	0.00958849594830371	0.0163932285456852	0.00385159595245722
723	Deaths	Japan	Female	Age-standardized	Rate	2011	0.00920387554984135	0.0154035378057837	0.00372029498650002
724	Deaths	Japan	Female	Age-standardized	Rate	2012	0.00915860816538138	0.0154666759315243	0.00366918121870296
725	Deaths	Japan	Female	Age-standardized	Rate	2013	0.00878556310742893	0.0148592931698195	0.00343071422651547
726	Deaths	Japan	Female	Age-standardized	Rate	2014	0.00853845602780218	0.014391754214331	0.0033479401162553
727	Deaths	Japan	Female	Age-standardized	Rate	2015	0.00903538735407047	0.0151168131943754	0.00366193028902653
728	Deaths	Japan	Female	Age-standardized	Rate	2016	0.00776857630872415	0.0131844708305552	0.00292986905492621
729	Deaths	Japan	Female	Age-standardized	Rate	2017	0.00715450472438831	0.0122298017462441	0.00255695767336997
730	Deaths	Japan	Female	Age-standardized	Rate	2018	0.00746613718720619	0.0127112707908985	0.00274853508898885
731	Deaths	Japan	Female	Age-standardized	Rate	2019	0.00790752388948854	0.0136019840417774	0.00301416458503869
732	Deaths	Japan	Female	Age-standardized	Rate	2021	0.00659655926174958	0.0116115181236469	0.00239844891092179
733	Deaths	Japan	Female	Age-standardized	Rate	1996	0.00831226438371929	0.0137335440542975	0.00419114752285816
734	Deaths	Japan	Female	Age-standardized	Rate	2002	0.00997674037538811	0.0173888512710841	0.00433423099670744
735	Deaths	Japan	Female	Age-standardized	Rate	1993	0.00820006453355513	0.0153247791443568	0.00408920233929412
736	Deaths	Japan	Female	Age-standardized	Rate	2020	0.00715850226340238	0.0125783730349986	0.0025968879506621
737	Deaths	Japan	Both	Age-standardized	Rate	1990	0.0157770653424247	0.028637581551453	0.00698057334781442
738	Deaths	Japan	Both	Age-standardized	Rate	1991	0.0155541607291938	0.0276115979839169	0.00736712425048377
739	Deaths	Japan	Both	Age-standardized	Rate	1992	0.0165317629274237	0.0290784132539483	0.00845494404548674
740	Deaths	Japan	Both	Age-standardized	Rate	1994	0.0161741425349397	0.0262808856937226	0.0102679780571166
741	Deaths	Japan	Both	Age-standardized	Rate	1995	0.018458660807359	0.0281634825380394	0.0127199053249526
742	Deaths	Japan	Both	Age-standardized	Rate	1997	0.0203128466536938	0.0274962618170661	0.0129128453996423
743	Deaths	Japan	Both	Age-standardized	Rate	1998	0.0197831805946381	0.0274209374266471	0.0124767537600634
744	Deaths	Japan	Both	Age-standardized	Rate	1999	0.0192684483299602	0.0270326963818516	0.0117475212421672
745	Deaths	Japan	Both	Age-standardized	Rate	2000	0.0198814262453297	0.0282537251338759	0.0116703632443452
746	Deaths	Japan	Both	Age-standardized	Rate	2001	0.0202742073023531	0.0296433879448519	0.0115830594194389
747	Deaths	Japan	Both	Age-standardized	Rate	2003	0.0204050141964136	0.0301064062026644	0.0111436183067344
748	Deaths	Japan	Both	Age-standardized	Rate	2004	0.0195308902940195	0.0290508936311312	0.0104869362125825
749	Deaths	Japan	Both	Age-standardized	Rate	2005	0.0207658588207098	0.0306596761472798	0.0112049333685891
750	Deaths	Japan	Both	Age-standardized	Rate	2006	0.0218990555988075	0.0324557331292206	0.0113431213860881
751	Deaths	Japan	Both	Age-standardized	Rate	2007	0.0196395722631368	0.0296120982986134	0.0099156523697599
752	Deaths	Japan	Both	Age-standardized	Rate	2008	0.020991686759783	0.0312920533583839	0.0105720735924346
753	Deaths	Japan	Both	Age-standardized	Rate	2009	0.0203404515595763	0.0301750138702159	0.01001134901563
754	Deaths	Japan	Both	Age-standardized	Rate	2010	0.0197228529595879	0.0290433805827664	0.00954896082714725
755	Deaths	Japan	Both	Age-standardized	Rate	2011	0.020252475559079	0.029310387054122	0.0102417551109686
756	Deaths	Japan	Both	Age-standardized	Rate	2012	0.0190837242209721	0.0275948706732164	0.00952290735671043
757	Deaths	Japan	Both	Age-standardized	Rate	2013	0.0179838740010895	0.0253163071341812	0.00867334505729991
758	Deaths	Japan	Both	Age-standardized	Rate	2014	0.0178226898234274	0.0247162729497611	0.00857084482056113
759	Deaths	Japan	Both	Age-standardized	Rate	2015	0.0173292086968391	0.0241346790956898	0.00811658881447462
760	Deaths	Japan	Both	Age-standardized	Rate	2016	0.0163568371651905	0.0227135644021948	0.00744645447545589
761	Deaths	Japan	Both	Age-standardized	Rate	2017	0.0153487784764679	0.0216805600066988	0.00672333388304105
762	Deaths	Japan	Both	Age-standardized	Rate	2018	0.0155258274166677	0.0218211404916008	0.00660227238022571
763	Deaths	Japan	Both	Age-standardized	Rate	2019	0.0159940361294736	0.022693729607455	0.00683898446755434
764	Deaths	Japan	Both	Age-standardized	Rate	2021	0.0143300368315711	0.0205191742670056	0.00591086847752623
765	Deaths	Japan	Both	Age-standardized	Rate	1996	0.0182892278189625	0.0263801448864619	0.0123767122308438
766	Deaths	Japan	Both	Age-standardized	Rate	2002	0.0207487806548448	0.0302350821898055	0.0116771619620644
767	Deaths	Japan	Both	Age-standardized	Rate	1993	0.0166092302490053	0.0282100402287134	0.00937951958307368
768	Deaths	Japan	Both	Age-standardized	Rate	2020	0.0137278347659579	0.019328417051878	0.00589836258788642
769	Deaths	Romania	Male	Age-standardized	Rate	1990	0.0801236208464146	0.224874891199762	0.021039381940982
770	Deaths	Romania	Male	Age-standardized	Rate	1991	0.0848892430247483	0.231768625117773	0.0233320492178174
771	Deaths	Romania	Male	Age-standardized	Rate	1992	0.0833399869270688	0.217503628969072	0.0233588958643085
772	Deaths	Romania	Male	Age-standardized	Rate	1994	0.0880679778453272	0.235684013705784	0.0240218132555803
773	Deaths	Romania	Male	Age-standardized	Rate	1995	0.0792459449848888	0.209440194431159	0.0234761194234532
774	Deaths	Romania	Male	Age-standardized	Rate	1997	0.084964414624519	0.229342673426839	0.0242215635254794
775	Deaths	Romania	Male	Age-standardized	Rate	1998	0.0822083625452209	0.216245281671684	0.0235984527257997
776	Deaths	Romania	Male	Age-standardized	Rate	1999	0.0808361149340226	0.194606891115312	0.0252428838732282
777	Deaths	Romania	Male	Age-standardized	Rate	2000	0.0814204702161331	0.186418910971152	0.0282846344390958
778	Deaths	Romania	Male	Age-standardized	Rate	2001	0.0726649087583269	0.15663067315772	0.0261984091771891
779	Deaths	Romania	Male	Age-standardized	Rate	2003	0.0813592485076171	0.170282399490643	0.0332342737676208
780	Deaths	Romania	Male	Age-standardized	Rate	2004	0.0871595659468761	0.17375527889066	0.0375217746082128
781	Deaths	Romania	Male	Age-standardized	Rate	2005	0.0856959701758986	0.159864308870199	0.0393548649106565
782	Deaths	Romania	Male	Age-standardized	Rate	2006	0.0875629849838541	0.158276824983729	0.0408811234356442
783	Deaths	Romania	Male	Age-standardized	Rate	2007	0.0855411229952417	0.152867652236535	0.0405473960697882
784	Deaths	Romania	Male	Age-standardized	Rate	2008	0.0836755700803004	0.148413357029825	0.0415493217319648
785	Deaths	Romania	Male	Age-standardized	Rate	2009	0.080487117255859	0.139002987178385	0.0402451905558831
786	Deaths	Romania	Male	Age-standardized	Rate	2010	0.074355874189609	0.129357425630289	0.0361637759957195
787	Deaths	Romania	Male	Age-standardized	Rate	2011	0.0717492146772532	0.123751886700166	0.0361971805547068
788	Deaths	Romania	Male	Age-standardized	Rate	2012	0.06758239465532	0.113574785020075	0.033976942520735
789	Deaths	Romania	Male	Age-standardized	Rate	2013	0.0690958057304657	0.116383	0.0333493237317856
790	Deaths	Romania	Male	Age-standardized	Rate	2014	0.0605150835128459	0.101165021759397	0.0283610823218048
791	Deaths	Romania	Male	Age-standardized	Rate	2015	0.0639732988348367	0.106236126253139	0.0309907980571042
792	Deaths	Romania	Male	Age-standardized	Rate	2016	0.061333380500286	0.102924806012423	0.0293366313413158
793	Deaths	Romania	Male	Age-standardized	Rate	2017	0.0619049369118324	0.105666287093942	0.0288185811626781
794	Deaths	Romania	Male	Age-standardized	Rate	2018	0.0557431470785171	0.0978837900701409	0.0246838087167674
795	Deaths	Romania	Male	Age-standardized	Rate	2019	0.0581582249275563	0.102916927968379	0.026329849614284
796	Deaths	Romania	Male	Age-standardized	Rate	2021	0.0525374710407466	0.094854604288884	0.0212106800791304
797	Deaths	Romania	Male	Age-standardized	Rate	1996	0.0803827371846341	0.212658588706818	0.0244306948573109
798	Deaths	Romania	Male	Age-standardized	Rate	2002	0.0790126889254984	0.169217427528584	0.029362365822052
799	Deaths	Romania	Male	Age-standardized	Rate	1993	0.0871088493152641	0.23102305916805	0.0245899009558962
800	Deaths	Romania	Male	Age-standardized	Rate	2020	0.0543960260169017	0.0968608346412772	0.0227315446422895
801	Deaths	Romania	Female	Age-standardized	Rate	1990	0.0245646031484105	0.0683217263647448	0.00595049905838534
802	Deaths	Romania	Female	Age-standardized	Rate	1991	0.0216011084155117	0.0586337134505799	0.00524206846153151
803	Deaths	Romania	Female	Age-standardized	Rate	1992	0.0210192750810684	0.0545635751210142	0.00531302110730307
804	Deaths	Romania	Female	Age-standardized	Rate	1994	0.0236054287645928	0.0617011684806179	0.00587934368618119
805	Deaths	Romania	Female	Age-standardized	Rate	1995	0.0201893041491583	0.0523690914871715	0.00525560081873946
806	Deaths	Romania	Female	Age-standardized	Rate	1997	0.0248868675824025	0.0611980792517303	0.00623281399705403
807	Deaths	Romania	Female	Age-standardized	Rate	1998	0.0246496656866387	0.0622316576974996	0.00635900841518035
808	Deaths	Romania	Female	Age-standardized	Rate	1999	0.0228810271119899	0.0543656134196906	0.00634040528433109
809	Deaths	Romania	Female	Age-standardized	Rate	2000	0.0235800059506973	0.0541697702378067	0.00692898051340352
810	Deaths	Romania	Female	Age-standardized	Rate	2001	0.0225550543315925	0.0502009977976358	0.00673177444042506
811	Deaths	Romania	Female	Age-standardized	Rate	2003	0.0249177565764763	0.0533840201986521	0.00865005345769442
812	Deaths	Romania	Female	Age-standardized	Rate	2004	0.0266527737594661	0.0527152120570485	0.0103607434121571
813	Deaths	Romania	Female	Age-standardized	Rate	2005	0.0323884719248896	0.0619169011371592	0.0143141640972242
814	Deaths	Romania	Female	Age-standardized	Rate	2006	0.0306582455123206	0.0569153043835791	0.0135261225977451
815	Deaths	Romania	Female	Age-standardized	Rate	2007	0.0327911348430245	0.0603160391423836	0.0151980416684409
816	Deaths	Romania	Female	Age-standardized	Rate	2008	0.0332538873128415	0.0607226994668262	0.0153185902710653
817	Deaths	Romania	Female	Age-standardized	Rate	2009	0.026173495435089	0.0460992571501565	0.0118990882119788
818	Deaths	Romania	Female	Age-standardized	Rate	2010	0.0256617687794069	0.0451328257024633	0.0112599200140479
819	Deaths	Romania	Female	Age-standardized	Rate	2011	0.0233405302034227	0.0420691288419098	0.0104374000010459
820	Deaths	Romania	Female	Age-standardized	Rate	2012	0.024481120736587	0.0445219343806058	0.0109951161100356
821	Deaths	Romania	Female	Age-standardized	Rate	2013	0.0232838832535656	0.0429683251486725	0.0101123786812696
822	Deaths	Romania	Female	Age-standardized	Rate	2014	0.0248519027976589	0.0466703859527504	0.0109758926820245
823	Deaths	Romania	Female	Age-standardized	Rate	2015	0.0232520170842683	0.0440033358201618	0.00956342564726726
824	Deaths	Romania	Female	Age-standardized	Rate	2016	0.0214524407976272	0.0410660966827	0.00884730317336096
825	Deaths	Romania	Female	Age-standardized	Rate	2017	0.0207115842199877	0.0404578423975634	0.00810856405153423
826	Deaths	Romania	Female	Age-standardized	Rate	2018	0.0205475692249406	0.0411034862777854	0.00770216734640361
827	Deaths	Romania	Female	Age-standardized	Rate	2019	0.0191012549801328	0.0374690027987332	0.00663644608828857
828	Deaths	Romania	Female	Age-standardized	Rate	2021	0.0175579316681699	0.0355548203405419	0.00584683685609745
829	Deaths	Romania	Female	Age-standardized	Rate	1996	0.0193717799392525	0.0483347025151638	0.005073378910095
830	Deaths	Romania	Female	Age-standardized	Rate	2002	0.0237679334081813	0.0515508193092091	0.00758085874812141
831	Deaths	Romania	Female	Age-standardized	Rate	1993	0.0223509785767455	0.0597443230847134	0.00567670648847983
832	Deaths	Romania	Female	Age-standardized	Rate	2020	0.0177892740581501	0.0351417334521458	0.00606193572370302
833	Deaths	Romania	Both	Age-standardized	Rate	1990	0.052937904013416	0.135076581609687	0.018520735763201
834	Deaths	Romania	Both	Age-standardized	Rate	1991	0.0539157549796158	0.135138488506715	0.0191792532839907
835	Deaths	Romania	Both	Age-standardized	Rate	1992	0.0528403148070403	0.123852493926756	0.0190090906435304
836	Deaths	Romania	Both	Age-standardized	Rate	1994	0.0565250855152038	0.138406107381509	0.0196707364787629
837	Deaths	Romania	Both	Age-standardized	Rate	1995	0.0503556069196203	0.12238752478351	0.017965863309547
838	Deaths	Romania	Both	Age-standardized	Rate	1997	0.0555998774451082	0.140375368034104	0.0195772775861509
839	Deaths	Romania	Both	Age-standardized	Rate	1998	0.0540908904727125	0.130833693737271	0.0191299157224508
840	Deaths	Romania	Both	Age-standardized	Rate	1999	0.0525492828900534	0.116475504105891	0.0199715816382483
841	Deaths	Romania	Both	Age-standardized	Rate	2000	0.053208272613745	0.113822257812638	0.0211587153158673
842	Deaths	Romania	Both	Age-standardized	Rate	2001	0.0482279298348838	0.0987086266882132	0.0206049541747391
843	Deaths	Romania	Both	Age-standardized	Rate	2003	0.0538540138484835	0.102235099940741	0.0249819675983322
844	Deaths	Romania	Both	Age-standardized	Rate	2004	0.0576894820072882	0.106240892828488	0.0286220267985935
845	Deaths	Romania	Both	Age-standardized	Rate	2005	0.0597481106373899	0.103763252279465	0.0319282347728873
846	Deaths	Romania	Both	Age-standardized	Rate	2006	0.0598794939777445	0.0971524474460468	0.0336197739668068
847	Deaths	Romania	Both	Age-standardized	Rate	2007	0.0598909464351708	0.0958894500283666	0.0339993440753842
848	Deaths	Romania	Both	Age-standardized	Rate	2008	0.059166777726083	0.0934710390089574	0.0344537623062286
849	Deaths	Romania	Both	Age-standardized	Rate	2009	0.0540935101814876	0.0843344963696691	0.0312049401641667
850	Deaths	Romania	Both	Age-standardized	Rate	2010	0.0506956102376791	0.0795651212542443	0.0295442050637163
851	Deaths	Romania	Both	Age-standardized	Rate	2011	0.0482266699767096	0.0744842960613681	0.0278749865978868
852	Deaths	Romania	Both	Age-standardized	Rate	2012	0.0466377073357169	0.0721107728949877	0.0269656979988715
853	Deaths	Romania	Both	Age-standardized	Rate	2013	0.0468338571378158	0.0730704364298033	0.0262658991074986
854	Deaths	Romania	Both	Age-standardized	Rate	2014	0.0431846958263631	0.0674848776179896	0.0241810144578574
855	Deaths	Romania	Both	Age-standardized	Rate	2015	0.0441851578977327	0.0696967926501327	0.0237831115875854
856	Deaths	Romania	Both	Age-standardized	Rate	2016	0.041953535346651	0.0665398819024651	0.0227740732692334
857	Deaths	Romania	Both	Age-standardized	Rate	2017	0.0418880149320861	0.0670294126575934	0.0226018382817626
858	Deaths	Romania	Both	Age-standardized	Rate	2018	0.0386387327233022	0.0629372448882816	0.0206806959425326
859	Deaths	Romania	Both	Age-standardized	Rate	2019	0.0391757085425481	0.0635313341295062	0.0200921150499284
860	Deaths	Romania	Both	Age-standardized	Rate	2021	0.0355319113909994	0.0583930812789995	0.0172425791864968
861	Deaths	Romania	Both	Age-standardized	Rate	1996	0.0505495329867609	0.120247186618624	0.0182668515766208
862	Deaths	Romania	Both	Age-standardized	Rate	2002	0.0520760960249488	0.102218569278657	0.0229066936347134
863	Deaths	Romania	Both	Age-standardized	Rate	1993	0.0554200960460932	0.131135476750619	0.0192656846720966
864	Deaths	Romania	Both	Age-standardized	Rate	2020	0.0366020813485189	0.0596643748384192	0.0181743022082534
865	Deaths	Nicaragua	Male	Age-standardized	Rate	1990	0.134609520779545	0.285556189580767	0.0493667747160318
866	Deaths	Nicaragua	Male	Age-standardized	Rate	1991	0.132679817603255	0.278929938686198	0.0513964879686472
867	Deaths	Nicaragua	Male	Age-standardized	Rate	1992	0.130425137586965	0.265814334454503	0.0514398492231616
868	Deaths	Nicaragua	Male	Age-standardized	Rate	1994	0.133582946147945	0.267779677156273	0.0540500925741137
869	Deaths	Nicaragua	Male	Age-standardized	Rate	1995	0.13323691560711	0.266044979845775	0.0555799103428166
870	Deaths	Nicaragua	Male	Age-standardized	Rate	1997	0.132672731758965	0.25452833921069	0.0571232753606173
871	Deaths	Nicaragua	Male	Age-standardized	Rate	1998	0.133391078910155	0.252512347488491	0.0603777957302269
872	Deaths	Nicaragua	Male	Age-standardized	Rate	1999	0.13354737782383	0.263222529724792	0.0607015322929389
873	Deaths	Nicaragua	Male	Age-standardized	Rate	2000	0.131990028533789	0.258698909618483	0.0595558062151666
874	Deaths	Nicaragua	Male	Age-standardized	Rate	2001	0.131798275319768	0.250288992243254	0.0600877179294974
875	Deaths	Nicaragua	Male	Age-standardized	Rate	2003	0.132355586464453	0.237006095917006	0.064170169020538
876	Deaths	Nicaragua	Male	Age-standardized	Rate	2004	0.129649214850403	0.236460225590895	0.0629108333309701
877	Deaths	Nicaragua	Male	Age-standardized	Rate	2005	0.127050619434182	0.228315391627213	0.0641451574110546
878	Deaths	Nicaragua	Male	Age-standardized	Rate	2006	0.124074799122627	0.222622685315804	0.062621458530933
879	Deaths	Nicaragua	Male	Age-standardized	Rate	2007	0.114251046997105	0.201865872296117	0.0574755366596442
880	Deaths	Nicaragua	Male	Age-standardized	Rate	2008	0.104389613866932	0.190489780257929	0.0519609613105898
881	Deaths	Nicaragua	Male	Age-standardized	Rate	2009	0.101327782556909	0.182933853415485	0.0507251312196942
882	Deaths	Nicaragua	Male	Age-standardized	Rate	2010	0.0999140949898028	0.179934439747468	0.0522157452325839
883	Deaths	Nicaragua	Male	Age-standardized	Rate	2011	0.0994405640269958	0.172301530978376	0.0525952278563896
884	Deaths	Nicaragua	Male	Age-standardized	Rate	2012	0.0971710297785489	0.168324245717707	0.0516244167360657
885	Deaths	Nicaragua	Male	Age-standardized	Rate	2013	0.0929900813791177	0.16375628618431	0.0482472778221781
886	Deaths	Nicaragua	Male	Age-standardized	Rate	2014	0.0878813715891585	0.158059671606635	0.0455259793893598
887	Deaths	Nicaragua	Male	Age-standardized	Rate	2015	0.0849575192785425	0.153918887218395	0.0424046752064535
888	Deaths	Nicaragua	Male	Age-standardized	Rate	2016	0.0900381386771409	0.163755621887289	0.0456376566173152
889	Deaths	Nicaragua	Male	Age-standardized	Rate	2017	0.0940687063369674	0.172099417355609	0.0481077826771815
890	Deaths	Nicaragua	Male	Age-standardized	Rate	2018	0.097825555260253	0.184866053286403	0.0480471123227637
891	Deaths	Nicaragua	Male	Age-standardized	Rate	2019	0.0963890408160259	0.186119184124692	0.0454434362419766
892	Deaths	Nicaragua	Male	Age-standardized	Rate	2021	0.0730826039745666	0.137371651454914	0.0341487075879776
893	Deaths	Nicaragua	Male	Age-standardized	Rate	1996	0.133762112317954	0.260085814835225	0.0566862625292591
894	Deaths	Nicaragua	Male	Age-standardized	Rate	2002	0.132616767515156	0.245320790938959	0.0617117476952673
895	Deaths	Nicaragua	Male	Age-standardized	Rate	1993	0.131884579062338	0.269536407168779	0.0529154441055076
896	Deaths	Nicaragua	Male	Age-standardized	Rate	2020	0.0813056519029761	0.15032417515004	0.0381490578811785
897	Deaths	Nicaragua	Female	Age-standardized	Rate	1990	0.0614082994447768	0.148490656258981	0.0176829602302774
898	Deaths	Nicaragua	Female	Age-standardized	Rate	1991	0.060738565591511	0.144872369351953	0.017874616319526
899	Deaths	Nicaragua	Female	Age-standardized	Rate	1992	0.0600925050247263	0.138176084181967	0.0178480555582675
900	Deaths	Nicaragua	Female	Age-standardized	Rate	1994	0.0609718604491852	0.129431493711485	0.0189516557929275
901	Deaths	Nicaragua	Female	Age-standardized	Rate	1995	0.059462488851184	0.120141208821843	0.0191691295928137
902	Deaths	Nicaragua	Female	Age-standardized	Rate	1997	0.0584143306044587	0.110942290524381	0.0196561334048418
903	Deaths	Nicaragua	Female	Age-standardized	Rate	1998	0.0580523413467389	0.108414160779129	0.0198737611205231
904	Deaths	Nicaragua	Female	Age-standardized	Rate	1999	0.0579798317684459	0.109847572071602	0.0199006402340389
905	Deaths	Nicaragua	Female	Age-standardized	Rate	2000	0.056181246871764	0.102807778783068	0.0206037428469294
906	Deaths	Nicaragua	Female	Age-standardized	Rate	2001	0.0543748713474202	0.100807025195762	0.0202736577260547
907	Deaths	Nicaragua	Female	Age-standardized	Rate	2003	0.0518503905207865	0.0963072733019767	0.0210823789663869
908	Deaths	Nicaragua	Female	Age-standardized	Rate	2004	0.0497499720881517	0.0927862461982083	0.0205733095990802
909	Deaths	Nicaragua	Female	Age-standardized	Rate	2005	0.0476013893890562	0.0895539976229263	0.0207224634543834
910	Deaths	Nicaragua	Female	Age-standardized	Rate	2006	0.045416049717957	0.0853825603556218	0.019663981424763
911	Deaths	Nicaragua	Female	Age-standardized	Rate	2007	0.0411676365498358	0.0775314015032571	0.0181142897369066
912	Deaths	Nicaragua	Female	Age-standardized	Rate	2008	0.0388389039274977	0.0727557900677047	0.0178322403498341
913	Deaths	Nicaragua	Female	Age-standardized	Rate	2009	0.0374851561570615	0.0708407376373061	0.0171557871510119
914	Deaths	Nicaragua	Female	Age-standardized	Rate	2010	0.0358699664980126	0.066225953543997	0.016175747981532
915	Deaths	Nicaragua	Female	Age-standardized	Rate	2011	0.0356283123492024	0.06696791785551	0.0165199397514274
916	Deaths	Nicaragua	Female	Age-standardized	Rate	2012	0.0345461714134939	0.0658611910587037	0.0155646844956575
917	Deaths	Nicaragua	Female	Age-standardized	Rate	2013	0.0330194816314766	0.0626805845414906	0.0146569399513493
918	Deaths	Nicaragua	Female	Age-standardized	Rate	2014	0.0310383179062323	0.0588801361004355	0.0135096403285669
919	Deaths	Nicaragua	Female	Age-standardized	Rate	2015	0.0300529430592317	0.058649765966067	0.0127065193432308
920	Deaths	Nicaragua	Female	Age-standardized	Rate	2016	0.0321328370056375	0.0667229523572116	0.013725471568758
921	Deaths	Nicaragua	Female	Age-standardized	Rate	2017	0.0341986446650539	0.070867872430754	0.0131648015859973
922	Deaths	Nicaragua	Female	Age-standardized	Rate	2018	0.037034040980682	0.0779662748045678	0.0136220028215961
923	Deaths	Nicaragua	Female	Age-standardized	Rate	2019	0.0376888608811415	0.0810554233166601	0.0129056047043071
924	Deaths	Nicaragua	Female	Age-standardized	Rate	2021	0.0274082482746012	0.0577975921989598	0.0097395128150958
925	Deaths	Nicaragua	Female	Age-standardized	Rate	1996	0.0595122749791476	0.115971887506855	0.0201311509507589
926	Deaths	Nicaragua	Female	Age-standardized	Rate	2002	0.0532201701851584	0.0967552209047497	0.0205672230005051
927	Deaths	Nicaragua	Female	Age-standardized	Rate	1993	0.0602819792711222	0.136495541189963	0.0180961513704971
928	Deaths	Nicaragua	Female	Age-standardized	Rate	2020	0.0320248666459103	0.0658532039169769	0.011838760556808
929	Deaths	Nicaragua	Both	Age-standardized	Rate	1990	0.0984710673501396	0.186421499220809	0.0424443657074011
930	Deaths	Nicaragua	Both	Age-standardized	Rate	1991	0.0971866429034032	0.182429651725722	0.042482514257369
931	Deaths	Nicaragua	Both	Age-standardized	Rate	1992	0.0957503708968587	0.176421860300868	0.0431048138332655
932	Deaths	Nicaragua	Both	Age-standardized	Rate	1994	0.0978395863408071	0.172787764975039	0.0445210234647472
933	Deaths	Nicaragua	Both	Age-standardized	Rate	1995	0.0969503364979591	0.17419971099167	0.0449130318602679
934	Deaths	Nicaragua	Both	Age-standardized	Rate	1997	0.0962089154740692	0.169836086420141	0.0475327962077869
935	Deaths	Nicaragua	Both	Age-standardized	Rate	1998	0.0964305753276365	0.168798031498253	0.048365144458768
936	Deaths	Nicaragua	Both	Age-standardized	Rate	1999	0.0965097443169166	0.170113308710931	0.0480453694222078
937	Deaths	Nicaragua	Both	Age-standardized	Rate	2000	0.0948678999505767	0.168054677249525	0.0489556078357003
938	Deaths	Nicaragua	Both	Age-standardized	Rate	2001	0.0939160924992294	0.160988730787083	0.0500767484442923
939	Deaths	Nicaragua	Both	Age-standardized	Rate	2003	0.0930250237039417	0.151970046629802	0.0497435658249651
940	Deaths	Nicaragua	Both	Age-standardized	Rate	2004	0.0906437710139384	0.149505681954871	0.0484099955177246
941	Deaths	Nicaragua	Both	Age-standardized	Rate	2005	0.0882943789083024	0.144357819554474	0.0497696616694854
942	Deaths	Nicaragua	Both	Age-standardized	Rate	2006	0.0857337591635348	0.139732975701668	0.0490967468785541
943	Deaths	Nicaragua	Both	Age-standardized	Rate	2007	0.0786549612263095	0.128258760127448	0.0456671886629705
944	Deaths	Nicaragua	Both	Age-standardized	Rate	2008	0.0724848630564704	0.120016647843587	0.0420478409580196
945	Deaths	Nicaragua	Both	Age-standardized	Rate	2009	0.0702744757366455	0.11583199595528	0.0411571513638538
946	Deaths	Nicaragua	Both	Age-standardized	Rate	2010	0.0687787516471321	0.113566585241438	0.0407709643636104
947	Deaths	Nicaragua	Both	Age-standardized	Rate	2011	0.0684298406713782	0.112214959249514	0.0401435889891642
948	Deaths	Nicaragua	Both	Age-standardized	Rate	2012	0.0667459519830455	0.106706103863871	0.039144339262051
949	Deaths	Nicaragua	Both	Age-standardized	Rate	2013	0.0638597307045112	0.10438810552984	0.0368464625225582
950	Deaths	Nicaragua	Both	Age-standardized	Rate	2014	0.0602720144834531	0.0975094921153307	0.034803989444249
951	Deaths	Nicaragua	Both	Age-standardized	Rate	2015	0.058288808909768	0.0965519120140384	0.0330607738994205
952	Deaths	Nicaragua	Both	Age-standardized	Rate	2016	0.0619087504302765	0.102803257505529	0.0349147655058978
953	Deaths	Nicaragua	Both	Age-standardized	Rate	2017	0.064979485306401	0.111280841105164	0.0366160970291133
954	Deaths	Nicaragua	Both	Age-standardized	Rate	2018	0.068280810204488	0.119606497025704	0.03717105878024
955	Deaths	Nicaragua	Both	Age-standardized	Rate	2019	0.0678512604331176	0.118521689130006	0.0365208820114865
956	Deaths	Nicaragua	Both	Age-standardized	Rate	2021	0.0508621269689752	0.0871120029561554	0.0269159845623397
957	Deaths	Nicaragua	Both	Age-standardized	Rate	1996	0.0972719763598371	0.174069930019958	0.0459203678835351
958	Deaths	Nicaragua	Both	Age-standardized	Rate	2002	0.0937998100067943	0.157949599097304	0.0509471117548895
959	Deaths	Nicaragua	Both	Age-standardized	Rate	1993	0.0966095879738082	0.176592070577011	0.0436676760481529
960	Deaths	Nicaragua	Both	Age-standardized	Rate	2020	0.0573387156790559	0.0968322897069577	0.031228277241008
961	Deaths	Ireland	Male	Age-standardized	Rate	1990	0.0303534889912761	0.0573827174047409	0.0144539795443634
962	Deaths	Ireland	Male	Age-standardized	Rate	1991	0.0295255289500881	0.0545122209898544	0.0143392115085315
963	Deaths	Ireland	Male	Age-standardized	Rate	1992	0.0303695511999775	0.0570981385639913	0.0146481170257557
964	Deaths	Ireland	Male	Age-standardized	Rate	1994	0.0396288374732772	0.0721879888561907	0.0193203906273767
965	Deaths	Ireland	Male	Age-standardized	Rate	1995	0.0406587871441516	0.0727570550226756	0.0198893814568546
966	Deaths	Ireland	Male	Age-standardized	Rate	1997	0.0364763536003438	0.064791938671749	0.0184152542061532
967	Deaths	Ireland	Male	Age-standardized	Rate	1998	0.0345995586610688	0.0622282166341796	0.016098630986573
968	Deaths	Ireland	Male	Age-standardized	Rate	1999	0.0437672140695396	0.0783516861021314	0.0217811934599291
969	Deaths	Ireland	Male	Age-standardized	Rate	2000	0.0423131304915506	0.0726151880803975	0.020846129326008
970	Deaths	Ireland	Male	Age-standardized	Rate	2001	0.0411395149496623	0.0698874446803668	0.0199379839622885
971	Deaths	Ireland	Male	Age-standardized	Rate	2003	0.0406229782698556	0.0678471918223331	0.0189972340551925
972	Deaths	Ireland	Male	Age-standardized	Rate	2004	0.0431989695345393	0.0716196693630771	0.0216455228019101
973	Deaths	Ireland	Male	Age-standardized	Rate	2005	0.0410103711541247	0.0678044209282138	0.0192518649401918
974	Deaths	Ireland	Male	Age-standardized	Rate	2006	0.0402130958605072	0.0658941302789374	0.0193994307715099
975	Deaths	Ireland	Male	Age-standardized	Rate	2007	0.0311318587603131	0.0539942810812279	0.0110894758615375
976	Deaths	Ireland	Male	Age-standardized	Rate	2008	0.0365342789797639	0.0598163502515471	0.0168189653080674
977	Deaths	Ireland	Male	Age-standardized	Rate	2009	0.0318815647452061	0.0545152908747602	0.0116207469774951
978	Deaths	Ireland	Male	Age-standardized	Rate	2010	0.0298359018362407	0.0519667859157695	0.0111871978699114
979	Deaths	Ireland	Male	Age-standardized	Rate	2011	0.0350862261065413	0.0610894379895932	0.0140689785796584
980	Deaths	Ireland	Male	Age-standardized	Rate	2012	0.0323240249489475	0.0585700082196148	0.0127528607755459
981	Deaths	Ireland	Male	Age-standardized	Rate	2013	0.028844863001612	0.0526480895685502	0.010543914206847
982	Deaths	Ireland	Male	Age-standardized	Rate	2014	0.0273691048743954	0.0508356824089177	0.00962446705034006
983	Deaths	Ireland	Male	Age-standardized	Rate	2015	0.0266358591778543	0.0491930653310719	0.0089811594609018
984	Deaths	Ireland	Male	Age-standardized	Rate	2016	0.0257439884792155	0.0494678356800212	0.00856911781850491
985	Deaths	Ireland	Male	Age-standardized	Rate	2017	0.0246932106174055	0.0497150859070673	0.00773062474474182
986	Deaths	Ireland	Male	Age-standardized	Rate	2018	0.0236468057010314	0.0493439876845876	0.00606896283839166
987	Deaths	Ireland	Male	Age-standardized	Rate	2019	0.0287751254393822	0.0592210151910448	0.00953910491463118
988	Deaths	Ireland	Male	Age-standardized	Rate	2021	0.0266182674308228	0.05461382870673	0.00947068255756069
989	Deaths	Ireland	Male	Age-standardized	Rate	1996	0.0402418005064045	0.0704519780691755	0.0204292982337442
990	Deaths	Ireland	Male	Age-standardized	Rate	2002	0.0394651583950222	0.0656199669000767	0.0183598525057908
991	Deaths	Ireland	Male	Age-standardized	Rate	1993	0.0332357100474585	0.0616682256962445	0.0160904395734816
992	Deaths	Ireland	Male	Age-standardized	Rate	2020	0.0293863776378991	0.0621224909804044	0.0103504830811907
993	Deaths	Ireland	Female	Age-standardized	Rate	1990	0.00788176636024838	0.0157602863099447	0.00316312706265714
994	Deaths	Ireland	Female	Age-standardized	Rate	1991	0.00825341992723611	0.0162651078668104	0.0033047569610012
995	Deaths	Ireland	Female	Age-standardized	Rate	1992	0.00779400010773761	0.0155589807332691	0.00308572278058962
996	Deaths	Ireland	Female	Age-standardized	Rate	1994	0.00790061470430193	0.0167472638259342	0.00279474345598945
997	Deaths	Ireland	Female	Age-standardized	Rate	1995	0.00856725885405863	0.0176123595965352	0.00316407206627453
998	Deaths	Ireland	Female	Age-standardized	Rate	1997	0.00916837186920816	0.0182019152147823	0.00345710672374663
999	Deaths	Ireland	Female	Age-standardized	Rate	1998	0.0104291174803077	0.0196652015886928	0.00441181681859294
1000	Deaths	Ireland	Female	Age-standardized	Rate	1999	0.0105702426735667	0.0198258548619035	0.00457892709262511
1001	Deaths	Ireland	Female	Age-standardized	Rate	2000	0.0121641725420919	0.0224349623340633	0.00556338722888257
1002	Deaths	Ireland	Female	Age-standardized	Rate	2001	0.0116498778731148	0.0215099677995286	0.00514668033063786
1003	Deaths	Ireland	Female	Age-standardized	Rate	2003	0.009749396809816	0.0185411622677388	0.0040554172566933
1004	Deaths	Ireland	Female	Age-standardized	Rate	2004	0.0111395528215617	0.0209690862815045	0.0049442673044688
1005	Deaths	Ireland	Female	Age-standardized	Rate	2005	0.00889240871743654	0.0170813302133556	0.00343757579242049
1006	Deaths	Ireland	Female	Age-standardized	Rate	2006	0.00949844443316536	0.0181291264063434	0.00367426006744482
1007	Deaths	Ireland	Female	Age-standardized	Rate	2007	0.00844239821309573	0.0160827763939363	0.00308244968515921
1008	Deaths	Ireland	Female	Age-standardized	Rate	2008	0.00869253608540571	0.0165963161729066	0.00311602905851544
1009	Deaths	Ireland	Female	Age-standardized	Rate	2009	0.00978282562390922	0.0188525317814706	0.00358679383132797
1010	Deaths	Ireland	Female	Age-standardized	Rate	2010	0.0100815938610253	0.0192972886529225	0.0037591896452949
1011	Deaths	Ireland	Female	Age-standardized	Rate	2011	0.00858453326421403	0.016348982588957	0.00277617692094099
1012	Deaths	Ireland	Female	Age-standardized	Rate	2012	0.00796811219877756	0.0157463908826336	0.00262934886546493
1013	Deaths	Ireland	Female	Age-standardized	Rate	2013	0.0100772792979274	0.0199601659672099	0.00389351731420392
1014	Deaths	Ireland	Female	Age-standardized	Rate	2014	0.00898077049288679	0.0180145517770459	0.00315509787183874
1015	Deaths	Ireland	Female	Age-standardized	Rate	2015	0.00734650912077283	0.0153014211834816	0.00220745274353168
1016	Deaths	Ireland	Female	Age-standardized	Rate	2016	0.00796230857213588	0.0167893763197925	0.00264021243726674
1017	Deaths	Ireland	Female	Age-standardized	Rate	2017	0.00904124482869574	0.0189284501873805	0.00317675455595505
1018	Deaths	Ireland	Female	Age-standardized	Rate	2018	0.00633973160310785	0.0147021262631014	0.00113578123891344
1019	Deaths	Ireland	Female	Age-standardized	Rate	2019	0.00644527124187898	0.014300164969372	0.00134919231927143
1020	Deaths	Ireland	Female	Age-standardized	Rate	2021	0.00537169169924312	0.0109109925924431	0.00138047217040558
1021	Deaths	Ireland	Female	Age-standardized	Rate	1996	0.00850606753964898	0.01701474813531	0.00308111211174067
1022	Deaths	Ireland	Female	Age-standardized	Rate	2002	0.00944191013543004	0.0179130587083427	0.00406119670776869
1023	Deaths	Ireland	Female	Age-standardized	Rate	1993	0.00819025920434077	0.016718332868314	0.00320497320472773
1024	Deaths	Ireland	Female	Age-standardized	Rate	2020	0.0061665741200548	0.013411614896352	0.00132398123844364
1025	Deaths	Ireland	Both	Age-standardized	Rate	1990	0.0194235032221654	0.0333091312368771	0.0106462940177322
1026	Deaths	Ireland	Both	Age-standardized	Rate	1991	0.0191735591256008	0.0328362924814	0.010605923882255
1027	Deaths	Ireland	Both	Age-standardized	Rate	1992	0.0193909100613574	0.0338351947498082	0.0108051266864213
1028	Deaths	Ireland	Both	Age-standardized	Rate	1994	0.024197408693606	0.0413090702488375	0.0130832095870283
1029	Deaths	Ireland	Both	Age-standardized	Rate	1995	0.0250382379862903	0.0414128601574292	0.0134695542045788
1030	Deaths	Ireland	Both	Age-standardized	Rate	1997	0.0231831671845871	0.0377357331914042	0.0127523033576907
1031	Deaths	Ireland	Both	Age-standardized	Rate	1998	0.0228451514560861	0.0377411045425109	0.0123058506517851
1032	Deaths	Ireland	Both	Age-standardized	Rate	1999	0.0276270362136752	0.04433604298309	0.0156676632088485
1033	Deaths	Ireland	Both	Age-standardized	Rate	2000	0.0276599953114508	0.0439721597038782	0.0159401915257114
1034	Deaths	Ireland	Both	Age-standardized	Rate	2001	0.0267987296910475	0.0412913230757333	0.0149207634231813
1035	Deaths	Ireland	Both	Age-standardized	Rate	2003	0.0256158716772347	0.039609612591618	0.0135867463975586
1036	Deaths	Ireland	Both	Age-standardized	Rate	2004	0.0276114154007408	0.0437730614483475	0.0156067003031037
1037	Deaths	Ireland	Both	Age-standardized	Rate	2005	0.0253884123772257	0.040069541446238	0.0128187737960749
1038	Deaths	Ireland	Both	Age-standardized	Rate	2006	0.0252587892043069	0.0396738124697729	0.0126949274263573
1039	Deaths	Ireland	Both	Age-standardized	Rate	2007	0.0200705090594722	0.0324583654212388	0.00799482525592605
1040	Deaths	Ireland	Both	Age-standardized	Rate	2008	0.022949064023339	0.0361927138151316	0.0109975607855874
1041	Deaths	Ireland	Both	Age-standardized	Rate	2009	0.0210874185345282	0.033451768359964	0.00859468807396336
1042	Deaths	Ireland	Both	Age-standardized	Rate	2010	0.0201894143606353	0.0322874533103514	0.00846051860374468
1043	Deaths	Ireland	Both	Age-standardized	Rate	2011	0.0221430370272489	0.0359083597736861	0.00953808714837273
1044	Deaths	Ireland	Both	Age-standardized	Rate	2012	0.0204359076429299	0.0344952989427976	0.00860034281895339
1045	Deaths	Ireland	Both	Age-standardized	Rate	2013	0.0196844829203231	0.0328463576220933	0.00810452772751607
1046	Deaths	Ireland	Both	Age-standardized	Rate	2014	0.0183927152761905	0.0319198742373326	0.00718526848552153
1047	Deaths	Ireland	Both	Age-standardized	Rate	2015	0.0172075941408051	0.0303014404219755	0.00620865338894141
1048	Deaths	Ireland	Both	Age-standardized	Rate	2016	0.0170473583920978	0.0318335712850233	0.00628540983682722
1049	Deaths	Ireland	Both	Age-standardized	Rate	2017	0.0170352641943146	0.031868176238736	0.0064384498092597
1050	Deaths	Ireland	Both	Age-standardized	Rate	2018	0.0151793916133002	0.029100003215376	0.00399616295666771
1051	Deaths	Ireland	Both	Age-standardized	Rate	2019	0.0178497946907354	0.0344332866389756	0.00625815903175621
1052	Deaths	Ireland	Both	Age-standardized	Rate	2021	0.0162351994601054	0.0311389696878405	0.00604025417258275
1053	Deaths	Ireland	Both	Age-standardized	Rate	1996	0.0248089944112213	0.0399287575969483	0.0134931780257098
1054	Deaths	Ireland	Both	Age-standardized	Rate	2002	0.0248822881430541	0.0384033030663524	0.0133167444401231
1055	Deaths	Ireland	Both	Age-standardized	Rate	1993	0.0210561888439322	0.0366198511972384	0.0116809147126051
1056	Deaths	Ireland	Both	Age-standardized	Rate	2020	0.018030271360841	0.034806448815386	0.00657909926286484
1057	Deaths	Azerbaijan	Male	Age-standardized	Rate	1990	0.0191885137200221	0.0618668217368849	0.00457675824779155
1058	Deaths	Azerbaijan	Male	Age-standardized	Rate	1991	0.0202145302708049	0.0685422677714765	0.00488422303765357
1059	Deaths	Azerbaijan	Male	Age-standardized	Rate	1992	0.0202513417999372	0.0651260188510569	0.00478513200597644
1060	Deaths	Azerbaijan	Male	Age-standardized	Rate	1994	0.0216917861346049	0.0686315145351177	0.00547288719276115
1061	Deaths	Azerbaijan	Male	Age-standardized	Rate	1995	0.0220951336323394	0.0667160150026919	0.00564323732634206
1062	Deaths	Azerbaijan	Male	Age-standardized	Rate	1997	0.023540319204187	0.0654286755523052	0.00587307780373776
1063	Deaths	Azerbaijan	Male	Age-standardized	Rate	1998	0.0241225568543168	0.0677455953778	0.00557887606304998
1064	Deaths	Azerbaijan	Male	Age-standardized	Rate	1999	0.0249471996573405	0.0709746719776845	0.00593912506241239
1065	Deaths	Azerbaijan	Male	Age-standardized	Rate	2000	0.0255996467979345	0.0695206707459483	0.00596617413037169
1066	Deaths	Azerbaijan	Male	Age-standardized	Rate	2001	0.0252612885743378	0.064630675674077	0.00593079247842833
1067	Deaths	Azerbaijan	Male	Age-standardized	Rate	2003	0.0239067477683466	0.060514492608283	0.00611099825576711
1068	Deaths	Azerbaijan	Male	Age-standardized	Rate	2004	0.0230995925658592	0.0581407232862516	0.00631196837246474
1069	Deaths	Azerbaijan	Male	Age-standardized	Rate	2005	0.0221273497190262	0.0545378392285655	0.00567829671595513
1070	Deaths	Azerbaijan	Male	Age-standardized	Rate	2006	0.0190268928341571	0.0463676224733438	0.00555397739394082
1071	Deaths	Azerbaijan	Male	Age-standardized	Rate	2007	0.0188873083173808	0.0462895979813936	0.0054952330560454
1072	Deaths	Azerbaijan	Male	Age-standardized	Rate	2008	0.0191677960065523	0.0478450775728252	0.00558645769823675
1073	Deaths	Azerbaijan	Male	Age-standardized	Rate	2009	0.018904517693081	0.0495090108646746	0.00522145133046431
1074	Deaths	Azerbaijan	Male	Age-standardized	Rate	2010	0.0188909819265481	0.051508948710874	0.00519291417396525
1075	Deaths	Azerbaijan	Male	Age-standardized	Rate	2011	0.0179068726707682	0.051225161541533	0.00508176323756156
1076	Deaths	Azerbaijan	Male	Age-standardized	Rate	2012	0.015715424030723	0.044845863408332	0.00446917893181603
1077	Deaths	Azerbaijan	Male	Age-standardized	Rate	2013	0.015597850751042	0.0466924399625654	0.00444313490720947
1078	Deaths	Azerbaijan	Male	Age-standardized	Rate	2014	0.0158063506937351	0.046307376279706	0.00453978148433408
1079	Deaths	Azerbaijan	Male	Age-standardized	Rate	2015	0.0156643881560258	0.0483334840671046	0.00457188803911388
1080	Deaths	Azerbaijan	Male	Age-standardized	Rate	2016	0.0163150936970793	0.047090858875831	0.00487827615929051
1081	Deaths	Azerbaijan	Male	Age-standardized	Rate	2017	0.016427305514903	0.0457011036246231	0.00490802075537739
1082	Deaths	Azerbaijan	Male	Age-standardized	Rate	2018	0.0161787934824608	0.0445448368345333	0.00481588678639446
1083	Deaths	Azerbaijan	Male	Age-standardized	Rate	2019	0.0158747911836322	0.0442920254992155	0.0047255870529086
1084	Deaths	Azerbaijan	Male	Age-standardized	Rate	2021	0.0155242187036456	0.0448544504089545	0.00430876369502656
1085	Deaths	Azerbaijan	Male	Age-standardized	Rate	1996	0.0229018268761948	0.0633904092839686	0.00560844092961656
1086	Deaths	Azerbaijan	Male	Age-standardized	Rate	2002	0.0245427813653971	0.0610317971923265	0.00585298420512069
1087	Deaths	Azerbaijan	Male	Age-standardized	Rate	1993	0.0207736397818703	0.0620502843222082	0.00518726715296102
1088	Deaths	Azerbaijan	Male	Age-standardized	Rate	2020	0.0154564826751463	0.0433296972986293	0.00442351296265663
1089	Deaths	Azerbaijan	Female	Age-standardized	Rate	1990	0.0121887077838234	0.0372547132478972	0.00277381036243679
1090	Deaths	Azerbaijan	Female	Age-standardized	Rate	1991	0.0123461899633313	0.037563808558274	0.00298804630423026
1091	Deaths	Azerbaijan	Female	Age-standardized	Rate	1992	0.012271445741732	0.0364988049818167	0.00310851486152112
1092	Deaths	Azerbaijan	Female	Age-standardized	Rate	1994	0.0131091002249617	0.0368842852086307	0.00337510141154735
1093	Deaths	Azerbaijan	Female	Age-standardized	Rate	1995	0.0138452235579797	0.0392036197338352	0.00356213000276948
1094	Deaths	Azerbaijan	Female	Age-standardized	Rate	1997	0.0143953407837313	0.0395271697488189	0.00392904495940796
1095	Deaths	Azerbaijan	Female	Age-standardized	Rate	1998	0.0149506915942385	0.0394380173030457	0.00392115557208867
1096	Deaths	Azerbaijan	Female	Age-standardized	Rate	1999	0.0152309367857111	0.0379309085918747	0.00380837155880653
1097	Deaths	Azerbaijan	Female	Age-standardized	Rate	2000	0.0156042470644175	0.0394673604512521	0.00387965766172016
1098	Deaths	Azerbaijan	Female	Age-standardized	Rate	2001	0.0152864255419325	0.037554011747436	0.00366445719146278
1099	Deaths	Azerbaijan	Female	Age-standardized	Rate	2003	0.0149860454744367	0.0359702959344759	0.00388550694561139
1100	Deaths	Azerbaijan	Female	Age-standardized	Rate	2004	0.0141538272904672	0.033947729767337	0.00385655860965317
1101	Deaths	Azerbaijan	Female	Age-standardized	Rate	2005	0.0135413751291198	0.0322908889678302	0.00367527264016784
1102	Deaths	Azerbaijan	Female	Age-standardized	Rate	2006	0.0118144591111781	0.0288845687442852	0.00350407899209805
1103	Deaths	Azerbaijan	Female	Age-standardized	Rate	2007	0.0109974175697754	0.0273394156633269	0.00348945964603839
1104	Deaths	Azerbaijan	Female	Age-standardized	Rate	2008	0.0101662028068988	0.0256072887645491	0.00335896140884819
1105	Deaths	Azerbaijan	Female	Age-standardized	Rate	2009	0.0103102810873873	0.0258726787180025	0.00318199932416417
1106	Deaths	Azerbaijan	Female	Age-standardized	Rate	2010	0.0101386486159127	0.0261728543863651	0.00314810201122804
1107	Deaths	Azerbaijan	Female	Age-standardized	Rate	2011	0.00900279432788942	0.0231144606189237	0.00252955179678378
1108	Deaths	Azerbaijan	Female	Age-standardized	Rate	2012	0.00760944738397096	0.02090705889173	0.00178505425677357
1109	Deaths	Azerbaijan	Female	Age-standardized	Rate	2013	0.0075386623471402	0.0208796297267924	0.00189604656604328
1110	Deaths	Azerbaijan	Female	Age-standardized	Rate	2014	0.00793783105565663	0.0221736304251168	0.00203496518472905
1111	Deaths	Azerbaijan	Female	Age-standardized	Rate	2015	0.0080823109841226	0.0211138940448893	0.00208784395437245
1112	Deaths	Azerbaijan	Female	Age-standardized	Rate	2016	0.00858096712509481	0.0223369207405217	0.00238521785467898
1113	Deaths	Azerbaijan	Female	Age-standardized	Rate	2017	0.00872330572563277	0.0223925826083368	0.00226258873596163
1114	Deaths	Azerbaijan	Female	Age-standardized	Rate	2018	0.00857073465910527	0.0223913965227296	0.00215036696859329
1115	Deaths	Azerbaijan	Female	Age-standardized	Rate	2019	0.00851325346018022	0.0214995299100852	0.00223687751727834
1116	Deaths	Azerbaijan	Female	Age-standardized	Rate	2021	0.00820185384277369	0.0218050505205327	0.00201729629331532
1117	Deaths	Azerbaijan	Female	Age-standardized	Rate	1996	0.014092190106171	0.0398511285909845	0.00361158623044292
1118	Deaths	Azerbaijan	Female	Age-standardized	Rate	2002	0.0153000726893591	0.0369013026128469	0.00372643546551211
1119	Deaths	Azerbaijan	Female	Age-standardized	Rate	1993	0.0126115284675916	0.0354728002314262	0.00313609831710956
1120	Deaths	Azerbaijan	Female	Age-standardized	Rate	2020	0.00836323716831719	0.0221057565748696	0.00212864218439027
1121	Deaths	Azerbaijan	Both	Age-standardized	Rate	1990	0.0157893164190267	0.0407790301490994	0.00526873977071192
1122	Deaths	Azerbaijan	Both	Age-standardized	Rate	1991	0.0163962675757721	0.0444310240005427	0.00531557685370183
1123	Deaths	Azerbaijan	Both	Age-standardized	Rate	1992	0.0163788921632186	0.0459619327228954	0.00533518560285081
1124	Deaths	Azerbaijan	Both	Age-standardized	Rate	1994	0.0175276939422256	0.0456862908187337	0.00559117097443543
1125	Deaths	Azerbaijan	Both	Age-standardized	Rate	1995	0.0180929797908598	0.0472767328268713	0.00618118192527622
1126	Deaths	Azerbaijan	Both	Age-standardized	Rate	1997	0.0191089786819982	0.0463981378283181	0.00639887830070066
1127	Deaths	Azerbaijan	Both	Age-standardized	Rate	1998	0.0196827757489166	0.0479829621708663	0.00656763870677176
1128	Deaths	Azerbaijan	Both	Age-standardized	Rate	1999	0.020251497008131	0.0485718039454863	0.00638807362272206
1129	Deaths	Azerbaijan	Both	Age-standardized	Rate	2000	0.0207845749423245	0.0476002175898045	0.00667908189990275
1130	Deaths	Azerbaijan	Both	Age-standardized	Rate	2001	0.0204753033507991	0.0467111289260607	0.00632744528167239
1131	Deaths	Azerbaijan	Both	Age-standardized	Rate	2003	0.019664579512278	0.042631371494206	0.00637354911956661
1132	Deaths	Azerbaijan	Both	Age-standardized	Rate	2004	0.0188603941513868	0.0408706224131709	0.00628453266809354
1133	Deaths	Azerbaijan	Both	Age-standardized	Rate	2005	0.0180734824876678	0.0410751609555711	0.00621988955626709
1134	Deaths	Azerbaijan	Both	Age-standardized	Rate	2006	0.0156358764682797	0.0338684785575565	0.00617235742539622
1135	Deaths	Azerbaijan	Both	Age-standardized	Rate	2007	0.0151885694372652	0.0319457775000862	0.00591888058609543
1136	Deaths	Azerbaijan	Both	Age-standardized	Rate	2008	0.0149573573113869	0.0333258982732491	0.00577182600637371
1137	Deaths	Azerbaijan	Both	Age-standardized	Rate	2009	0.0148954493467777	0.0337752447625575	0.00560566564730616
1138	Deaths	Azerbaijan	Both	Age-standardized	Rate	2010	0.0148155747941439	0.0353742340690904	0.00532013526052642
1139	Deaths	Azerbaijan	Both	Age-standardized	Rate	2011	0.0137657092710636	0.0342178976708486	0.00487354087779164
1140	Deaths	Azerbaijan	Both	Age-standardized	Rate	2012	0.0119475401988113	0.0299494603594916	0.0039649958522834
1141	Deaths	Azerbaijan	Both	Age-standardized	Rate	2013	0.0118526216502418	0.0307453731281909	0.00389943003001925
1142	Deaths	Azerbaijan	Both	Age-standardized	Rate	2014	0.0121491766115883	0.0310463786895893	0.00422921050079918
1143	Deaths	Azerbaijan	Both	Age-standardized	Rate	2015	0.0121384878968338	0.0318605494259702	0.00431520020644359
1144	Deaths	Azerbaijan	Both	Age-standardized	Rate	2016	0.0127165700446077	0.0322224385535542	0.00462401248071944
1145	Deaths	Azerbaijan	Both	Age-standardized	Rate	2017	0.0128405567968911	0.0326582649248567	0.00466791777197601
1146	Deaths	Azerbaijan	Both	Age-standardized	Rate	2018	0.012634210729314	0.0326032709249528	0.00441800968436611
1147	Deaths	Azerbaijan	Both	Age-standardized	Rate	2019	0.012442472873785	0.0304049828305762	0.00442733674983879
1148	Deaths	Azerbaijan	Both	Age-standardized	Rate	2021	0.0121045778431208	0.0319883222651036	0.00416418194095768
1149	Deaths	Azerbaijan	Both	Age-standardized	Rate	1996	0.0186295685636144	0.0465661923964392	0.00633675377579338
1150	Deaths	Azerbaijan	Both	Age-standardized	Rate	2002	0.0201286278109136	0.0445074131237009	0.00636842217629428
1151	Deaths	Azerbaijan	Both	Age-standardized	Rate	1993	0.0168130751226399	0.045424190324104	0.0055255982243389
1152	Deaths	Azerbaijan	Both	Age-standardized	Rate	2020	0.0121462585878458	0.0302636258663109	0.00417085839467774
1153	Deaths	Greece	Male	Age-standardized	Rate	1990	0.0195164800376686	0.0396242001221134	0.00656579025953913
1154	Deaths	Greece	Male	Age-standardized	Rate	1991	0.0182561423253617	0.034472730496592	0.00569179660060406
1155	Deaths	Greece	Male	Age-standardized	Rate	1992	0.0189939763739843	0.0356647952108807	0.00629706604014187
1156	Deaths	Greece	Male	Age-standardized	Rate	1994	0.0214424467698839	0.0385745986986704	0.00771889492623719
1157	Deaths	Greece	Male	Age-standardized	Rate	1995	0.0226118655365958	0.0395769406353613	0.00839444114876474
1158	Deaths	Greece	Male	Age-standardized	Rate	1997	0.0246295077074193	0.0418449410199291	0.010970834205369
1159	Deaths	Greece	Male	Age-standardized	Rate	1998	0.0256222172009683	0.0420089059835409	0.0128009818535602
1160	Deaths	Greece	Male	Age-standardized	Rate	1999	0.0255936236204567	0.0400722751205616	0.0139529043197439
1161	Deaths	Greece	Male	Age-standardized	Rate	2000	0.0246920987178191	0.0378906747140416	0.0138737754827194
1162	Deaths	Greece	Male	Age-standardized	Rate	2001	0.0272331418156767	0.0408279092464199	0.0158100792169088
1163	Deaths	Greece	Male	Age-standardized	Rate	2003	0.0243121336167113	0.0358850975650638	0.0147694810777661
1164	Deaths	Greece	Male	Age-standardized	Rate	2004	0.028133701474733	0.0417178189073028	0.0176685399580225
1165	Deaths	Greece	Male	Age-standardized	Rate	2005	0.0275617887435026	0.0416555999496973	0.0169638197566805
1166	Deaths	Greece	Male	Age-standardized	Rate	2006	0.0274119655644494	0.0419880497054959	0.0167519753072291
1167	Deaths	Greece	Male	Age-standardized	Rate	2007	0.0264602872157643	0.0402316360913118	0.015731518044688
1168	Deaths	Greece	Male	Age-standardized	Rate	2008	0.025012885587969	0.0383242014675207	0.0148966771785236
1169	Deaths	Greece	Male	Age-standardized	Rate	2009	0.0240692516753328	0.0367055238876363	0.0140709793395207
1170	Deaths	Greece	Male	Age-standardized	Rate	2010	0.025064802406479	0.0387152519705384	0.0147033948699746
1171	Deaths	Greece	Male	Age-standardized	Rate	2011	0.0254465964677669	0.0389479106721249	0.0147820999698628
1172	Deaths	Greece	Male	Age-standardized	Rate	2012	0.0276393365852953	0.0427416112290545	0.0161632348004927
1173	Deaths	Greece	Male	Age-standardized	Rate	2013	0.025932968585027	0.0400335041093048	0.0152059176380029
1174	Deaths	Greece	Male	Age-standardized	Rate	2014	0.023220605569629	0.0356287337043118	0.0132664846314322
1175	Deaths	Greece	Male	Age-standardized	Rate	2015	0.0224386781052501	0.0351082395355478	0.0125511894879652
1176	Deaths	Greece	Male	Age-standardized	Rate	2016	0.0257276169390833	0.0398358165411565	0.0152929617035224
1177	Deaths	Greece	Male	Age-standardized	Rate	2017	0.025372918881352	0.039502998972788	0.0149005110696586
1178	Deaths	Greece	Male	Age-standardized	Rate	2018	0.0209552906789921	0.0332159715596522	0.0114836044817269
1179	Deaths	Greece	Male	Age-standardized	Rate	2019	0.0202015594995657	0.0318324267112482	0.0107519027631621
1180	Deaths	Greece	Male	Age-standardized	Rate	2021	0.0206806738322354	0.0328447099593276	0.0108754205852644
1181	Deaths	Greece	Male	Age-standardized	Rate	1996	0.0227593805203885	0.0397650977949727	0.00916999956640455
1182	Deaths	Greece	Male	Age-standardized	Rate	2002	0.0262706072016949	0.0396572010011441	0.0158164078287384
1183	Deaths	Greece	Male	Age-standardized	Rate	1993	0.0211638109559188	0.0394164089921301	0.00733923841240998
1184	Deaths	Greece	Male	Age-standardized	Rate	2020	0.0208301832049828	0.0320879926170145	0.0112105208111194
1185	Deaths	Greece	Female	Age-standardized	Rate	1990	0.00628737944903052	0.0123436247864487	0.00197120235350022
1186	Deaths	Greece	Female	Age-standardized	Rate	1991	0.00541798382196634	0.0105981013750122	0.00159400971492944
1187	Deaths	Greece	Female	Age-standardized	Rate	1992	0.00568205291780399	0.0107109151182429	0.0017804818746147
1188	Deaths	Greece	Female	Age-standardized	Rate	1994	0.00610481665490311	0.0114261745231644	0.00210981477340033
1189	Deaths	Greece	Female	Age-standardized	Rate	1995	0.00621736720138498	0.0116892310589021	0.00224068299511626
1190	Deaths	Greece	Female	Age-standardized	Rate	1997	0.00741277181497791	0.0133720467402318	0.00304147026532024
1191	Deaths	Greece	Female	Age-standardized	Rate	1998	0.00732678182141465	0.013227888124026	0.00319144422280363
1192	Deaths	Greece	Female	Age-standardized	Rate	1999	0.00729752132639971	0.0131820177906867	0.00336535204155976
1193	Deaths	Greece	Female	Age-standardized	Rate	2000	0.00812689448248858	0.0140175217163313	0.00406406974673422
1194	Deaths	Greece	Female	Age-standardized	Rate	2001	0.00860557161283763	0.0147693959800507	0.00435293793364393
1195	Deaths	Greece	Female	Age-standardized	Rate	2003	0.00758231104943448	0.0128715204807969	0.00389532108160567
1196	Deaths	Greece	Female	Age-standardized	Rate	2004	0.00777849245988684	0.0130758122752883	0.00397749786255013
1197	Deaths	Greece	Female	Age-standardized	Rate	2005	0.00895369242280752	0.0145992827519026	0.00478787625245225
1198	Deaths	Greece	Female	Age-standardized	Rate	2006	0.00751111880415088	0.0129582848423124	0.00360289996040502
1199	Deaths	Greece	Female	Age-standardized	Rate	2007	0.00736676580723963	0.0127126875432805	0.0036948998500657
1200	Deaths	Greece	Female	Age-standardized	Rate	2008	0.00699832051812977	0.012442286445745	0.00312929573110044
1201	Deaths	Greece	Female	Age-standardized	Rate	2009	0.00873826871893839	0.0144757165922937	0.00453770708249838
1202	Deaths	Greece	Female	Age-standardized	Rate	2010	0.00853928980978182	0.0143461567325029	0.00438370223593725
1203	Deaths	Greece	Female	Age-standardized	Rate	2011	0.00725155201081147	0.0124223480251481	0.00355158341596399
1204	Deaths	Greece	Female	Age-standardized	Rate	2012	0.00712749943591035	0.0120174376833374	0.00355803183869511
1205	Deaths	Greece	Female	Age-standardized	Rate	2013	0.00730326734951799	0.0125422154299978	0.00353066408538543
1206	Deaths	Greece	Female	Age-standardized	Rate	2014	0.00593839550284824	0.0110180643302822	0.00240189816367481
1207	Deaths	Greece	Female	Age-standardized	Rate	2015	0.0069971521912349	0.0124250828940125	0.00342394231884587
1208	Deaths	Greece	Female	Age-standardized	Rate	2016	0.00903443725870843	0.0148455999270823	0.00479447611649194
1209	Deaths	Greece	Female	Age-standardized	Rate	2017	0.00802035496316589	0.013609996348471	0.00392990537641242
1210	Deaths	Greece	Female	Age-standardized	Rate	2018	0.00720235951892458	0.0124767951393079	0.00343678912669881
1211	Deaths	Greece	Female	Age-standardized	Rate	2019	0.00598224774346063	0.0109594591650507	0.00239348874689961
1212	Deaths	Greece	Female	Age-standardized	Rate	2021	0.00544938315982098	0.0096197259771443	0.00201003829857615
1213	Deaths	Greece	Female	Age-standardized	Rate	1996	0.00734971894918923	0.0135042586433669	0.00291756691416078
1214	Deaths	Greece	Female	Age-standardized	Rate	2002	0.00839178266714764	0.0140122593769303	0.00432620256957484
1215	Deaths	Greece	Female	Age-standardized	Rate	1993	0.00629072315356046	0.0118048957281337	0.00211808393727291
1216	Deaths	Greece	Female	Age-standardized	Rate	2020	0.00481933827864705	0.00867358302706015	0.00179569210482616
1217	Deaths	Greece	Both	Age-standardized	Rate	1990	0.013089543247281	0.0243088716421196	0.00475228659300363
1218	Deaths	Greece	Both	Age-standardized	Rate	1991	0.0120239450101123	0.0210818305601798	0.00451641427290843
1219	Deaths	Greece	Both	Age-standardized	Rate	1992	0.0125404147836464	0.0213645805747116	0.00470802360921926
1220	Deaths	Greece	Both	Age-standardized	Rate	1994	0.0140193007178686	0.0232555506923985	0.00541512419637941
1221	Deaths	Greece	Both	Age-standardized	Rate	1995	0.0146823370020706	0.0238176780767582	0.0061278556544585
1222	Deaths	Greece	Both	Age-standardized	Rate	1997	0.0163033206999867	0.0258458491681312	0.00789284749514637
1223	Deaths	Greece	Both	Age-standardized	Rate	1998	0.0167720583550209	0.0258447451136774	0.00899713030784824
1224	Deaths	Greece	Both	Age-standardized	Rate	1999	0.0167372010858552	0.0250044837656033	0.00977496579905313
1225	Deaths	Greece	Both	Age-standardized	Rate	2000	0.0166666165915284	0.023734347698636	0.0106318812443417
1226	Deaths	Greece	Both	Age-standardized	Rate	2001	0.0182023191043018	0.0255999842233963	0.0119454096555798
1227	Deaths	Greece	Both	Age-standardized	Rate	2003	0.0161776191097983	0.022922324346997	0.0104844473290262
1228	Deaths	Greece	Both	Age-standardized	Rate	2004	0.0182252511992589	0.0259694301935218	0.0121813361984162
1229	Deaths	Greece	Both	Age-standardized	Rate	2005	0.0184957001004598	0.0270204604111212	0.0125319365702535
1230	Deaths	Greece	Both	Age-standardized	Rate	2006	0.0177118627974543	0.0254659853512523	0.0113061768727667
1231	Deaths	Greece	Both	Age-standardized	Rate	2007	0.0171554072373085	0.0246601663709161	0.0110544414386144
1232	Deaths	Greece	Both	Age-standardized	Rate	2008	0.0162290546200511	0.0234910471982645	0.0102217292624833
1233	Deaths	Greece	Both	Age-standardized	Rate	2009	0.0165928125966322	0.0241920212403079	0.0105633187719227
1234	Deaths	Greece	Both	Age-standardized	Rate	2010	0.0170058670599908	0.0245572015083668	0.0107262794710913
1235	Deaths	Greece	Both	Age-standardized	Rate	2011	0.0165696086755909	0.0239245358033369	0.0103325138873775
1236	Deaths	Greece	Both	Age-standardized	Rate	2012	0.0176237510309021	0.0257236991471416	0.0108730435682518
1237	Deaths	Greece	Both	Age-standardized	Rate	2013	0.0168367159680041	0.0248887473470876	0.0103613187734082
1238	Deaths	Greece	Both	Age-standardized	Rate	2014	0.01477908205368	0.0220073154686957	0.00897127350690338
1239	Deaths	Greece	Both	Age-standardized	Rate	2015	0.0148935615427849	0.0221664810957846	0.00912556432149673
1240	Deaths	Greece	Both	Age-standardized	Rate	2016	0.0175684262255757	0.0256368324199208	0.0111201397903651
1241	Deaths	Greece	Both	Age-standardized	Rate	2017	0.016892751007506	0.0244088517329699	0.010637661855296
1242	Deaths	Greece	Both	Age-standardized	Rate	2018	0.0142349367728592	0.0213731302717813	0.00857570226083509
1243	Deaths	Greece	Both	Age-standardized	Rate	2019	0.0132545907305689	0.0198889316205349	0.00742939782827493
1244	Deaths	Greece	Both	Age-standardized	Rate	2021	0.0132444473151484	0.0200340228032075	0.00745034089268451
1245	Deaths	Greece	Both	Age-standardized	Rate	1996	0.0153061086909897	0.024462148713014	0.00695183741618494
1246	Deaths	Greece	Both	Age-standardized	Rate	2002	0.0175880966405447	0.0248268721844174	0.0118059724040148
1247	Deaths	Greece	Both	Age-standardized	Rate	1993	0.0139599721884847	0.0238371329023516	0.00527783504085835
1248	Deaths	Greece	Both	Age-standardized	Rate	2020	0.0130101543483143	0.019335903230334	0.00734106911544037
1249	Deaths	Eritrea	Male	Age-standardized	Rate	1990	1.20734364609803	2.51816152153237	0.30771605648275
1250	Deaths	Eritrea	Male	Age-standardized	Rate	1991	1.22095290932727	2.55641538788553	0.329089670119367
1251	Deaths	Eritrea	Male	Age-standardized	Rate	1992	1.27691769802643	2.71642989465696	0.360847603755529
1252	Deaths	Eritrea	Male	Age-standardized	Rate	1994	1.2470408814883	2.56739967589436	0.372047657638392
1253	Deaths	Eritrea	Male	Age-standardized	Rate	1995	1.20952416788672	2.47474216650722	0.375141630738416
1254	Deaths	Eritrea	Male	Age-standardized	Rate	1997	1.15701582221629	2.2628297844713	0.392930828675688
1255	Deaths	Eritrea	Male	Age-standardized	Rate	1998	1.16201970974246	2.35559	0.380801724177599
1256	Deaths	Eritrea	Male	Age-standardized	Rate	1999	1.17404681590427	2.3349058826026	0.384855503869916
1257	Deaths	Eritrea	Male	Age-standardized	Rate	2000	1.18942010537903	2.34905315783818	0.388514867356534
1258	Deaths	Eritrea	Male	Age-standardized	Rate	2001	1.21772932330672	2.4094652551143	0.397363457123684
1259	Deaths	Eritrea	Male	Age-standardized	Rate	2003	1.2168419939581	2.33337940974769	0.429701612060539
1260	Deaths	Eritrea	Male	Age-standardized	Rate	2004	1.25505499288243	2.41351050391732	0.446498115498534
1261	Deaths	Eritrea	Male	Age-standardized	Rate	2005	1.2420485620487	2.45960005982137	0.452027921791091
1262	Deaths	Eritrea	Male	Age-standardized	Rate	2006	1.22214800234194	2.44597998879552	0.442783905287897
1263	Deaths	Eritrea	Male	Age-standardized	Rate	2007	1.20099979517815	2.47321024238377	0.436862264713288
1264	Deaths	Eritrea	Male	Age-standardized	Rate	2008	1.18880758178774	2.51635496792312	0.424661928532826
1265	Deaths	Eritrea	Male	Age-standardized	Rate	2009	1.12480521025674	2.36835745484111	0.423656428959563
1266	Deaths	Eritrea	Male	Age-standardized	Rate	2010	1.11210207535156	2.32575951631569	0.41323240254465
1267	Deaths	Eritrea	Male	Age-standardized	Rate	2011	1.07811047552065	2.2772702197703	0.405296694466707
1268	Deaths	Eritrea	Male	Age-standardized	Rate	2012	1.04240766126627	2.18043517355277	0.398427486847876
1269	Deaths	Eritrea	Male	Age-standardized	Rate	2013	1.05522545151706	2.24521358863139	0.401432094892156
1270	Deaths	Eritrea	Male	Age-standardized	Rate	2014	1.04605190824942	2.1888163337453	0.399154205565109
1271	Deaths	Eritrea	Male	Age-standardized	Rate	2015	1.03974954216128	2.22432348665838	0.398988771667901
1272	Deaths	Eritrea	Male	Age-standardized	Rate	2016	1.05669356541565	2.21881702630147	0.41077690633284
1273	Deaths	Eritrea	Male	Age-standardized	Rate	2017	1.05260243511501	2.19484792532629	0.402864699209834
1274	Deaths	Eritrea	Male	Age-standardized	Rate	2018	1.04300091275359	2.16652327391412	0.410844334367739
1275	Deaths	Eritrea	Male	Age-standardized	Rate	2019	1.03949821459535	2.16027892496539	0.405689303466935
1276	Deaths	Eritrea	Male	Age-standardized	Rate	2021	1.00659805357943	2.03670271899586	0.399339791464329
1277	Deaths	Eritrea	Male	Age-standardized	Rate	1996	1.1747415350229	2.30695442157337	0.398649441091996
1278	Deaths	Eritrea	Male	Age-standardized	Rate	2002	1.22908033358168	2.41894771774521	0.408258462069511
1279	Deaths	Eritrea	Male	Age-standardized	Rate	1993	1.29239107504337	2.69057923973726	0.366108910339237
1280	Deaths	Eritrea	Male	Age-standardized	Rate	2020	1.02565544912725	2.06170371833406	0.398934328879264
1281	Deaths	Eritrea	Female	Age-standardized	Rate	1990	0.75011482110374	1.59775347623515	0.262157746565165
1282	Deaths	Eritrea	Female	Age-standardized	Rate	1991	0.736446623241077	1.49714082077493	0.253824475335588
1283	Deaths	Eritrea	Female	Age-standardized	Rate	1992	0.773332435285248	1.63004644522745	0.2579435262023
1284	Deaths	Eritrea	Female	Age-standardized	Rate	1994	0.728178682258389	1.54941209394321	0.248367294404837
1285	Deaths	Eritrea	Female	Age-standardized	Rate	1995	0.671236784345627	1.40199488936503	0.22268859700517
1286	Deaths	Eritrea	Female	Age-standardized	Rate	1997	0.613640017997439	1.29056435694342	0.19916184697088
1287	Deaths	Eritrea	Female	Age-standardized	Rate	1998	0.612746157923271	1.2950515393666	0.196928905689652
1288	Deaths	Eritrea	Female	Age-standardized	Rate	1999	0.616298534092344	1.3137887160369	0.203903663986155
1289	Deaths	Eritrea	Female	Age-standardized	Rate	2000	0.622068672128753	1.32655126980604	0.199948739473786
1290	Deaths	Eritrea	Female	Age-standardized	Rate	2001	0.63309641267339	1.3369933110758	0.215757234583405
1291	Deaths	Eritrea	Female	Age-standardized	Rate	2003	0.635746361671587	1.36817104619956	0.214546237919716
1292	Deaths	Eritrea	Female	Age-standardized	Rate	2004	0.668276482936238	1.4216285910925	0.216550062727174
1293	Deaths	Eritrea	Female	Age-standardized	Rate	2005	0.659996084128307	1.41726207707147	0.210264008095226
1294	Deaths	Eritrea	Female	Age-standardized	Rate	2006	0.646334876029544	1.37354542151357	0.203318785482697
1295	Deaths	Eritrea	Female	Age-standardized	Rate	2007	0.631957399342632	1.36087437144329	0.193843160130355
1296	Deaths	Eritrea	Female	Age-standardized	Rate	2008	0.617157886067042	1.36077377947012	0.188626221129715
1297	Deaths	Eritrea	Female	Age-standardized	Rate	2009	0.572364952305629	1.27381612454879	0.17096676408585
1298	Deaths	Eritrea	Female	Age-standardized	Rate	2010	0.560901091519807	1.28603046346834	0.168561551550349
1299	Deaths	Eritrea	Female	Age-standardized	Rate	2011	0.535181262758373	1.22502263005278	0.159354116962812
1300	Deaths	Eritrea	Female	Age-standardized	Rate	2012	0.509436618045453	1.17748795273152	0.147088100066232
1301	Deaths	Eritrea	Female	Age-standardized	Rate	2013	0.515123220309079	1.18883961785072	0.142801986028712
1302	Deaths	Eritrea	Female	Age-standardized	Rate	2014	0.51166589928014	1.17587089966222	0.139683319292057
1303	Deaths	Eritrea	Female	Age-standardized	Rate	2015	0.506761431979174	1.19210086695167	0.132884293934561
1304	Deaths	Eritrea	Female	Age-standardized	Rate	2016	0.518141589867828	1.23423716949298	0.135433842478357
1305	Deaths	Eritrea	Female	Age-standardized	Rate	2017	0.513316217293326	1.19497452099194	0.135631235323081
1306	Deaths	Eritrea	Female	Age-standardized	Rate	2018	0.506997295710217	1.16797390630758	0.130996404747244
1307	Deaths	Eritrea	Female	Age-standardized	Rate	2019	0.505700211300408	1.21148246223199	0.12917239097498
1308	Deaths	Eritrea	Female	Age-standardized	Rate	2021	0.479423286987526	1.13926713018243	0.125980901741136
1309	Deaths	Eritrea	Female	Age-standardized	Rate	1996	0.632740029058582	1.29682493771685	0.212328884879479
1310	Deaths	Eritrea	Female	Age-standardized	Rate	2002	0.643454287515508	1.36872088550568	0.220121842045462
1311	Deaths	Eritrea	Female	Age-standardized	Rate	1993	0.780358373327258	1.62886611136458	0.267056887186484
1312	Deaths	Eritrea	Female	Age-standardized	Rate	2020	0.494490113440023	1.18812537689266	0.126285395009048
1313	Deaths	Eritrea	Both	Age-standardized	Rate	1990	0.987644728607842	1.77980335609771	0.366785955120875
1314	Deaths	Eritrea	Both	Age-standardized	Rate	1991	0.987974510100444	1.76673830802667	0.380181758353981
1315	Deaths	Eritrea	Both	Age-standardized	Rate	1992	1.03469151477786	1.86353015726747	0.412204558361236
1316	Deaths	Eritrea	Both	Age-standardized	Rate	1994	0.997374397357121	1.75286283715815	0.433318632437698
1317	Deaths	Eritrea	Both	Age-standardized	Rate	1995	0.950440566899437	1.68987923852787	0.432068912938965
1318	Deaths	Eritrea	Both	Age-standardized	Rate	1997	0.895293532747205	1.53684271610142	0.408770097856115
1319	Deaths	Eritrea	Both	Age-standardized	Rate	1998	0.897368142427486	1.5764028690162	0.393738491571933
1320	Deaths	Eritrea	Both	Age-standardized	Rate	1999	0.905198967514371	1.58245383408684	0.412362030221252
1321	Deaths	Eritrea	Both	Age-standardized	Rate	2000	0.91585829772562	1.6165187503252	0.421029270221989
1322	Deaths	Eritrea	Both	Age-standardized	Rate	2001	0.935799695352934	1.67567513920755	0.436783141089562
1323	Deaths	Eritrea	Both	Age-standardized	Rate	2003	0.936603955683433	1.67618409414558	0.444927233517837
1324	Deaths	Eritrea	Both	Age-standardized	Rate	2004	0.972035696704372	1.71373513825484	0.453448988725718
1325	Deaths	Eritrea	Both	Age-standardized	Rate	2005	0.961251857570803	1.70810812222497	0.456669042449555
1326	Deaths	Eritrea	Both	Age-standardized	Rate	2006	0.944295837838181	1.63764389461497	0.437412360179617
1327	Deaths	Eritrea	Both	Age-standardized	Rate	2007	0.92634877855738	1.6112433753771	0.426977480472571
1328	Deaths	Eritrea	Both	Age-standardized	Rate	2008	0.912836443959521	1.63739021429983	0.421320298682545
1329	Deaths	Eritrea	Both	Age-standardized	Rate	2009	0.85805889294127	1.57844942828618	0.393986446176121
1330	Deaths	Eritrea	Both	Age-standardized	Rate	2010	0.845896644661197	1.53148905196544	0.391250283758112
1331	Deaths	Eritrea	Both	Age-standardized	Rate	2011	0.815847560800643	1.48852374014205	0.371630577608598
1332	Deaths	Eritrea	Both	Age-standardized	Rate	2012	0.784908100466555	1.46315648798097	0.360828538243127
1333	Deaths	Eritrea	Both	Age-standardized	Rate	2013	0.794224655119372	1.47874236510305	0.372869717218899
1334	Deaths	Eritrea	Both	Age-standardized	Rate	2014	0.787765060767447	1.4405353176477	0.353628229567559
1335	Deaths	Eritrea	Both	Age-standardized	Rate	2015	0.782095676511009	1.44669721331544	0.349153215982822
1336	Deaths	Eritrea	Both	Age-standardized	Rate	2016	0.796310524849759	1.45944076162238	0.354799286095707
1337	Deaths	Eritrea	Both	Age-standardized	Rate	2017	0.791834494209565	1.45351236082912	0.3567120758869
1338	Deaths	Eritrea	Both	Age-standardized	Rate	2018	0.783799212014845	1.41484808830525	0.368528545248515
1339	Deaths	Eritrea	Both	Age-standardized	Rate	2019	0.781347193687724	1.42469918086612	0.364309154369865
1340	Deaths	Eritrea	Both	Age-standardized	Rate	2021	0.751631467856636	1.39809706869263	0.348955861858011
1341	Deaths	Eritrea	Both	Age-standardized	Rate	1996	0.913773223042415	1.58093243461193	0.422173748794744
1342	Deaths	Eritrea	Both	Age-standardized	Rate	2002	0.946666649328128	1.6725837411119	0.444427602333067
1343	Deaths	Eritrea	Both	Age-standardized	Rate	1993	1.04606990602505	1.85046463436716	0.435558470491395
1344	Deaths	Eritrea	Both	Age-standardized	Rate	2020	0.768767581516443	1.42669487076185	0.359603043611189
1345	Deaths	Georgia	Male	Age-standardized	Rate	1990	0.0894185367983194	0.193494608199446	0.0152089249212387
1346	Deaths	Georgia	Male	Age-standardized	Rate	1991	0.0897254699583696	0.200121492165302	0.0151186693975028
1347	Deaths	Georgia	Male	Age-standardized	Rate	1992	0.0917993720144838	0.20368294441284	0.0154145441388444
1348	Deaths	Georgia	Male	Age-standardized	Rate	1994	0.096437892372775	0.197746971087081	0.0187252118132732
1349	Deaths	Georgia	Male	Age-standardized	Rate	1995	0.0974008311521272	0.20592129923616	0.0191034099910287
1350	Deaths	Georgia	Male	Age-standardized	Rate	1997	0.0914555519050108	0.193032853056314	0.0187455899823154
1351	Deaths	Georgia	Male	Age-standardized	Rate	1998	0.0883688947628722	0.19488159365966	0.0165656098591048
1352	Deaths	Georgia	Male	Age-standardized	Rate	1999	0.0805429181076527	0.174404956972592	0.0164562948922909
1353	Deaths	Georgia	Male	Age-standardized	Rate	2000	0.0602459454917203	0.128358664056704	0.0130392596991702
1354	Deaths	Georgia	Male	Age-standardized	Rate	2001	0.0588251551182083	0.121608513914064	0.0142605257315008
1355	Deaths	Georgia	Male	Age-standardized	Rate	2003	0.0389483226932486	0.0741417254865879	0.0122837088823007
1356	Deaths	Georgia	Male	Age-standardized	Rate	2004	0.0364549674843141	0.0670929969674462	0.0143814648284121
1357	Deaths	Georgia	Male	Age-standardized	Rate	2005	0.0353138444393936	0.062685243412781	0.0158563523690173
1358	Deaths	Georgia	Male	Age-standardized	Rate	2006	0.0408171389913259	0.0700052845899679	0.0190441308017094
1359	Deaths	Georgia	Male	Age-standardized	Rate	2007	0.0401444344115658	0.0669862126510536	0.0176992870439338
1360	Deaths	Georgia	Male	Age-standardized	Rate	2008	0.0407069801396647	0.0681761544785059	0.0185006756474159
1361	Deaths	Georgia	Male	Age-standardized	Rate	2009	0.0397590190128555	0.0681814629769552	0.016640273927736
1362	Deaths	Georgia	Male	Age-standardized	Rate	2010	0.0408965924980302	0.0701935260943871	0.0183258822920671
1363	Deaths	Georgia	Male	Age-standardized	Rate	2011	0.0362976298654938	0.0650252306027902	0.0149527871894463
1364	Deaths	Georgia	Male	Age-standardized	Rate	2012	0.0367266734387399	0.0656651626915138	0.0155830679160904
1365	Deaths	Georgia	Male	Age-standardized	Rate	2013	0.0406395636371962	0.0704006044160884	0.0191286122567177
1366	Deaths	Georgia	Male	Age-standardized	Rate	2014	0.0440395063366005	0.0771987870714129	0.02031502789085
1367	Deaths	Georgia	Male	Age-standardized	Rate	2015	0.0562555563708534	0.0962437039931881	0.0272468064352577
1368	Deaths	Georgia	Male	Age-standardized	Rate	2016	0.0521070445516585	0.0884782902953219	0.0230196835518132
1369	Deaths	Georgia	Male	Age-standardized	Rate	2017	0.0495326315834592	0.0829777503911881	0.0234298168564392
1370	Deaths	Georgia	Male	Age-standardized	Rate	2018	0.0480725436755655	0.0821002824456295	0.0221269627233256
1371	Deaths	Georgia	Male	Age-standardized	Rate	2019	0.035941184705787	0.0668080370013448	0.0126161919652535
1372	Deaths	Georgia	Male	Age-standardized	Rate	2021	0.0319302236728702	0.0618044886093532	0.0108310050452635
1373	Deaths	Georgia	Male	Age-standardized	Rate	1996	0.0898441350371574	0.185183431336237	0.0177351745789331
1374	Deaths	Georgia	Male	Age-standardized	Rate	2002	0.0564991113772745	0.10921915804548	0.0172777802285064
1375	Deaths	Georgia	Male	Age-standardized	Rate	1993	0.0949197866063957	0.199737418702124	0.016751007226646
1376	Deaths	Georgia	Male	Age-standardized	Rate	2020	0.0343105459316009	0.0682118344825924	0.0119820088193424
1377	Deaths	Georgia	Female	Age-standardized	Rate	1990	0.12110330721264	0.241480933732765	0.0350745071307437
1378	Deaths	Georgia	Female	Age-standardized	Rate	1991	0.118665514305517	0.22805057345127	0.0349299203660956
1379	Deaths	Georgia	Female	Age-standardized	Rate	1992	0.121637439185737	0.233654169241496	0.0344759744047559
1380	Deaths	Georgia	Female	Age-standardized	Rate	1994	0.125554899841059	0.243446622265939	0.0344662704563021
1381	Deaths	Georgia	Female	Age-standardized	Rate	1995	0.113877582991694	0.224459695175443	0.029747697640406
1382	Deaths	Georgia	Female	Age-standardized	Rate	1997	0.088157425971512	0.180498634992889	0.02082757775904
1383	Deaths	Georgia	Female	Age-standardized	Rate	1998	0.0867381903229396	0.177944121859841	0.0196134538996185
1384	Deaths	Georgia	Female	Age-standardized	Rate	1999	0.0713172564716595	0.149177233707145	0.015633178032036
1385	Deaths	Georgia	Female	Age-standardized	Rate	2000	0.0358590891399662	0.0789815304573218	0.00847739579116084
1386	Deaths	Georgia	Female	Age-standardized	Rate	2001	0.0273555089773282	0.0616701494052606	0.00701239475640235
1387	Deaths	Georgia	Female	Age-standardized	Rate	2003	0.0223576125215929	0.0463014274143404	0.00885292097267495
1388	Deaths	Georgia	Female	Age-standardized	Rate	2004	0.0230730099612655	0.0454991781479295	0.0106438986081099
1389	Deaths	Georgia	Female	Age-standardized	Rate	2005	0.0214844734531795	0.0411702934428282	0.0101913971340854
1390	Deaths	Georgia	Female	Age-standardized	Rate	2006	0.0237771378974558	0.0439056993759212	0.0104365206142141
1391	Deaths	Georgia	Female	Age-standardized	Rate	2007	0.0269893529137122	0.0497138737392375	0.0115856730320912
1392	Deaths	Georgia	Female	Age-standardized	Rate	2008	0.0259976081140392	0.047443853392268	0.0113683653551986
1393	Deaths	Georgia	Female	Age-standardized	Rate	2009	0.0231182510903178	0.0428003344562432	0.0101329177732205
1394	Deaths	Georgia	Female	Age-standardized	Rate	2010	0.0235805226946018	0.0432835200671828	0.00998049777684044
1395	Deaths	Georgia	Female	Age-standardized	Rate	2011	0.025711722125118	0.0475068946678771	0.0109739335109471
1396	Deaths	Georgia	Female	Age-standardized	Rate	2012	0.0241579516203069	0.0455509055556005	0.00982923197452916
1397	Deaths	Georgia	Female	Age-standardized	Rate	2013	0.0258088887927818	0.0478796859686561	0.0104338237320049
1398	Deaths	Georgia	Female	Age-standardized	Rate	2014	0.0283083442949355	0.0513503588343614	0.0119184224550683
1399	Deaths	Georgia	Female	Age-standardized	Rate	2015	0.0310503391253444	0.0546920264812484	0.0133333909388124
1400	Deaths	Georgia	Female	Age-standardized	Rate	2016	0.0305755256282583	0.0531622381921493	0.0130356772647276
1401	Deaths	Georgia	Female	Age-standardized	Rate	2017	0.028247658442942	0.0493889237848858	0.0119792966269807
1402	Deaths	Georgia	Female	Age-standardized	Rate	2018	0.0269318112566514	0.0478429365166556	0.0120287897412298
1403	Deaths	Georgia	Female	Age-standardized	Rate	2019	0.0212667357748277	0.0410648272104304	0.00763868789097237
1404	Deaths	Georgia	Female	Age-standardized	Rate	2021	0.0181753652503241	0.0352907950226206	0.00628459137722781
1405	Deaths	Georgia	Female	Age-standardized	Rate	1996	0.0975320655067518	0.191199137766034	0.0246576116966518
1406	Deaths	Georgia	Female	Age-standardized	Rate	2002	0.0267436250898011	0.0559230724581457	0.00926291445043208
1407	Deaths	Georgia	Female	Age-standardized	Rate	1993	0.127177611722148	0.24077025923435	0.0358688828944232
1408	Deaths	Georgia	Female	Age-standardized	Rate	2020	0.018531594956136	0.0363993447523154	0.00671804804494564
1409	Deaths	Georgia	Both	Age-standardized	Rate	1990	0.104912340392579	0.200094765814931	0.0285488686863709
1410	Deaths	Georgia	Both	Age-standardized	Rate	1991	0.103866319404192	0.197165986922229	0.0274078881132038
1411	Deaths	Georgia	Both	Age-standardized	Rate	1992	0.106380963934306	0.20071541645721	0.0278071673082652
1412	Deaths	Georgia	Both	Age-standardized	Rate	1994	0.11062643945898	0.197389022096373	0.0309276974768435
1413	Deaths	Georgia	Both	Age-standardized	Rate	1995	0.105371203394354	0.18878038031696	0.02820833650604
1414	Deaths	Georgia	Both	Age-standardized	Rate	1997	0.0896959612333304	0.167157180020749	0.0244723039156391
1415	Deaths	Georgia	Both	Age-standardized	Rate	1998	0.0874100048270276	0.16924193481272	0.0216757572862618
1416	Deaths	Georgia	Both	Age-standardized	Rate	1999	0.0758796718342538	0.145310066711323	0.0192531069469885
1417	Deaths	Georgia	Both	Age-standardized	Rate	2000	0.0483275545115503	0.094728991070989	0.0133318584980399
1418	Deaths	Georgia	Both	Age-standardized	Rate	2001	0.0435421783688871	0.0826807503476452	0.0136385048663894
1419	Deaths	Georgia	Both	Age-standardized	Rate	2003	0.030955934302524	0.0553202067452806	0.0137693624188858
1420	Deaths	Georgia	Both	Age-standardized	Rate	2004	0.0300376871662145	0.0512737792202273	0.0150028032625427
1421	Deaths	Georgia	Both	Age-standardized	Rate	2005	0.0287216931277286	0.0473327255645368	0.0150956401679397
1422	Deaths	Georgia	Both	Age-standardized	Rate	2006	0.0327169301769812	0.0522130849944754	0.0176192556008598
1423	Deaths	Georgia	Both	Age-standardized	Rate	2007	0.033905832501662	0.053549739922018	0.0168931544462513
1424	Deaths	Georgia	Both	Age-standardized	Rate	2008	0.0337503573998189	0.053208191349128	0.0173918166451921
1425	Deaths	Georgia	Both	Age-standardized	Rate	2009	0.0318978424656398	0.0511985180114385	0.0158001498118157
1426	Deaths	Georgia	Both	Age-standardized	Rate	2010	0.0327200879804031	0.0523565980757508	0.0168347454197308
1427	Deaths	Georgia	Both	Age-standardized	Rate	2011	0.0312956458326082	0.0507237671892638	0.0149807618965266
1428	Deaths	Georgia	Both	Age-standardized	Rate	2012	0.0307891448254871	0.0508299555609017	0.013769525256167
1429	Deaths	Georgia	Both	Age-standardized	Rate	2013	0.0336311265047673	0.0554488524057239	0.0166115802345852
1430	Deaths	Georgia	Both	Age-standardized	Rate	2014	0.0365855063067207	0.0601662254820009	0.0185751723053133
1431	Deaths	Georgia	Both	Age-standardized	Rate	2015	0.0442779706626381	0.0703984127567506	0.0232807773354188
1432	Deaths	Georgia	Both	Age-standardized	Rate	2016	0.0418549843776858	0.0668666885568557	0.020147697941042
1433	Deaths	Georgia	Both	Age-standardized	Rate	2017	0.0393840078630025	0.0626215635363055	0.0192461105236311
1434	Deaths	Georgia	Both	Age-standardized	Rate	2018	0.0379744115907323	0.0614330856696494	0.018470662488057
1435	Deaths	Georgia	Both	Age-standardized	Rate	2019	0.028928090208194	0.0497516261978898	0.0111421553226761
1436	Deaths	Georgia	Both	Age-standardized	Rate	2021	0.0253436499995291	0.0453224528928509	0.00993628412470492
1437	Deaths	Georgia	Both	Age-standardized	Rate	1996	0.093489234888165	0.169740573643027	0.0257751181171915
1438	Deaths	Georgia	Both	Age-standardized	Rate	2002	0.0421137441353503	0.0773751992166078	0.0162214605473954
1439	Deaths	Georgia	Both	Age-standardized	Rate	1993	0.110672339074235	0.197704841245256	0.029894661112417
1440	Deaths	Georgia	Both	Age-standardized	Rate	2020	0.0267624493901911	0.0478721032726146	0.0104120757661577
1441	Deaths	Israel	Male	Age-standardized	Rate	1990	0.0890376025128017	0.171353861913331	0.0346203564098123
1442	Deaths	Israel	Male	Age-standardized	Rate	1991	0.0846826487060519	0.165205554917772	0.033248424508186
1443	Deaths	Israel	Male	Age-standardized	Rate	1992	0.0874642899608963	0.173829297046639	0.0342956065761535
1444	Deaths	Israel	Male	Age-standardized	Rate	1994	0.0886093324809296	0.170870366831634	0.0377438018646063
1445	Deaths	Israel	Male	Age-standardized	Rate	1995	0.085806688040348	0.156668257116715	0.0365060139065185
1446	Deaths	Israel	Male	Age-standardized	Rate	1997	0.0996860246548481	0.1890515330153	0.0461093064208885
1447	Deaths	Israel	Male	Age-standardized	Rate	1998	0.0986230920352967	0.176061955957887	0.0503586225637025
1448	Deaths	Israel	Male	Age-standardized	Rate	1999	0.101792128859965	0.168992591717657	0.0530126557657279
1449	Deaths	Israel	Male	Age-standardized	Rate	2000	0.11853579372687	0.195488863661009	0.0641181643727994
1450	Deaths	Israel	Male	Age-standardized	Rate	2001	0.105024138381239	0.175159647363334	0.0563478043436486
1451	Deaths	Israel	Male	Age-standardized	Rate	2003	0.0976999817249047	0.157232659065698	0.0547266212652756
1452	Deaths	Israel	Male	Age-standardized	Rate	2004	0.110788620199685	0.184664509083372	0.0598377181543584
1453	Deaths	Israel	Male	Age-standardized	Rate	2005	0.109874836134144	0.174595343778758	0.061087885073795
1454	Deaths	Israel	Male	Age-standardized	Rate	2006	0.107656663752387	0.176179654193509	0.0618937652588434
1455	Deaths	Israel	Male	Age-standardized	Rate	2007	0.103572535167936	0.169642808127765	0.0614542766386814
1456	Deaths	Israel	Male	Age-standardized	Rate	2008	0.11774446758758	0.189199793682187	0.0700707049830576
1457	Deaths	Israel	Male	Age-standardized	Rate	2009	0.120668127919158	0.193159200027035	0.0706946416959214
1458	Deaths	Israel	Male	Age-standardized	Rate	2010	0.1124078598543	0.17659105439563	0.066067713309088
1459	Deaths	Israel	Male	Age-standardized	Rate	2011	0.0966139011592876	0.152105919389837	0.0570699459566185
1460	Deaths	Israel	Male	Age-standardized	Rate	2012	0.0828557312700499	0.133792023208158	0.0464031458885215
1461	Deaths	Israel	Male	Age-standardized	Rate	2013	0.0755617672469398	0.12014208567155	0.0419423668444566
1462	Deaths	Israel	Male	Age-standardized	Rate	2014	0.076887961071173	0.119912332767352	0.0428811229755659
1463	Deaths	Israel	Male	Age-standardized	Rate	2015	0.0784607222696338	0.125564581317932	0.0434605222246944
1464	Deaths	Israel	Male	Age-standardized	Rate	2016	0.0777023497941799	0.124739619367339	0.0422047450309598
1465	Deaths	Israel	Male	Age-standardized	Rate	2017	0.0737705306311972	0.122404645519623	0.0379847655120983
1466	Deaths	Israel	Male	Age-standardized	Rate	2018	0.0730387498877294	0.121735357131206	0.0356697431214359
1467	Deaths	Israel	Male	Age-standardized	Rate	2019	0.0631136099028125	0.107622373483143	0.0288923372943885
1468	Deaths	Israel	Male	Age-standardized	Rate	2021	0.058700836093782	0.103414661678416	0.0265226456602031
1469	Deaths	Israel	Male	Age-standardized	Rate	1996	0.0951962486738759	0.176284256031491	0.0432351021995042
1470	Deaths	Israel	Male	Age-standardized	Rate	2002	0.101616477554183	0.166573108868553	0.0563247772142881
1471	Deaths	Israel	Male	Age-standardized	Rate	1993	0.0924715188579949	0.182372173318839	0.0377807240380966
1472	Deaths	Israel	Male	Age-standardized	Rate	2020	0.0578778267193181	0.101033461198692	0.0260984083470936
1473	Deaths	Israel	Female	Age-standardized	Rate	1990	0.0485223668737648	0.102211713303755	0.0161160114342743
1474	Deaths	Israel	Female	Age-standardized	Rate	1991	0.0495130059762047	0.105864441563526	0.0166760247536356
1475	Deaths	Israel	Female	Age-standardized	Rate	1992	0.0458572423634874	0.0938804000280277	0.0158029910869216
1476	Deaths	Israel	Female	Age-standardized	Rate	1994	0.0399689643206449	0.0789494962259919	0.0147819961521382
1477	Deaths	Israel	Female	Age-standardized	Rate	1995	0.0365308073469225	0.0741072426882044	0.0139153106834212
1478	Deaths	Israel	Female	Age-standardized	Rate	1997	0.037455642237673	0.0688905259432705	0.0156033374608164
1479	Deaths	Israel	Female	Age-standardized	Rate	1998	0.0411420924094486	0.0739690626678536	0.0175210655927005
1480	Deaths	Israel	Female	Age-standardized	Rate	1999	0.0423685855547125	0.0766894297937397	0.0193282423909572
1481	Deaths	Israel	Female	Age-standardized	Rate	2000	0.0457557432814405	0.0795138115702703	0.0210564018703454
1482	Deaths	Israel	Female	Age-standardized	Rate	2001	0.0416502369626108	0.0733425398337769	0.0192138447874433
1483	Deaths	Israel	Female	Age-standardized	Rate	2003	0.0440219651354693	0.0767303995549157	0.0209904868389757
1484	Deaths	Israel	Female	Age-standardized	Rate	2004	0.0367543071052008	0.064849795133281	0.0176165196890084
1485	Deaths	Israel	Female	Age-standardized	Rate	2005	0.0390276821214684	0.0669012796253896	0.0186708627684936
1486	Deaths	Israel	Female	Age-standardized	Rate	2006	0.0413742509074192	0.0718539106880646	0.0200130059566796
1487	Deaths	Israel	Female	Age-standardized	Rate	2007	0.0438307697968353	0.0765051105136311	0.0213638680130033
1488	Deaths	Israel	Female	Age-standardized	Rate	2008	0.047155527303533	0.0817723035535661	0.0231959152462696
1489	Deaths	Israel	Female	Age-standardized	Rate	2009	0.0426337659724494	0.0722365200361364	0.0204388541096599
1490	Deaths	Israel	Female	Age-standardized	Rate	2010	0.0420920630402464	0.0703276983581197	0.0197405148241403
1491	Deaths	Israel	Female	Age-standardized	Rate	2011	0.0385541933274606	0.0645609985346283	0.0181818072706602
1492	Deaths	Israel	Female	Age-standardized	Rate	2012	0.0362393477865652	0.0624671359971617	0.0170733089866659
1493	Deaths	Israel	Female	Age-standardized	Rate	2013	0.0341982853439049	0.0598780754055609	0.0155722561717579
1494	Deaths	Israel	Female	Age-standardized	Rate	2014	0.0326615597944026	0.0580455138793266	0.0145091197504657
1495	Deaths	Israel	Female	Age-standardized	Rate	2015	0.0274363730690108	0.0507942114128253	0.0113083803984776
1496	Deaths	Israel	Female	Age-standardized	Rate	2016	0.0310478758265049	0.0565389278221725	0.013950698263311
1497	Deaths	Israel	Female	Age-standardized	Rate	2017	0.031871938689961	0.0576922479380351	0.0142589091217031
1498	Deaths	Israel	Female	Age-standardized	Rate	2018	0.0241973153623688	0.0459162561241035	0.00915927042491582
1499	Deaths	Israel	Female	Age-standardized	Rate	2019	0.0207537177937203	0.039148795823464	0.0077055193446717
1500	Deaths	Israel	Female	Age-standardized	Rate	2021	0.0220420109862959	0.0425533698094864	0.00825971177089042
1501	Deaths	Israel	Female	Age-standardized	Rate	1996	0.0322960712350856	0.0619322841287928	0.0123973253671224
1502	Deaths	Israel	Female	Age-standardized	Rate	2002	0.0436153983567045	0.07746630620257	0.0202429803080365
1503	Deaths	Israel	Female	Age-standardized	Rate	1993	0.0419140210274167	0.083828098288107	0.0148410819224037
1504	Deaths	Israel	Female	Age-standardized	Rate	2020	0.0220004364405754	0.0418383296199802	0.00874027493545405
1505	Deaths	Israel	Both	Age-standardized	Rate	1990	0.0693435630212438	0.126099956628555	0.035157293350031
1506	Deaths	Israel	Both	Age-standardized	Rate	1991	0.0675876090795268	0.12405685000109	0.0342631456579645
1507	Deaths	Israel	Both	Age-standardized	Rate	1992	0.0672410999160476	0.120577884153673	0.0332183129153059
1508	Deaths	Israel	Both	Age-standardized	Rate	1994	0.0649336119148023	0.111697633579596	0.033053336851454
1509	Deaths	Israel	Both	Age-standardized	Rate	1995	0.0618113931504804	0.103605832939909	0.0314821614219909
1510	Deaths	Israel	Both	Age-standardized	Rate	1997	0.0693707223918004	0.119799643840768	0.0351094301007161
1511	Deaths	Israel	Both	Age-standardized	Rate	1998	0.0706169652838367	0.112565745711396	0.0396453330691717
1512	Deaths	Israel	Both	Age-standardized	Rate	1999	0.0728335347971095	0.113070064370911	0.0419116232312037
1513	Deaths	Israel	Both	Age-standardized	Rate	2000	0.0830679666210955	0.125913406150894	0.0485921375308179
1514	Deaths	Israel	Both	Age-standardized	Rate	2001	0.0741497956444288	0.111418943216962	0.0462224207341628
1515	Deaths	Israel	Both	Age-standardized	Rate	2003	0.071543661445657	0.107990310059588	0.0459803998683034
1516	Deaths	Israel	Both	Age-standardized	Rate	2004	0.0747128775091113	0.116543053408234	0.0468473464715815
1517	Deaths	Israel	Both	Age-standardized	Rate	2005	0.0753553165499146	0.113629334862965	0.0483355613641996
1518	Deaths	Israel	Both	Age-standardized	Rate	2006	0.0753664164249893	0.114363777881272	0.0501277040066825
1519	Deaths	Israel	Both	Age-standardized	Rate	2007	0.0744669386033991	0.111944913589906	0.0504603482778837
1520	Deaths	Israel	Both	Age-standardized	Rate	2008	0.0833513972034348	0.124537680213265	0.0554912561683303
1521	Deaths	Israel	Both	Age-standardized	Rate	2009	0.0826474780656599	0.12204287939798	0.0555108340873232
1522	Deaths	Israel	Both	Age-standardized	Rate	2010	0.0781403792933471	0.113365878262992	0.051256992088421
1523	Deaths	Israel	Both	Age-standardized	Rate	2011	0.0683172136774254	0.101393085324664	0.045211707081875
1524	Deaths	Israel	Both	Age-standardized	Rate	2012	0.0601416678305285	0.0878236482753609	0.0386466755860749
1525	Deaths	Israel	Both	Age-standardized	Rate	2013	0.0554104452261378	0.0815579376994921	0.0342204330157742
1526	Deaths	Israel	Both	Age-standardized	Rate	2014	0.0553394839855022	0.0815389427411282	0.034398155632974
1527	Deaths	Israel	Both	Age-standardized	Rate	2015	0.0535968438909529	0.0798818128479571	0.0324292282235374
1528	Deaths	Israel	Both	Age-standardized	Rate	2016	0.0549672961929387	0.0824777971284429	0.0334406370294374
1529	Deaths	Israel	Both	Age-standardized	Rate	2017	0.0533534378737965	0.0807210415890059	0.0319028151259038
1530	Deaths	Israel	Both	Age-standardized	Rate	2018	0.0492388354583349	0.0757601502578613	0.0276677153141955
1531	Deaths	Israel	Both	Age-standardized	Rate	2019	0.0424745564308551	0.0676691773145066	0.0232580415220296
1532	Deaths	Israel	Both	Age-standardized	Rate	2021	0.0408432909981578	0.0649335019538034	0.0218147150076711
1533	Deaths	Israel	Both	Age-standardized	Rate	1996	0.0645413227349838	0.107010093031982	0.0326323404074458
1534	Deaths	Israel	Both	Age-standardized	Rate	2002	0.0733600998138912	0.111974581516169	0.0459506818372593
1535	Deaths	Israel	Both	Age-standardized	Rate	1993	0.0678788360112965	0.124065358899684	0.0332332018456505
1536	Deaths	Israel	Both	Age-standardized	Rate	2020	0.0403994105828235	0.062128461360449	0.021967478528049
1537	Deaths	Panama	Male	Age-standardized	Rate	1990	0.160037072688538	0.269345539663511	0.0872772559383081
1538	Deaths	Panama	Male	Age-standardized	Rate	1991	0.158335401256167	0.268105687890772	0.0860980355825919
1539	Deaths	Panama	Male	Age-standardized	Rate	1992	0.160389781021992	0.266903473270646	0.0881352801911828
1540	Deaths	Panama	Male	Age-standardized	Rate	1994	0.171663467527536	0.277257345810948	0.0954602602101345
1541	Deaths	Panama	Male	Age-standardized	Rate	1995	0.170681899036139	0.271605448868919	0.0966316352647303
1542	Deaths	Panama	Male	Age-standardized	Rate	1997	0.170911986167683	0.268712813586463	0.0976172395417053
1543	Deaths	Panama	Male	Age-standardized	Rate	1998	0.164301013016592	0.252673606714445	0.0950905192923194
1544	Deaths	Panama	Male	Age-standardized	Rate	1999	0.155787693932851	0.233930534915206	0.0934666535020887
1545	Deaths	Panama	Male	Age-standardized	Rate	2000	0.154192229826504	0.23483033782175	0.0926372555028627
1546	Deaths	Panama	Male	Age-standardized	Rate	2001	0.153244625959298	0.233536631150159	0.091432406133393
1547	Deaths	Panama	Male	Age-standardized	Rate	2003	0.162269992597401	0.243238842308752	0.0981193556109289
1548	Deaths	Panama	Male	Age-standardized	Rate	2004	0.15346671202622	0.232842170022376	0.0907390600903095
1549	Deaths	Panama	Male	Age-standardized	Rate	2005	0.150809710937061	0.226883548951848	0.0868622074325944
1550	Deaths	Panama	Male	Age-standardized	Rate	2006	0.152190753961315	0.227223867540939	0.0889485660254579
1551	Deaths	Panama	Male	Age-standardized	Rate	2007	0.148684491815726	0.227931012493173	0.0862335779235392
1552	Deaths	Panama	Male	Age-standardized	Rate	2008	0.155501204542428	0.233377616576963	0.0943242311071088
1553	Deaths	Panama	Male	Age-standardized	Rate	2009	0.156618473912072	0.233952230919804	0.0960345337538556
1554	Deaths	Panama	Male	Age-standardized	Rate	2010	0.157214970204569	0.232638164130216	0.0958238707478203
1555	Deaths	Panama	Male	Age-standardized	Rate	2011	0.155237434094036	0.22811133105948	0.0920134210006504
1556	Deaths	Panama	Male	Age-standardized	Rate	2012	0.163952631714104	0.239339978009334	0.103662343187453
1557	Deaths	Panama	Male	Age-standardized	Rate	2013	0.145249995667581	0.216016228231994	0.0868139109925555
1558	Deaths	Panama	Male	Age-standardized	Rate	2014	0.148530873561779	0.217833584500458	0.0934200831303955
1559	Deaths	Panama	Male	Age-standardized	Rate	2015	0.144922878514275	0.212914867543878	0.089923414531326
1560	Deaths	Panama	Male	Age-standardized	Rate	2016	0.13670148920623	0.201465086846736	0.081448156412297
1561	Deaths	Panama	Male	Age-standardized	Rate	2017	0.143921997633425	0.214638353155205	0.0875611180659374
1562	Deaths	Panama	Male	Age-standardized	Rate	2018	0.139753095873781	0.207095565869677	0.0807842916270148
1563	Deaths	Panama	Male	Age-standardized	Rate	2019	0.139819023829171	0.207042601801594	0.0805271240317153
1564	Deaths	Panama	Male	Age-standardized	Rate	2021	0.136674820575115	0.206348495385548	0.0756036052006318
1565	Deaths	Panama	Male	Age-standardized	Rate	1996	0.170936644640989	0.270373435925596	0.099905137490179
1566	Deaths	Panama	Male	Age-standardized	Rate	2002	0.15670407814358	0.239984748575586	0.0949713786674129
1567	Deaths	Panama	Male	Age-standardized	Rate	1993	0.169279709074176	0.274662151954308	0.093505472345734
1568	Deaths	Panama	Male	Age-standardized	Rate	2020	0.14398554472241	0.218470802359121	0.0795787360368158
1569	Deaths	Panama	Female	Age-standardized	Rate	1990	0.0781559656342135	0.128207637542038	0.040977700949001
1570	Deaths	Panama	Female	Age-standardized	Rate	1991	0.080689332315619	0.132242038186519	0.0423539054552824
1571	Deaths	Panama	Female	Age-standardized	Rate	1992	0.087101667877543	0.143226383650281	0.0455844961188971
1572	Deaths	Panama	Female	Age-standardized	Rate	1994	0.101345983898668	0.162691524810241	0.0533230898863213
1573	Deaths	Panama	Female	Age-standardized	Rate	1995	0.100674802109753	0.1612708812469	0.0521200709296667
1574	Deaths	Panama	Female	Age-standardized	Rate	1997	0.10377458756203	0.16321541977711	0.0531459386595935
1575	Deaths	Panama	Female	Age-standardized	Rate	1998	0.102075323622816	0.160882443230868	0.0552044391713215
1576	Deaths	Panama	Female	Age-standardized	Rate	1999	0.0847814588737346	0.132130087219313	0.0445230254589459
1577	Deaths	Panama	Female	Age-standardized	Rate	2000	0.0865906219058552	0.133424818859189	0.0473255932824039
1578	Deaths	Panama	Female	Age-standardized	Rate	2001	0.0914628842665987	0.139432720681903	0.0508784599690001
1579	Deaths	Panama	Female	Age-standardized	Rate	2003	0.0945484468911887	0.146638173691173	0.0527741117317518
1580	Deaths	Panama	Female	Age-standardized	Rate	2004	0.0893624152349133	0.139078128666214	0.048525609644876
1581	Deaths	Panama	Female	Age-standardized	Rate	2005	0.0950623881405831	0.146506112504521	0.0522327980450931
1582	Deaths	Panama	Female	Age-standardized	Rate	2006	0.094088269559378	0.142558509762123	0.0525188948347245
1583	Deaths	Panama	Female	Age-standardized	Rate	2007	0.0816406303455873	0.126180370404288	0.0452753762684177
1584	Deaths	Panama	Female	Age-standardized	Rate	2008	0.0864300449269283	0.133598654516572	0.0483165593561846
1585	Deaths	Panama	Female	Age-standardized	Rate	2009	0.0778980090815003	0.121437343666088	0.0437675590647903
1586	Deaths	Panama	Female	Age-standardized	Rate	2010	0.0754065039204288	0.119875557669318	0.0410624696126547
1587	Deaths	Panama	Female	Age-standardized	Rate	2011	0.0855141862968174	0.131315724037119	0.0477346576289954
1588	Deaths	Panama	Female	Age-standardized	Rate	2012	0.0951687310760794	0.150050665464923	0.0527381056062506
1589	Deaths	Panama	Female	Age-standardized	Rate	2013	0.0928852891888457	0.146689166383968	0.0514279991144119
1590	Deaths	Panama	Female	Age-standardized	Rate	2014	0.0849844674655579	0.13924210830231	0.0472197960945525
1591	Deaths	Panama	Female	Age-standardized	Rate	2015	0.0805818590678714	0.134797979975339	0.0427000230737375
1592	Deaths	Panama	Female	Age-standardized	Rate	2016	0.0846556535277034	0.140978886682431	0.0449765017238759
1593	Deaths	Panama	Female	Age-standardized	Rate	2017	0.0864606485628635	0.14062705534608	0.0460388072796677
1594	Deaths	Panama	Female	Age-standardized	Rate	2018	0.080786685258803	0.135040808685771	0.042433193033155
1595	Deaths	Panama	Female	Age-standardized	Rate	2019	0.0787252743761125	0.131721300089329	0.0409546217953586
1596	Deaths	Panama	Female	Age-standardized	Rate	2021	0.0743453744312123	0.122853529756271	0.0379306619914475
1597	Deaths	Panama	Female	Age-standardized	Rate	1996	0.0952546417270093	0.147500700666072	0.0511032103129823
1598	Deaths	Panama	Female	Age-standardized	Rate	2002	0.0895682021762638	0.136611036519752	0.049726767656264
1599	Deaths	Panama	Female	Age-standardized	Rate	1993	0.0983824547132966	0.159926217660984	0.0519203081863817
1600	Deaths	Panama	Female	Age-standardized	Rate	2020	0.0749851584166735	0.125910623712674	0.0383658092071816
1601	Deaths	Panama	Both	Age-standardized	Rate	1990	0.119942809149896	0.188285769195135	0.0741085947581113
1602	Deaths	Panama	Both	Age-standardized	Rate	1991	0.120326505219955	0.185917481653948	0.0741899766517409
1603	Deaths	Panama	Both	Age-standardized	Rate	1992	0.124521325669647	0.189289896357913	0.0778249081034413
1604	Deaths	Panama	Both	Age-standardized	Rate	1994	0.137248206304783	0.204999043340881	0.0874422055864753
1605	Deaths	Panama	Both	Age-standardized	Rate	1995	0.136409416234395	0.202666599272496	0.0872379210964239
1606	Deaths	Panama	Both	Age-standardized	Rate	1997	0.138008455439212	0.200016302873131	0.088454494358538
1607	Deaths	Panama	Both	Age-standardized	Rate	1998	0.133783137235008	0.19221482434189	0.0855248447577994
1608	Deaths	Panama	Both	Age-standardized	Rate	1999	0.120945720027572	0.168453087018627	0.0786184222940775
1609	Deaths	Panama	Both	Age-standardized	Rate	2000	0.121010857040432	0.171856706473665	0.0800304393495313
1610	Deaths	Panama	Both	Age-standardized	Rate	2001	0.1229173956214	0.17244293488842	0.0808263170217392
1611	Deaths	Panama	Both	Age-standardized	Rate	2003	0.12906192591698	0.182447258853371	0.0861056897989089
1612	Deaths	Panama	Both	Age-standardized	Rate	2004	0.122051783517077	0.169115	0.081251515154062
1613	Deaths	Panama	Both	Age-standardized	Rate	2005	0.123512258001453	0.170087258205581	0.0819998201821914
1614	Deaths	Panama	Both	Age-standardized	Rate	2006	0.123754443577563	0.16979241253469	0.0814257738542841
1615	Deaths	Panama	Both	Age-standardized	Rate	2007	0.115886863260527	0.161515250770106	0.076636985054076
1616	Deaths	Panama	Both	Age-standardized	Rate	2008	0.12172424873082	0.170218409342913	0.0805187445763852
1617	Deaths	Panama	Both	Age-standardized	Rate	2009	0.118133849011196	0.166832907270614	0.0772773516510256
1618	Deaths	Panama	Both	Age-standardized	Rate	2010	0.117227434904431	0.163159267308043	0.0770605570053522
1619	Deaths	Panama	Both	Age-standardized	Rate	2011	0.121163127310841	0.168224973714611	0.0804095657691126
1620	Deaths	Panama	Both	Age-standardized	Rate	2012	0.130341409741596	0.179796029758852	0.0871309651858782
1621	Deaths	Panama	Both	Age-standardized	Rate	2013	0.119669247458649	0.168057192380917	0.0794625457170063
1622	Deaths	Panama	Both	Age-standardized	Rate	2014	0.11749282048909	0.163605120014208	0.0777085116420561
1623	Deaths	Panama	Both	Age-standardized	Rate	2015	0.113506661326902	0.16084419299708	0.0739461421726365
1624	Deaths	Panama	Both	Age-standardized	Rate	2016	0.111301769787556	0.15997090329102	0.0730168347396
1625	Deaths	Panama	Both	Age-standardized	Rate	2017	0.115895570544429	0.165813779464868	0.0763814010834488
1626	Deaths	Panama	Both	Age-standardized	Rate	2018	0.111011590969172	0.162806805099085	0.0711431354122336
1627	Deaths	Panama	Both	Age-standardized	Rate	2019	0.110061018359497	0.159667384736593	0.0690263597107727
1628	Deaths	Panama	Both	Age-standardized	Rate	2021	0.106349593219726	0.153499488628926	0.0646692273216398
1629	Deaths	Panama	Both	Age-standardized	Rate	1996	0.133868696908468	0.195085238520292	0.084792299069382
1630	Deaths	Panama	Both	Age-standardized	Rate	2002	0.123760829449387	0.175899867914395	0.0813148173195716
1631	Deaths	Panama	Both	Age-standardized	Rate	1993	0.134583613156486	0.203889410388193	0.0855869684095187
1632	Deaths	Panama	Both	Age-standardized	Rate	2020	0.110396390272874	0.161785752735229	0.0669160788511585
1633	Deaths	Lebanon	Male	Age-standardized	Rate	1990	0.0989813983151224	0.259266467117809	0.0256177315290867
1634	Deaths	Lebanon	Male	Age-standardized	Rate	1991	0.0981482710282948	0.264612219968157	0.0256152446927267
1635	Deaths	Lebanon	Male	Age-standardized	Rate	1992	0.0976147524971554	0.267571303462345	0.0252634882927589
1636	Deaths	Lebanon	Male	Age-standardized	Rate	1994	0.0966138991274903	0.247505180900648	0.0247349085689459
1637	Deaths	Lebanon	Male	Age-standardized	Rate	1995	0.0970949461324497	0.244752362170096	0.0268004632543511
1638	Deaths	Lebanon	Male	Age-standardized	Rate	1997	0.0976477407442722	0.239542905603576	0.0280426578659727
1639	Deaths	Lebanon	Male	Age-standardized	Rate	1998	0.0973031174869471	0.228716856624676	0.0282376711158043
1640	Deaths	Lebanon	Male	Age-standardized	Rate	1999	0.099399513854507	0.233412867719252	0.0297037438554578
1641	Deaths	Lebanon	Male	Age-standardized	Rate	2000	0.0976988643259891	0.229969243745058	0.0290810380968553
1642	Deaths	Lebanon	Male	Age-standardized	Rate	2001	0.0982691489949297	0.226079283042525	0.0304676691802719
1643	Deaths	Lebanon	Male	Age-standardized	Rate	2003	0.0928789370713595	0.212669676077601	0.0299443849660336
1644	Deaths	Lebanon	Male	Age-standardized	Rate	2004	0.0911659411854442	0.213672639448233	0.0311745488252376
1645	Deaths	Lebanon	Male	Age-standardized	Rate	2005	0.0875282532877171	0.203372638635768	0.0310760858600499
1646	Deaths	Lebanon	Male	Age-standardized	Rate	2006	0.0817589914804079	0.19040032635209	0.0303215256290205
1647	Deaths	Lebanon	Male	Age-standardized	Rate	2007	0.0798767155693968	0.18508329637802	0.0292550630931684
1648	Deaths	Lebanon	Male	Age-standardized	Rate	2008	0.077300027678018	0.178877435622784	0.0272560255162517
1649	Deaths	Lebanon	Male	Age-standardized	Rate	2009	0.0784800386944849	0.188740951354936	0.0271841681138258
1650	Deaths	Lebanon	Male	Age-standardized	Rate	2010	0.0783300771077495	0.192156761912722	0.0250446597049745
1651	Deaths	Lebanon	Male	Age-standardized	Rate	2011	0.0780840054489815	0.195718546667962	0.0240912289910672
1652	Deaths	Lebanon	Male	Age-standardized	Rate	2012	0.0761805984069913	0.182078504137928	0.0228946126263828
1653	Deaths	Lebanon	Male	Age-standardized	Rate	2013	0.0714445939647174	0.168917636673185	0.0223503478297303
1654	Deaths	Lebanon	Male	Age-standardized	Rate	2014	0.0643621764611315	0.155275185600557	0.0190681247256687
1655	Deaths	Lebanon	Male	Age-standardized	Rate	2015	0.0606221798639852	0.147887496483274	0.0174240722654554
1656	Deaths	Lebanon	Male	Age-standardized	Rate	2016	0.0585000135529492	0.141530151592628	0.017146560977571
1657	Deaths	Lebanon	Male	Age-standardized	Rate	2017	0.0570826760276977	0.140278685311023	0.0161462297284891
1658	Deaths	Lebanon	Male	Age-standardized	Rate	2018	0.0550889486909935	0.137643311192393	0.0151061224905192
1659	Deaths	Lebanon	Male	Age-standardized	Rate	2019	0.0523916108385832	0.13983810267815	0.0133421199322096
1660	Deaths	Lebanon	Male	Age-standardized	Rate	2021	0.0485107974924785	0.12493417980291	0.0107297205661857
1661	Deaths	Lebanon	Male	Age-standardized	Rate	1996	0.0973642443318306	0.241291916143288	0.027629853274887
1662	Deaths	Lebanon	Male	Age-standardized	Rate	2002	0.0960586336757445	0.222939964443578	0.0310831665369124
1663	Deaths	Lebanon	Male	Age-standardized	Rate	1993	0.0969037919937138	0.251145522914682	0.0255048204246412
1664	Deaths	Lebanon	Male	Age-standardized	Rate	2020	0.0496683416839705	0.126787220470439	0.0114144004608168
1665	Deaths	Lebanon	Female	Age-standardized	Rate	1990	0.0190621989580084	0.0569093191112084	0.00408432192945151
1666	Deaths	Lebanon	Female	Age-standardized	Rate	1991	0.0191154155510289	0.0551877892220179	0.00433277900706242
1667	Deaths	Lebanon	Female	Age-standardized	Rate	1992	0.0191985594667609	0.0569209553398677	0.0044261126418366
1668	Deaths	Lebanon	Female	Age-standardized	Rate	1994	0.0192832092923982	0.0572836552019645	0.0045689354496605
1669	Deaths	Lebanon	Female	Age-standardized	Rate	1995	0.0198876412074289	0.0587478880879793	0.00483316454018578
1670	Deaths	Lebanon	Female	Age-standardized	Rate	1997	0.0203075534704913	0.058611785831938	0.00534559041735112
1671	Deaths	Lebanon	Female	Age-standardized	Rate	1998	0.0203818261749809	0.0575528756577529	0.0052513420804189
1672	Deaths	Lebanon	Female	Age-standardized	Rate	1999	0.0207778684044201	0.0559496655302177	0.00544622988305989
1673	Deaths	Lebanon	Female	Age-standardized	Rate	2000	0.0203346555715101	0.0541662419592345	0.00553917705888518
1674	Deaths	Lebanon	Female	Age-standardized	Rate	2001	0.0207646096883068	0.0548828320496249	0.00562018998345578
1675	Deaths	Lebanon	Female	Age-standardized	Rate	2003	0.0194158330893623	0.0485073102266839	0.00566174385328544
1676	Deaths	Lebanon	Female	Age-standardized	Rate	2004	0.0187902430626144	0.0440351782920037	0.00539477924221553
1677	Deaths	Lebanon	Female	Age-standardized	Rate	2005	0.0180897901010231	0.042739494967764	0.00536753697820129
1678	Deaths	Lebanon	Female	Age-standardized	Rate	2006	0.0169519868494867	0.0414819418563344	0.00488634602953974
1679	Deaths	Lebanon	Female	Age-standardized	Rate	2007	0.016274334190434	0.0406972679949026	0.00462090893480427
1680	Deaths	Lebanon	Female	Age-standardized	Rate	2008	0.0155000085937601	0.0414914474706813	0.00438774339653991
1681	Deaths	Lebanon	Female	Age-standardized	Rate	2009	0.0157831462280996	0.0413819042487155	0.00438060049029665
1682	Deaths	Lebanon	Female	Age-standardized	Rate	2010	0.0154797774391969	0.0430613958674947	0.00387792594689803
1683	Deaths	Lebanon	Female	Age-standardized	Rate	2011	0.0151590856046573	0.0436078668308585	0.00359049033111201
1684	Deaths	Lebanon	Female	Age-standardized	Rate	2012	0.0137493936033748	0.0425391535265488	0.00315850142612227
1685	Deaths	Lebanon	Female	Age-standardized	Rate	2013	0.0122265712228084	0.0394968657577996	0.00266936876197424
1686	Deaths	Lebanon	Female	Age-standardized	Rate	2014	0.0108995226759463	0.0352833159404692	0.00218524254232743
1687	Deaths	Lebanon	Female	Age-standardized	Rate	2015	0.00997382616145096	0.0303914586089691	0.0020884231208345
1688	Deaths	Lebanon	Female	Age-standardized	Rate	2016	0.00934232868478461	0.0285447456065766	0.00201966061950482
1689	Deaths	Lebanon	Female	Age-standardized	Rate	2017	0.00907012660768536	0.0271329570985352	0.00192151132698571
1690	Deaths	Lebanon	Female	Age-standardized	Rate	2018	0.00877444857990521	0.0241038917638433	0.00186440095018674
1691	Deaths	Lebanon	Female	Age-standardized	Rate	2019	0.00835548574569199	0.0231651845189707	0.00184622918624183
1692	Deaths	Lebanon	Female	Age-standardized	Rate	2021	0.00752687133288575	0.0216978309153406	0.00156022029631455
1693	Deaths	Lebanon	Female	Age-standardized	Rate	1996	0.0201470041383055	0.0584186081656168	0.00520305737507115
1694	Deaths	Lebanon	Female	Age-standardized	Rate	2002	0.0201474711323345	0.0514746390905102	0.00556595809538288
1695	Deaths	Lebanon	Female	Age-standardized	Rate	1993	0.0194428553202172	0.0581923884659314	0.0045246933831515
1696	Deaths	Lebanon	Female	Age-standardized	Rate	2020	0.00758671498497798	0.0210019502575024	0.0016622138886001
1697	Deaths	Lebanon	Both	Age-standardized	Rate	1990	0.0606240701501287	0.142750092138406	0.0194861249097757
1698	Deaths	Lebanon	Both	Age-standardized	Rate	1991	0.0602036739660232	0.144828051397423	0.0205425640769542
1699	Deaths	Lebanon	Both	Age-standardized	Rate	1992	0.0599594256160429	0.14713675088176	0.0210376862195944
1700	Deaths	Lebanon	Both	Age-standardized	Rate	1994	0.0594983697133314	0.138384211597078	0.0198703860870294
1701	Deaths	Lebanon	Both	Age-standardized	Rate	1995	0.0600694993479186	0.138673479131734	0.0204909137876464
1702	Deaths	Lebanon	Both	Age-standardized	Rate	1997	0.0606587031373788	0.134614032228017	0.0215613386790231
1703	Deaths	Lebanon	Both	Age-standardized	Rate	1998	0.0605711912449696	0.131512665573753	0.021674946509861
1704	Deaths	Lebanon	Both	Age-standardized	Rate	1999	0.0619118314629515	0.13240179781362	0.022947385566235
1705	Deaths	Lebanon	Both	Age-standardized	Rate	2000	0.0608602702983256	0.129353848254332	0.0229535776255651
1706	Deaths	Lebanon	Both	Age-standardized	Rate	2001	0.0614003920220467	0.129232543581644	0.0231631889483368
1707	Deaths	Lebanon	Both	Age-standardized	Rate	2003	0.0579582407723019	0.119588781631103	0.0233236176142331
1708	Deaths	Lebanon	Both	Age-standardized	Rate	2004	0.0567540971466601	0.120863540317365	0.0233303275712953
1709	Deaths	Lebanon	Both	Age-standardized	Rate	2005	0.0544945321253644	0.116446014481658	0.0226189669187026
1710	Deaths	Lebanon	Both	Age-standardized	Rate	2006	0.0509082339486025	0.110608301816551	0.0215406074226728
1711	Deaths	Lebanon	Both	Age-standardized	Rate	2007	0.0495782762279649	0.106866208916381	0.0211097514687102
1712	Deaths	Lebanon	Both	Age-standardized	Rate	2008	0.0478449756696255	0.102953949878743	0.0201916715837401
1713	Deaths	Lebanon	Both	Age-standardized	Rate	2009	0.0485815415213001	0.107673286176737	0.0197076067626643
1714	Deaths	Lebanon	Both	Age-standardized	Rate	2010	0.0483455898387366	0.107989809616761	0.0187582877128707
1715	Deaths	Lebanon	Both	Age-standardized	Rate	2011	0.04805280333475	0.11169766078746	0.0172666805866683
1716	Deaths	Lebanon	Both	Age-standardized	Rate	2012	0.0463827641695824	0.10383307457715	0.0176168331974127
1717	Deaths	Lebanon	Both	Age-standardized	Rate	2013	0.0432056018650602	0.0945112701147907	0.0159648801735721
1718	Deaths	Lebanon	Both	Age-standardized	Rate	2014	0.0389095428377864	0.0846221447299167	0.0144569027748763
1719	Deaths	Lebanon	Both	Age-standardized	Rate	2015	0.0365312510437898	0.081517333879334	0.0128549241071041
1720	Deaths	Lebanon	Both	Age-standardized	Rate	2016	0.035112116186668	0.078887997523856	0.0121133271461655
1721	Deaths	Lebanon	Both	Age-standardized	Rate	2017	0.0342239965507543	0.0796375189211782	0.0114252839505321
1722	Deaths	Lebanon	Both	Age-standardized	Rate	2018	0.0330215478959829	0.07559930824015	0.0111791139873626
1723	Deaths	Lebanon	Both	Age-standardized	Rate	2019	0.0313950371416766	0.0767391041076783	0.0102615068186767
1724	Deaths	Lebanon	Both	Age-standardized	Rate	2021	0.0289409155598796	0.069021597869685	0.00851639774397923
1725	Deaths	Lebanon	Both	Age-standardized	Rate	1996	0.0603793767127475	0.137154898535192	0.0213160662476416
1726	Deaths	Lebanon	Both	Age-standardized	Rate	2002	0.0599710021199911	0.126193677556626	0.0233765366599363
1727	Deaths	Lebanon	Both	Age-standardized	Rate	1993	0.0597097819033293	0.145307880865969	0.0210230649934078
1728	Deaths	Lebanon	Both	Age-standardized	Rate	2020	0.0295914858348946	0.0702256951371197	0.0089075468374384
1729	Deaths	Thailand	Male	Age-standardized	Rate	1990	0.0371951669629619	0.107588730379972	0.00573129491452462
1730	Deaths	Thailand	Male	Age-standardized	Rate	1991	0.0397100025924461	0.111856875637487	0.00697506118614269
1731	Deaths	Thailand	Male	Age-standardized	Rate	1992	0.0416830861995111	0.112879806421045	0.00798216463724664
1732	Deaths	Thailand	Male	Age-standardized	Rate	1994	0.0443005887066724	0.112447872459956	0.00921644148060384
1733	Deaths	Thailand	Male	Age-standardized	Rate	1995	0.0439661699270036	0.10776163530287	0.00971120408461441
1734	Deaths	Thailand	Male	Age-standardized	Rate	1997	0.0435245414983091	0.110631353354079	0.0105041862921003
1735	Deaths	Thailand	Male	Age-standardized	Rate	1998	0.0425309705389165	0.110151010290129	0.0104839096549289
1736	Deaths	Thailand	Male	Age-standardized	Rate	1999	0.0439934718531068	0.115540266622785	0.0106812105617397
1737	Deaths	Thailand	Male	Age-standardized	Rate	2000	0.0435917190147553	0.112262511106193	0.0107728676071964
1738	Deaths	Thailand	Male	Age-standardized	Rate	2001	0.0425316419591909	0.110131071863969	0.0105245022553281
1739	Deaths	Thailand	Male	Age-standardized	Rate	2003	0.0384571764863576	0.101985379409742	0.0103343867786433
1740	Deaths	Thailand	Male	Age-standardized	Rate	2004	0.0364067441344691	0.0937603933820276	0.0104001458713746
1741	Deaths	Thailand	Male	Age-standardized	Rate	2005	0.033694622656082	0.0868230280415542	0.00973933618574862
1742	Deaths	Thailand	Male	Age-standardized	Rate	2006	0.0316781616089522	0.0780995235491421	0.00947520650657308
1743	Deaths	Thailand	Male	Age-standardized	Rate	2007	0.02983632452334	0.0747217509130913	0.00914877011435974
1744	Deaths	Thailand	Male	Age-standardized	Rate	2008	0.0286549020264447	0.0705058837537702	0.00937828239466577
1745	Deaths	Thailand	Male	Age-standardized	Rate	2009	0.0269346596236314	0.0635950023398146	0.00899299944957091
1746	Deaths	Thailand	Male	Age-standardized	Rate	2010	0.0255539982794804	0.0590846473666189	0.00906331822892595
1747	Deaths	Thailand	Male	Age-standardized	Rate	2011	0.0242695084769956	0.0535569061608151	0.00897475929779338
1748	Deaths	Thailand	Male	Age-standardized	Rate	2012	0.0239828762243349	0.0506516450669346	0.00934553390573223
1749	Deaths	Thailand	Male	Age-standardized	Rate	2013	0.0238216661127601	0.0510244602749039	0.00928106410143637
1750	Deaths	Thailand	Male	Age-standardized	Rate	2014	0.023849771696008	0.0511388233319544	0.00924451132741897
1751	Deaths	Thailand	Male	Age-standardized	Rate	2015	0.0241260987994192	0.0498932449266343	0.00903930231290469
1752	Deaths	Thailand	Male	Age-standardized	Rate	2016	0.0255975592494142	0.0541663904196039	0.00950499445212261
1753	Deaths	Thailand	Male	Age-standardized	Rate	2017	0.0261345386406755	0.0581508029721214	0.0094115628579953
1754	Deaths	Thailand	Male	Age-standardized	Rate	2018	0.0278807655104476	0.064935072162456	0.00954930423908807
1755	Deaths	Thailand	Male	Age-standardized	Rate	2019	0.0284070765298615	0.0704336458835363	0.00881247637405655
1756	Deaths	Thailand	Male	Age-standardized	Rate	2021	0.0287676262003217	0.0759738403636698	0.00785920125665356
1757	Deaths	Thailand	Male	Age-standardized	Rate	1996	0.0445543057134667	0.109411759380461	0.0100685800185972
1758	Deaths	Thailand	Male	Age-standardized	Rate	2002	0.0414483016723658	0.110980497678091	0.0104116954849798
1759	Deaths	Thailand	Male	Age-standardized	Rate	1993	0.0438249363335064	0.11775697676899	0.00881888235758352
1760	Deaths	Thailand	Male	Age-standardized	Rate	2020	0.0286238066590888	0.0729828595687319	0.00835190867344856
1761	Deaths	Thailand	Female	Age-standardized	Rate	1990	0.0078167397005907	0.0264269282174294	0.000613763187264506
1762	Deaths	Thailand	Female	Age-standardized	Rate	1991	0.00861561169152327	0.0277724586823454	0.000834461182704303
1763	Deaths	Thailand	Female	Age-standardized	Rate	1992	0.0095472206203111	0.0297150075421597	0.0010844213643083
1764	Deaths	Thailand	Female	Age-standardized	Rate	1994	0.0110311786585777	0.0319159381750177	0.00162511690234903
1765	Deaths	Thailand	Female	Age-standardized	Rate	1995	0.0113558251003703	0.0333575930087866	0.00173150718515721
1766	Deaths	Thailand	Female	Age-standardized	Rate	1997	0.0126166993796897	0.034655590284661	0.00217504383709437
1767	Deaths	Thailand	Female	Age-standardized	Rate	1998	0.0131875852839804	0.0370136872548213	0.00226380918453308
1768	Deaths	Thailand	Female	Age-standardized	Rate	1999	0.013558903846676	0.0377681715885972	0.00225853027756988
1769	Deaths	Thailand	Female	Age-standardized	Rate	2000	0.0145613910629201	0.040793147735098	0.00238110127232215
1770	Deaths	Thailand	Female	Age-standardized	Rate	2001	0.0149354371422427	0.0411585461555259	0.00232007273537584
1771	Deaths	Thailand	Female	Age-standardized	Rate	2003	0.0129122608989643	0.0376468868245885	0.00219074877938359
1772	Deaths	Thailand	Female	Age-standardized	Rate	2004	0.0112145965166174	0.0333829931957414	0.00216923398162833
1773	Deaths	Thailand	Female	Age-standardized	Rate	2005	0.00968475393494202	0.0265538552392203	0.00206400280814252
1774	Deaths	Thailand	Female	Age-standardized	Rate	2006	0.00822347366802114	0.0219487682646701	0.0019138731180304
1775	Deaths	Thailand	Female	Age-standardized	Rate	2007	0.00714485403878081	0.0184062265555514	0.00174045916949932
1776	Deaths	Thailand	Female	Age-standardized	Rate	2008	0.00652147804456049	0.0162831503637102	0.00170108945332324
1777	Deaths	Thailand	Female	Age-standardized	Rate	2009	0.00603591915272782	0.0148240315877893	0.00160937629299794
1778	Deaths	Thailand	Female	Age-standardized	Rate	2010	0.00579135113202956	0.0137742262267856	0.00151576589777979
1779	Deaths	Thailand	Female	Age-standardized	Rate	2011	0.00555306414283909	0.0129183547524465	0.00156362627098379
1780	Deaths	Thailand	Female	Age-standardized	Rate	2012	0.00528802885014492	0.0121423421101392	0.00160634835843505
1781	Deaths	Thailand	Female	Age-standardized	Rate	2013	0.00524060915792901	0.0121620551069677	0.00169150489950859
1782	Deaths	Thailand	Female	Age-standardized	Rate	2014	0.00528115659452153	0.011761592479189	0.00173895324427827
1783	Deaths	Thailand	Female	Age-standardized	Rate	2015	0.00522668374339286	0.0119974674946061	0.00161824842317286
1784	Deaths	Thailand	Female	Age-standardized	Rate	2016	0.00543741870511062	0.0126332483369892	0.00175025876013513
1785	Deaths	Thailand	Female	Age-standardized	Rate	2017	0.00517523469047995	0.0124321835743715	0.00168932317692777
1786	Deaths	Thailand	Female	Age-standardized	Rate	2018	0.00508229612493678	0.011947590337987	0.0017176662974874
1787	Deaths	Thailand	Female	Age-standardized	Rate	2019	0.0048750270167054	0.01207762179676	0.00166707353486093
1788	Deaths	Thailand	Female	Age-standardized	Rate	2021	0.00496872172877446	0.0128194220226206	0.00133845439219516
1789	Deaths	Thailand	Female	Age-standardized	Rate	1996	0.0119373559915272	0.0338457656594141	0.00193221388830504
1790	Deaths	Thailand	Female	Age-standardized	Rate	2002	0.0147033828208035	0.0413772814791786	0.00225372019634358
1791	Deaths	Thailand	Female	Age-standardized	Rate	1993	0.010554458649163	0.0314979420881552	0.00141628453173063
1792	Deaths	Thailand	Female	Age-standardized	Rate	2020	0.00491192470441762	0.0122776400256259	0.00145405454728939
1793	Deaths	Thailand	Both	Age-standardized	Rate	1990	0.0227371456347028	0.0604566467065155	0.00386625332122789
1794	Deaths	Thailand	Both	Age-standardized	Rate	1991	0.0244183014979914	0.062559606047273	0.00470173180235446
1795	Deaths	Thailand	Both	Age-standardized	Rate	1992	0.0259013560112622	0.0653088695696388	0.00539505067455883
1796	Deaths	Thailand	Both	Age-standardized	Rate	1994	0.0280221419884354	0.0642653266449066	0.00639974693804414
1797	Deaths	Thailand	Both	Age-standardized	Rate	1995	0.028039638945041	0.0630115856431211	0.00692042588692389
1798	Deaths	Thailand	Both	Age-standardized	Rate	1997	0.0284744662813502	0.0653423219183783	0.00786507549851681
1799	Deaths	Thailand	Both	Age-standardized	Rate	1998	0.0282600702314382	0.0642409417692801	0.00810332759045455
1800	Deaths	Thailand	Both	Age-standardized	Rate	1999	0.0292068860144327	0.0687084633124702	0.00857145642677594
1801	Deaths	Thailand	Both	Age-standardized	Rate	2000	0.0294984895833904	0.0669576502766923	0.00871386219613063
1802	Deaths	Thailand	Both	Age-standardized	Rate	2001	0.0291419535546414	0.0636649906101518	0.00858224206461292
1803	Deaths	Thailand	Both	Age-standardized	Rate	2003	0.0260732623215735	0.0595482266227357	0.00808272119821029
1804	Deaths	Thailand	Both	Age-standardized	Rate	2004	0.0241984719210466	0.0557002929369965	0.0079557081330262
1805	Deaths	Thailand	Both	Age-standardized	Rate	2005	0.022061832162517	0.051636795846767	0.00768205431626745
1806	Deaths	Thailand	Both	Age-standardized	Rate	2006	0.0203132390841541	0.0475044277537892	0.00754246382776871
1807	Deaths	Thailand	Both	Age-standardized	Rate	2007	0.0188374896638456	0.0425437349433333	0.00716106905398254
1808	Deaths	Thailand	Both	Age-standardized	Rate	2008	0.0179247948565042	0.0401214728310737	0.00677669605180108
1809	Deaths	Thailand	Both	Age-standardized	Rate	2009	0.016803308221967	0.0363192195832479	0.00655211146553518
1810	Deaths	Thailand	Both	Age-standardized	Rate	2010	0.0159676349582251	0.0337711880834072	0.00648830425815603
1811	Deaths	Thailand	Both	Age-standardized	Rate	2011	0.0151816688875566	0.030476312667562	0.00633601721934966
1812	Deaths	Thailand	Both	Age-standardized	Rate	2012	0.0149007756632072	0.0286927200241105	0.00631179598285581
1813	Deaths	Thailand	Both	Age-standardized	Rate	2013	0.0147930967493314	0.0291244885273881	0.00663602383977399
1814	Deaths	Thailand	Both	Age-standardized	Rate	2014	0.0148271616336136	0.0292984932501544	0.00673277119830207
1815	Deaths	Thailand	Both	Age-standardized	Rate	2015	0.0149433345102475	0.0286965838830767	0.00663442318981929
1816	Deaths	Thailand	Both	Age-standardized	Rate	2016	0.0158013766599467	0.0309262956231815	0.00699856197183738
1817	Deaths	Thailand	Both	Age-standardized	Rate	2017	0.0159495146319082	0.0329382636921018	0.0066450236893861
1818	Deaths	Thailand	Both	Age-standardized	Rate	2018	0.0168033828790474	0.0365290413724809	0.00670740455230289
1819	Deaths	Thailand	Both	Age-standardized	Rate	2019	0.0169750353575891	0.0388497811275858	0.00638147918539233
1820	Deaths	Thailand	Both	Age-standardized	Rate	2021	0.0172086902562948	0.0408773459938705	0.00610778638067397
1821	Deaths	Thailand	Both	Age-standardized	Rate	1996	0.0286499820394034	0.0630576730307318	0.00727742169020033
1822	Deaths	Thailand	Both	Age-standardized	Rate	2002	0.0284773879203326	0.0639563106512762	0.00829140132596555
1823	Deaths	Thailand	Both	Age-standardized	Rate	1993	0.027514783570046	0.0667748463078664	0.00599644833696933
1824	Deaths	Thailand	Both	Age-standardized	Rate	2020	0.0171058985140136	0.0402414664576349	0.00636645922714436
1825	Deaths	Mongolia	Male	Age-standardized	Rate	1990	0.0634680914469676	0.224188756322611	0.00837054840678908
1826	Deaths	Mongolia	Male	Age-standardized	Rate	1991	0.0671721547380821	0.221072023829115	0.00956674372074477
1827	Deaths	Mongolia	Male	Age-standardized	Rate	1992	0.0689038870071776	0.228282200276038	0.0102424710797143
1828	Deaths	Mongolia	Male	Age-standardized	Rate	1994	0.0827601063890347	0.26640789210443	0.0148710053023557
1829	Deaths	Mongolia	Male	Age-standardized	Rate	1995	0.0826675857669495	0.244828586100809	0.0153857084246196
1830	Deaths	Mongolia	Male	Age-standardized	Rate	1997	0.078443128960684	0.237869762864686	0.0145721319035292
1831	Deaths	Mongolia	Male	Age-standardized	Rate	1998	0.0754618598401603	0.224391566378065	0.014373302139881
1832	Deaths	Mongolia	Male	Age-standardized	Rate	1999	0.0752672046331009	0.217164178726926	0.0151549684077711
1833	Deaths	Mongolia	Male	Age-standardized	Rate	2000	0.0752386444151433	0.212833319422015	0.0152519603541902
1834	Deaths	Mongolia	Male	Age-standardized	Rate	2001	0.0721595356250694	0.208894635177319	0.0155053028957171
1835	Deaths	Mongolia	Male	Age-standardized	Rate	2003	0.0714496713931581	0.206103707038418	0.0143911003891128
1836	Deaths	Mongolia	Male	Age-standardized	Rate	2004	0.0708861203767407	0.198368055603254	0.0151148141669048
1837	Deaths	Mongolia	Male	Age-standardized	Rate	2005	0.0678654487215934	0.187884634955668	0.0152752391124364
1838	Deaths	Mongolia	Male	Age-standardized	Rate	2006	0.0700710886546782	0.190501834901163	0.0159438797480178
1839	Deaths	Mongolia	Male	Age-standardized	Rate	2007	0.074427133029466	0.190171403862009	0.0181780603935358
1840	Deaths	Mongolia	Male	Age-standardized	Rate	2008	0.0739502043125291	0.188338339692965	0.0193092719254004
1841	Deaths	Mongolia	Male	Age-standardized	Rate	2009	0.0704101737190029	0.172293482923462	0.0204782645430694
1842	Deaths	Mongolia	Male	Age-standardized	Rate	2010	0.0710440652424533	0.167929009273026	0.0217529837818401
1843	Deaths	Mongolia	Male	Age-standardized	Rate	2011	0.0772033147601864	0.179311461228142	0.0238008733872903
1844	Deaths	Mongolia	Male	Age-standardized	Rate	2012	0.0797372948961412	0.181117674599917	0.0249257488892096
1845	Deaths	Mongolia	Male	Age-standardized	Rate	2013	0.0750661255467285	0.168935202425958	0.0256027824941236
1846	Deaths	Mongolia	Male	Age-standardized	Rate	2014	0.0733831827139145	0.163118061713404	0.0260348712088938
1847	Deaths	Mongolia	Male	Age-standardized	Rate	2015	0.065520905900942	0.144924458683706	0.0234390379737382
1848	Deaths	Mongolia	Male	Age-standardized	Rate	2016	0.0629133828772788	0.142878395226371	0.0229711860777944
1849	Deaths	Mongolia	Male	Age-standardized	Rate	2017	0.0705960335745065	0.153110769604652	0.0263245473036242
1850	Deaths	Mongolia	Male	Age-standardized	Rate	2018	0.0604821543419308	0.127917779158895	0.0212971533666737
1851	Deaths	Mongolia	Male	Age-standardized	Rate	2019	0.064971916583969	0.134674199932118	0.0235723507762732
1852	Deaths	Mongolia	Male	Age-standardized	Rate	2021	0.0605725289075915	0.125072425628001	0.019948168682085
1853	Deaths	Mongolia	Male	Age-standardized	Rate	1996	0.0817028861689395	0.23990967490157	0.01554207916977
1854	Deaths	Mongolia	Male	Age-standardized	Rate	2002	0.0701344587414221	0.203002866018867	0.0140534685677408
1855	Deaths	Mongolia	Male	Age-standardized	Rate	1993	0.0752015982419495	0.244599633695421	0.012123852843021
1856	Deaths	Mongolia	Male	Age-standardized	Rate	2020	0.061818087697517	0.126226017170162	0.0220073713748048
1857	Deaths	Mongolia	Female	Age-standardized	Rate	1990	0.00595915679308333	0.0234851334181144	0.000423482755093331
1858	Deaths	Mongolia	Female	Age-standardized	Rate	1991	0.00639647121992869	0.0254553968130848	0.000463210347545176
1859	Deaths	Mongolia	Female	Age-standardized	Rate	1992	0.00683540056973065	0.0273520724182777	0.000502461794962607
1860	Deaths	Mongolia	Female	Age-standardized	Rate	1994	0.00730820080643568	0.0303109789315155	0.000598322292141707
1861	Deaths	Mongolia	Female	Age-standardized	Rate	1995	0.00681606894149244	0.0285315313608909	0.00058324851309059
1862	Deaths	Mongolia	Female	Age-standardized	Rate	1997	0.00612259064972941	0.0227120990410362	0.000630806186568427
1863	Deaths	Mongolia	Female	Age-standardized	Rate	1998	0.00566252395100444	0.0205623539703226	0.000622941015951064
1864	Deaths	Mongolia	Female	Age-standardized	Rate	1999	0.00533070417950695	0.0200486465513822	0.000612307509210215
1865	Deaths	Mongolia	Female	Age-standardized	Rate	2000	0.00489021835597404	0.0186146806926591	0.000571419042051728
1866	Deaths	Mongolia	Female	Age-standardized	Rate	2001	0.00424843006667141	0.0158919040519168	0.000524889134683619
1867	Deaths	Mongolia	Female	Age-standardized	Rate	2003	0.00376793984394161	0.0130677122009308	0.000556863687475317
1868	Deaths	Mongolia	Female	Age-standardized	Rate	2004	0.00338885211254115	0.0116166960916277	0.000553426939913666
1869	Deaths	Mongolia	Female	Age-standardized	Rate	2005	0.00313282863891449	0.0109489575532807	0.000526925591702271
1870	Deaths	Mongolia	Female	Age-standardized	Rate	2006	0.00295543256495719	0.00936339318381357	0.000513935056336342
1871	Deaths	Mongolia	Female	Age-standardized	Rate	2007	0.00285118285913186	0.00924894202522287	0.000534433819781321
1872	Deaths	Mongolia	Female	Age-standardized	Rate	2008	0.00263470928598996	0.00817060455282688	0.000507912689967736
1873	Deaths	Mongolia	Female	Age-standardized	Rate	2009	0.00249971254217258	0.00764427879474441	0.000511534364535394
1874	Deaths	Mongolia	Female	Age-standardized	Rate	2010	0.00262443504511128	0.00847655612260065	0.000585671216793552
1875	Deaths	Mongolia	Female	Age-standardized	Rate	2011	0.00280587147695143	0.00860637790201002	0.000674052563510996
1876	Deaths	Mongolia	Female	Age-standardized	Rate	2012	0.00238199742552725	0.00688972299497494	0.000628319672701505
1877	Deaths	Mongolia	Female	Age-standardized	Rate	2013	0.00199030602630664	0.00564929807536029	0.000517655492594158
1878	Deaths	Mongolia	Female	Age-standardized	Rate	2014	0.00175614771320904	0.00478806331072093	0.000471339346040887
1879	Deaths	Mongolia	Female	Age-standardized	Rate	2015	0.00142602406574606	0.00397531312578948	0.000371013857681731
1880	Deaths	Mongolia	Female	Age-standardized	Rate	2016	0.00124332567314675	0.00347595544351051	0.000315347966564765
1881	Deaths	Mongolia	Female	Age-standardized	Rate	2017	0.00142007619784291	0.00358725716452544	0.000384721248544845
1882	Deaths	Mongolia	Female	Age-standardized	Rate	2018	0.00132839419021364	0.00326492443039097	0.000357963587701388
1883	Deaths	Mongolia	Female	Age-standardized	Rate	2019	0.00141314163169722	0.00337054894990393	0.000386627937967024
1884	Deaths	Mongolia	Female	Age-standardized	Rate	2021	0.00123694983588413	0.00310251118363805	0.000256170924029253
1885	Deaths	Mongolia	Female	Age-standardized	Rate	1996	0.0064929534417367	0.0250287380915531	0.000633910584514869
1886	Deaths	Mongolia	Female	Age-standardized	Rate	2002	0.00398619394416018	0.0146298923438364	0.000567091872800043
1887	Deaths	Mongolia	Female	Age-standardized	Rate	1993	0.00696638774206213	0.0306724437489158	0.000529125578703395
1888	Deaths	Mongolia	Female	Age-standardized	Rate	2020	0.00127588772191989	0.00314481269900057	0.000327895646957742
1889	Deaths	Mongolia	Both	Age-standardized	Rate	1990	0.0350230194928016	0.115206005414786	0.00598549701821693
1890	Deaths	Mongolia	Both	Age-standardized	Rate	1991	0.0371053146080013	0.115354817460365	0.00667435876097525
1891	Deaths	Mongolia	Both	Age-standardized	Rate	1992	0.0381960162731058	0.118037948155043	0.00735067451919935
1892	Deaths	Mongolia	Both	Age-standardized	Rate	1994	0.0454207898719021	0.136842841236301	0.00969146605636799
1893	Deaths	Mongolia	Both	Age-standardized	Rate	1995	0.0451336232145418	0.126738292655221	0.00960441969776756
1894	Deaths	Mongolia	Both	Age-standardized	Rate	1997	0.0426939843280385	0.123906553214594	0.00990257980249746
1895	Deaths	Mongolia	Both	Age-standardized	Rate	1998	0.0409755399391957	0.114995376470507	0.00962288766607016
1896	Deaths	Mongolia	Both	Age-standardized	Rate	1999	0.0407360426722444	0.11536605184182	0.00946334264328304
1897	Deaths	Mongolia	Both	Age-standardized	Rate	2000	0.0405235532907766	0.113268462861723	0.00986997357400997
1898	Deaths	Mongolia	Both	Age-standardized	Rate	2001	0.0386711705094031	0.109456635229577	0.00935214441190059
1899	Deaths	Mongolia	Both	Age-standardized	Rate	2003	0.0381314371202664	0.106165126360203	0.00922225518313201
1900	Deaths	Mongolia	Both	Age-standardized	Rate	2004	0.0376819493052888	0.10229856320813	0.00914475155199249
1901	Deaths	Mongolia	Both	Age-standardized	Rate	2005	0.0360476676011473	0.0973673697227323	0.00909184831463837
1902	Deaths	Mongolia	Both	Age-standardized	Rate	2006	0.0371044976139382	0.0993945732592011	0.00968970200846086
1903	Deaths	Mongolia	Both	Age-standardized	Rate	2007	0.0392837810992972	0.0986426569330893	0.0109066216323267
1904	Deaths	Mongolia	Both	Age-standardized	Rate	2008	0.0389519903009381	0.0976292468414552	0.0114599001564648
1905	Deaths	Mongolia	Both	Age-standardized	Rate	2009	0.0370993570498088	0.0894945600819792	0.0114015367270863
1906	Deaths	Mongolia	Both	Age-standardized	Rate	2010	0.0375035991930213	0.0891263955647833	0.0121107426380354
1907	Deaths	Mongolia	Both	Age-standardized	Rate	2011	0.0407595298108998	0.0946266765046914	0.0134544825038158
1908	Deaths	Mongolia	Both	Age-standardized	Rate	2012	0.0418596717425097	0.0931707028700675	0.0138881519349738
1909	Deaths	Mongolia	Both	Age-standardized	Rate	2013	0.0392923512420206	0.0869947974240931	0.0138548568925816
1910	Deaths	Mongolia	Both	Age-standardized	Rate	2014	0.0383265491761059	0.083807225479983	0.0138622668479136
1911	Deaths	Mongolia	Both	Age-standardized	Rate	2015	0.0341589319722278	0.074514114612283	0.0123567661924614
1912	Deaths	Mongolia	Both	Age-standardized	Rate	2016	0.032751229632755	0.0734878114630975	0.0120398226301098
1913	Deaths	Mongolia	Both	Age-standardized	Rate	2017	0.0367855356083276	0.0791002591794248	0.013900274623768
1914	Deaths	Mongolia	Both	Age-standardized	Rate	2018	0.0315999961990177	0.0663006241356638	0.011305964794767
1915	Deaths	Mongolia	Both	Age-standardized	Rate	2019	0.0339600383562573	0.0699980020158729	0.0127021362423771
1916	Deaths	Mongolia	Both	Age-standardized	Rate	2021	0.0316625576155177	0.0647418613133805	0.0106347220447214
1917	Deaths	Mongolia	Both	Age-standardized	Rate	1996	0.0445037710628789	0.126781395427401	0.0103251050431308
1918	Deaths	Mongolia	Both	Age-standardized	Rate	2002	0.0375488458300118	0.104131176672302	0.00929843882757186
1919	Deaths	Mongolia	Both	Age-standardized	Rate	1993	0.0414377550274523	0.126876961711177	0.00859985483056613
1920	Deaths	Mongolia	Both	Age-standardized	Rate	2020	0.0322950353860429	0.0654136507725519	0.0117532729266202
1921	Deaths	Serbia	Male	Age-standardized	Rate	1990	0.0381873471397301	0.111661142861589	0.00864112624370338
1922	Deaths	Serbia	Male	Age-standardized	Rate	1991	0.0386091860755256	0.110951668795374	0.00885226632180495
1923	Deaths	Serbia	Male	Age-standardized	Rate	1992	0.0338472639259807	0.091849839284261	0.0084645517829664
1924	Deaths	Serbia	Male	Age-standardized	Rate	1994	0.0339458324642015	0.0908484426819827	0.00876622551136534
1925	Deaths	Serbia	Male	Age-standardized	Rate	1995	0.0327094341566357	0.0864396527062891	0.00889452157576505
1926	Deaths	Serbia	Male	Age-standardized	Rate	1997	0.0297557881581148	0.0750279423414824	0.00979780161087569
1927	Deaths	Serbia	Male	Age-standardized	Rate	1998	0.0289448936839736	0.0703286794695805	0.0100614885237889
1928	Deaths	Serbia	Male	Age-standardized	Rate	1999	0.0265731319036274	0.0593201029917449	0.00951185907389189
1929	Deaths	Serbia	Male	Age-standardized	Rate	2000	0.0260204569355279	0.0591641758984786	0.00965298315356231
1930	Deaths	Serbia	Male	Age-standardized	Rate	2001	0.025930247378275	0.0581107510271669	0.00961914907006383
1931	Deaths	Serbia	Male	Age-standardized	Rate	2003	0.0299451386897217	0.0661282715531416	0.0102446890791869
1932	Deaths	Serbia	Male	Age-standardized	Rate	2004	0.0277364606353752	0.0594816002784978	0.0102180847614044
1933	Deaths	Serbia	Male	Age-standardized	Rate	2005	0.0255897860667583	0.0552637281904982	0.00978323056952183
1934	Deaths	Serbia	Male	Age-standardized	Rate	2006	0.0248107350191511	0.0544171449898679	0.00962018251858836
1935	Deaths	Serbia	Male	Age-standardized	Rate	2007	0.022844278412352	0.0483776640901055	0.00916676302124614
1936	Deaths	Serbia	Male	Age-standardized	Rate	2008	0.0174779183900997	0.0379170021057975	0.0064823128564031
1937	Deaths	Serbia	Male	Age-standardized	Rate	2009	0.0200598627401578	0.0431854063668366	0.00773981204911763
1938	Deaths	Serbia	Male	Age-standardized	Rate	2010	0.0181977428273015	0.0398854236696976	0.00703317293189789
1939	Deaths	Serbia	Male	Age-standardized	Rate	2011	0.015527030184415	0.0354160657378341	0.00585044735263589
1940	Deaths	Serbia	Male	Age-standardized	Rate	2012	0.0133116992815719	0.0326992838796875	0.00445183300086244
1941	Deaths	Serbia	Male	Age-standardized	Rate	2013	0.0132139598757506	0.0323108587980783	0.0039880241106981
1942	Deaths	Serbia	Male	Age-standardized	Rate	2014	0.014188528697558	0.0341458747856273	0.00451803739117557
1943	Deaths	Serbia	Male	Age-standardized	Rate	2015	0.0144353121102862	0.0342888759456928	0.00423793552052016
1944	Deaths	Serbia	Male	Age-standardized	Rate	2016	0.0135940812440563	0.0330204861731641	0.00394511931818441
1945	Deaths	Serbia	Male	Age-standardized	Rate	2017	0.0131177492929808	0.0323351432532016	0.00353973499517848
1946	Deaths	Serbia	Male	Age-standardized	Rate	2018	0.0131816555197564	0.0332113748446306	0.00302813618139068
1947	Deaths	Serbia	Male	Age-standardized	Rate	2019	0.0136636551735081	0.0353362107525517	0.00305016281703975
1948	Deaths	Serbia	Male	Age-standardized	Rate	2021	0.0137982565483177	0.0370935909228142	0.00272477781968679
1949	Deaths	Serbia	Male	Age-standardized	Rate	1996	0.0309357540130971	0.0792206003269226	0.00932861264928526
1950	Deaths	Serbia	Male	Age-standardized	Rate	2002	0.0264168481921315	0.0574638539671968	0.0099293177926656
1951	Deaths	Serbia	Male	Age-standardized	Rate	1993	0.0326693935522041	0.088069887418683	0.00831021298017048
1952	Deaths	Serbia	Male	Age-standardized	Rate	2020	0.0133447635082333	0.0348521121416179	0.00292554248607182
1953	Deaths	Serbia	Female	Age-standardized	Rate	1990	0.0122954737674072	0.0337803920608439	0.00302607365540121
1954	Deaths	Serbia	Female	Age-standardized	Rate	1991	0.0127044452992628	0.034295379559686	0.00324310368502891
1955	Deaths	Serbia	Female	Age-standardized	Rate	1992	0.0111652047945068	0.0282570121376969	0.00315487385711785
1956	Deaths	Serbia	Female	Age-standardized	Rate	1994	0.0108953737910864	0.0274603264378533	0.00327719129912404
1957	Deaths	Serbia	Female	Age-standardized	Rate	1995	0.0106274625709645	0.0255796543309663	0.00356750861379214
1958	Deaths	Serbia	Female	Age-standardized	Rate	1997	0.00975234901524581	0.0229208634273639	0.00352312369814513
1959	Deaths	Serbia	Female	Age-standardized	Rate	1998	0.00977718039164393	0.0226311493551869	0.00356260388869533
1960	Deaths	Serbia	Female	Age-standardized	Rate	1999	0.00878670507270235	0.0195871178139636	0.0032295815462223
1961	Deaths	Serbia	Female	Age-standardized	Rate	2000	0.0086957375433202	0.0187645341317005	0.00325136551287508
1962	Deaths	Serbia	Female	Age-standardized	Rate	2001	0.00855148994002527	0.018946444864695	0.0030904007252897
1963	Deaths	Serbia	Female	Age-standardized	Rate	2003	0.0107324416392858	0.0238478732788442	0.0036483018626243
1964	Deaths	Serbia	Female	Age-standardized	Rate	2004	0.00886648282695545	0.0186598770225633	0.00333784881209734
1965	Deaths	Serbia	Female	Age-standardized	Rate	2005	0.00798146967867193	0.0166118152498293	0.00307792586503734
1966	Deaths	Serbia	Female	Age-standardized	Rate	2006	0.00789424574161031	0.0168863038312982	0.00304933841335189
1967	Deaths	Serbia	Female	Age-standardized	Rate	2007	0.00760558656505897	0.0161924052476011	0.00287071255623754
1968	Deaths	Serbia	Female	Age-standardized	Rate	2008	0.00517010936405884	0.0123353555018256	0.00173197135964535
1969	Deaths	Serbia	Female	Age-standardized	Rate	2009	0.00661546721566593	0.0153265763899796	0.00249805350319793
1970	Deaths	Serbia	Female	Age-standardized	Rate	2010	0.00617305915732558	0.0143414917391298	0.00221010557400671
1971	Deaths	Serbia	Female	Age-standardized	Rate	2011	0.00576101609708944	0.0137245142244621	0.002037421089831
1972	Deaths	Serbia	Female	Age-standardized	Rate	2012	0.00451138724548289	0.0118017153862927	0.00115688422129473
1973	Deaths	Serbia	Female	Age-standardized	Rate	2013	0.00494817584076913	0.0133028164639531	0.00162089873245202
1974	Deaths	Serbia	Female	Age-standardized	Rate	2014	0.00481901896996825	0.0124304500779437	0.00136241125091831
1975	Deaths	Serbia	Female	Age-standardized	Rate	2015	0.00460679103490437	0.0121405375871817	0.00122617203557709
1976	Deaths	Serbia	Female	Age-standardized	Rate	2016	0.00437367033321323	0.0111969417710811	0.00110685295890726
1977	Deaths	Serbia	Female	Age-standardized	Rate	2017	0.00435314444796784	0.0118496996127371	0.00098033935373809
1978	Deaths	Serbia	Female	Age-standardized	Rate	2018	0.00406778925207596	0.0115577828263566	0.000820833509426152
1979	Deaths	Serbia	Female	Age-standardized	Rate	2019	0.00416043055433896	0.0119554082898444	0.000684123785184011
1980	Deaths	Serbia	Female	Age-standardized	Rate	2021	0.00398985879119831	0.0121645714004552	0.000552144777681904
1981	Deaths	Serbia	Female	Age-standardized	Rate	1996	0.0102441157895443	0.0248541599455342	0.00362167079178097
1982	Deaths	Serbia	Female	Age-standardized	Rate	2002	0.00856833190838399	0.0186820123136237	0.0031780809044449
1983	Deaths	Serbia	Female	Age-standardized	Rate	1993	0.010396036873187	0.0263152279715627	0.00308448346598441
1984	Deaths	Serbia	Female	Age-standardized	Rate	2020	0.00401695773348966	0.0118798532500927	0.000653658182193041
1985	Deaths	Serbia	Both	Age-standardized	Rate	1990	0.0248079107411692	0.0603439946889808	0.00813406680225349
1986	Deaths	Serbia	Both	Age-standardized	Rate	1991	0.0251265663534234	0.0603075540236539	0.00881830047189327
1987	Deaths	Serbia	Both	Age-standardized	Rate	1992	0.0219649574343376	0.0501033092267066	0.00840375758613041
1988	Deaths	Serbia	Both	Age-standardized	Rate	1994	0.0217771274745865	0.0503416469861932	0.00824135170425351
1989	Deaths	Serbia	Both	Age-standardized	Rate	1995	0.0210610227982319	0.0463236643320226	0.00825115748383684
1990	Deaths	Serbia	Both	Age-standardized	Rate	1997	0.0193429469325788	0.0416830181902523	0.00854482832436802
1991	Deaths	Serbia	Both	Age-standardized	Rate	1998	0.0190615873127824	0.0395004502412251	0.00858457399490044
1992	Deaths	Serbia	Both	Age-standardized	Rate	1999	0.0174815793060383	0.0362242724164559	0.00822638010505505
1993	Deaths	Serbia	Both	Age-standardized	Rate	2000	0.0172271338212198	0.0346459102102596	0.00794563758673299
1994	Deaths	Serbia	Both	Age-standardized	Rate	2001	0.0171530318383376	0.0344625933230374	0.00781534226485813
1995	Deaths	Serbia	Both	Age-standardized	Rate	2003	0.0203032200298957	0.0400948289691267	0.00821071114474529
1996	Deaths	Serbia	Both	Age-standardized	Rate	2004	0.0182838276281714	0.0351519528511612	0.00828515048632293
1997	Deaths	Serbia	Both	Age-standardized	Rate	2005	0.016789000103392	0.0320520483194423	0.00805509415798287
1998	Deaths	Serbia	Both	Age-standardized	Rate	2006	0.0163750160567539	0.0319338295935297	0.00784009028065206
1999	Deaths	Serbia	Both	Age-standardized	Rate	2007	0.0152672967758993	0.0292951981738655	0.00728059003236606
[truncated: 76,337 more rows]
