# Supplementary material for: Temporal trends in cross-country inequalities of Burkitt lymphoma burden in children under 10 years of age from 1990 to 2021
Source: Medicine (Baltimore). 2026 May 8;105(19):e48617. doi: 10.1097/MD.0000000000048617 (PMC13166837; doi:10.1097/MD.0000000000048617)
Supplement: Supplementary file 5 [file medi-105-e48617-s005.xlsx]

## Sheet: Sheet1
	location	measure	sex	cause	age	EAPC	LCI	UCI	EAPC_95CI
1	Global	Deaths	Male	Burkitt lymphoma	Age-standardized	0.362182182585746	0.196628075355409	0.528009833576482	0.36 (0.2 to 0.53)
2	Global	Deaths	Male	Burkitt lymphoma	All ages	0.366384611163895	0.205682705347421	0.527344237918292	0.37 (0.21 to 0.53)
3	Global	Deaths	Female	Burkitt lymphoma	Age-standardized	0.00133758126215078	-0.111497	0.114299369005799	0 (-0.11 to 0.11)
4	Global	Deaths	Female	Burkitt lymphoma	All ages	0.0171357645134318	-0.0888166	0.123200451802141	0.02 (-0.09 to 0.12)
5	Global	Deaths	Both	Burkitt lymphoma	Age-standardized	0.262143051453023	0.114614696232218	0.409888803660841	0.26 (0.11 to 0.41)
6	Global	Deaths	Both	Burkitt lymphoma	All ages	0.269282488988143	0.127345654971989	0.411420527427708	0.27 (0.13 to 0.41)
7	Global	DALYs (Disability-Adjusted Life Years)	Male	Burkitt lymphoma	Age-standardized	0.356735894376858	0.190189872725166	0.523558765262599	0.36 (0.19 to 0.52)
8	Global	DALYs (Disability-Adjusted Life Years)	Male	Burkitt lymphoma	All ages	0.360842699387631	0.198469130246171	0.523479398057769	0.36 (0.2 to 0.52)
9	Global	DALYs (Disability-Adjusted Life Years)	Female	Burkitt lymphoma	Age-standardized	-0.0305778	-0.143745	0.0827172560838196	-0.03 (-0.14 to 0.08)
10	Global	DALYs (Disability-Adjusted Life Years)	Female	Burkitt lymphoma	All ages	-0.0147702	-0.121592	0.0921655341703298	-0.01 (-0.12 to 0.09)
11	Global	DALYs (Disability-Adjusted Life Years)	Both	Burkitt lymphoma	Age-standardized	0.248875139188143	0.10080747957526	0.397161818331182	0.25 (0.1 to 0.4)
12	Global	DALYs (Disability-Adjusted Life Years)	Both	Burkitt lymphoma	All ages	0.25597746319419	0.112792782952953	0.399366930976441	0.26 (0.11 to 0.4)
13	Global	Prevalence	Male	Burkitt lymphoma	Age-standardized	0.827515040692206	0.646488094612452	1.00886758934216	0.83 (0.65 to 1.01)
14	Global	Prevalence	Male	Burkitt lymphoma	All ages	0.831889405261776	0.657367815291909	1.00671358396438	0.83 (0.66 to 1.01)
15	Global	Prevalence	Female	Burkitt lymphoma	Age-standardized	0.454397863088585	0.334559150977132	0.574379709500317	0.45 (0.33 to 0.57)
16	Global	Prevalence	Female	Burkitt lymphoma	All ages	0.469088200960321	0.356385429619466	0.581917540377641	0.47 (0.36 to 0.58)
17	Global	Prevalence	Both	Burkitt lymphoma	Age-standardized	0.72536016275071	0.563187941481758	0.887793909433565	0.73 (0.56 to 0.89)
18	Global	Prevalence	Both	Burkitt lymphoma	All ages	0.732281031712745	0.576913634126464	0.887888434955997	0.73 (0.58 to 0.89)
19	Global	Incidence	Male	Burkitt lymphoma	Age-standardized	0.815276530273334	0.634294974921512	0.996583564363651	0.82 (0.63 to 1)
20	Global	Incidence	Male	Burkitt lymphoma	All ages	0.819691634787456	0.645289578776143	0.99439590143644	0.82 (0.65 to 0.99)
21	Global	Incidence	Female	Burkitt lymphoma	Age-standardized	0.451115302109018	0.331230641054892	0.571143211998648	0.45 (0.33 to 0.57)
22	Global	Incidence	Female	Burkitt lymphoma	All ages	0.465820828690688	0.35318927032868	0.578578799257756	0.47 (0.35 to 0.58)
23	Global	Incidence	Both	Burkitt lymphoma	Age-standardized	0.715953510266698	0.553688545322517	0.878480324569431	0.72 (0.55 to 0.88)
24	Global	Incidence	Both	Burkitt lymphoma	All ages	0.722896893272607	0.567531834571056	0.878501972794243	0.72 (0.57 to 0.88)
25	Middle SDI	Deaths	Male	Burkitt lymphoma	Age-standardized	-0.660072	-0.900211	-0.419352	-0.66 (-0.9 to -0.42)
26	Middle SDI	Deaths	Male	Burkitt lymphoma	All ages	-0.672892	-0.911689	-0.433518	-0.67 (-0.91 to -0.43)
27	Middle SDI	Deaths	Female	Burkitt lymphoma	Age-standardized	-1.80967	-2.02802	-1.59084	-1.81 (-2.03 to -1.59)
28	Middle SDI	Deaths	Female	Burkitt lymphoma	All ages	-1.77597	-1.98965	-1.56182	-1.78 (-1.99 to -1.56)
29	Middle SDI	Deaths	Both	Burkitt lymphoma	Age-standardized	-0.989792	-1.21779	-0.761268	-0.99 (-1.22 to -0.76)
30	Middle SDI	Deaths	Both	Burkitt lymphoma	All ages	-0.990108	-1.21603	-0.763673	-0.99 (-1.22 to -0.76)
31	Middle SDI	DALYs (Disability-Adjusted Life Years)	Male	Burkitt lymphoma	Age-standardized	-0.63437	-0.874307	-0.393852	-0.63 (-0.87 to -0.39)
32	Middle SDI	DALYs (Disability-Adjusted Life Years)	Male	Burkitt lymphoma	All ages	-0.646658	-0.885083	-0.40766	-0.65 (-0.89 to -0.41)
33	Middle SDI	DALYs (Disability-Adjusted Life Years)	Female	Burkitt lymphoma	Age-standardized	-1.81952	-2.03665	-1.60191	-1.82 (-2.04 to -1.6)
34	Middle SDI	DALYs (Disability-Adjusted Life Years)	Female	Burkitt lymphoma	All ages	-1.78428	-1.99641	-1.5717	-1.78 (-2 to -1.57)
35	Middle SDI	DALYs (Disability-Adjusted Life Years)	Both	Burkitt lymphoma	Age-standardized	-0.977136	-1.20404	-0.749712	-0.98 (-1.2 to -0.75)
36	Middle SDI	DALYs (Disability-Adjusted Life Years)	Both	Burkitt lymphoma	All ages	-0.976347	-1.20104	-0.75114	-0.98 (-1.2 to -0.75)
37	Middle SDI	Prevalence	Male	Burkitt lymphoma	Age-standardized	1.72112840393519	1.51455268677017	1.92812448966604	1.72 (1.51 to 1.93)
38	Middle SDI	Prevalence	Male	Burkitt lymphoma	All ages	1.70892846020976	1.50338850064653	1.91488462927691	1.71 (1.5 to 1.91)
39	Middle SDI	Prevalence	Female	Burkitt lymphoma	Age-standardized	0.52690039657326	0.329467628494684	0.724721681593388	0.53 (0.33 to 0.72)
40	Middle SDI	Prevalence	Female	Burkitt lymphoma	All ages	0.5586473473562	0.364873063424787	0.752795750956858	0.56 (0.36 to 0.75)
41	Middle SDI	Prevalence	Both	Burkitt lymphoma	Age-standardized	1.37729442934391	1.18083309793446	1.57413722682314	1.38 (1.18 to 1.57)
42	Middle SDI	Prevalence	Both	Burkitt lymphoma	All ages	1.37721243401896	1.18184683127502	1.57295525579904	1.38 (1.18 to 1.57)
43	Middle SDI	Incidence	Male	Burkitt lymphoma	Age-standardized	1.71733529727545	1.51119319864623	1.92389601540353	1.72 (1.51 to 1.92)
44	Middle SDI	Incidence	Male	Burkitt lymphoma	All ages	1.70508854023228	1.49999047882701	1.91060103729013	1.71 (1.5 to 1.91)
45	Middle SDI	Incidence	Female	Burkitt lymphoma	Age-standardized	0.531024158322824	0.333634333305466	0.728802315162103	0.53 (0.33 to 0.73)
46	Middle SDI	Incidence	Female	Burkitt lymphoma	All ages	0.562482658164809	0.368663754589416	0.756675839587273	0.56 (0.37 to 0.76)
47	Middle SDI	Incidence	Both	Burkitt lymphoma	Age-standardized	1.37706289605029	1.18081490691022	1.57369152329134	1.38 (1.18 to 1.57)
48	Middle SDI	Incidence	Both	Burkitt lymphoma	All ages	1.37677551945423	1.18161541589996	1.57231204975226	1.38 (1.18 to 1.57)
49	Low SDI	Deaths	Male	Burkitt lymphoma	Age-standardized	-0.903	-0.994982	-0.810932	-0.9 (-0.99 to -0.81)
50	Low SDI	Deaths	Male	Burkitt lymphoma	All ages	-0.908226	-1.00003	-0.816339	-0.91 (-1 to -0.82)
51	Low SDI	Deaths	Female	Burkitt lymphoma	Age-standardized	-1.12566	-1.24687	-1.00429	-1.13 (-1.25 to -1)
52	Low SDI	Deaths	Female	Burkitt lymphoma	All ages	-1.18554	-1.31194	-1.05898	-1.19 (-1.31 to -1.06)
53	Low SDI	Deaths	Both	Burkitt lymphoma	Age-standardized	-0.966108	-1.05757	-0.874565	-0.97 (-1.06 to -0.87)
54	Low SDI	Deaths	Both	Burkitt lymphoma	All ages	-0.98649	-1.07837	-0.894522	-0.99 (-1.08 to -0.89)
55	Low SDI	DALYs (Disability-Adjusted Life Years)	Male	Burkitt lymphoma	Age-standardized	-0.915368	-1.00826	-0.822389	-0.92 (-1.01 to -0.82)
56	Low SDI	DALYs (Disability-Adjusted Life Years)	Male	Burkitt lymphoma	All ages	-0.92534	-1.01798	-0.832615	-0.93 (-1.02 to -0.83)
57	Low SDI	DALYs (Disability-Adjusted Life Years)	Female	Burkitt lymphoma	Age-standardized	-1.16278	-1.28504	-1.04036	-1.16 (-1.29 to -1.04)
58	Low SDI	DALYs (Disability-Adjusted Life Years)	Female	Burkitt lymphoma	All ages	-1.22784	-1.35458	-1.10094	-1.23 (-1.35 to -1.1)
59	Low SDI	DALYs (Disability-Adjusted Life Years)	Both	Burkitt lymphoma	Age-standardized	-0.98546	-1.07773	-0.893107	-0.99 (-1.08 to -0.89)
60	Low SDI	DALYs (Disability-Adjusted Life Years)	Both	Burkitt lymphoma	All ages	-1.01085	-1.10328	-0.918323	-1.01 (-1.1 to -0.92)
61	Low SDI	Prevalence	Male	Burkitt lymphoma	Age-standardized	-0.855907	-0.942335	-0.769403	-0.86 (-0.94 to -0.77)
62	Low SDI	Prevalence	Male	Burkitt lymphoma	All ages	-0.86228	-0.948798	-0.775687	-0.86 (-0.95 to -0.78)
63	Low SDI	Prevalence	Female	Burkitt lymphoma	Age-standardized	-1.07834	-1.19945	-0.957084	-1.08 (-1.2 to -0.96)
64	Low SDI	Prevalence	Female	Burkitt lymphoma	All ages	-1.13931	-1.26609	-1.01236	-1.14 (-1.27 to -1.01)
65	Low SDI	Prevalence	Both	Burkitt lymphoma	Age-standardized	-0.919076	-1.00625	-0.831826	-0.92 (-1.01 to -0.83)
66	Low SDI	Prevalence	Both	Burkitt lymphoma	All ages	-0.940621	-1.02866	-0.852508	-0.94 (-1.03 to -0.85)
67	Low SDI	Incidence	Male	Burkitt lymphoma	Age-standardized	-0.875562	-0.96183	-0.78922	-0.88 (-0.96 to -0.79)
68	Low SDI	Incidence	Male	Burkitt lymphoma	All ages	-0.881271	-0.967647	-0.79482	-0.88 (-0.97 to -0.79)
69	Low SDI	Incidence	Female	Burkitt lymphoma	Age-standardized	-1.08698	-1.20783	-0.96599	-1.09 (-1.21 to -0.97)
70	Low SDI	Incidence	Female	Burkitt lymphoma	All ages	-1.14692	-1.27361	-1.02006	-1.15 (-1.27 to -1.02)
71	Low SDI	Incidence	Both	Burkitt lymphoma	Age-standardized	-0.935482	-1.02249	-0.848399	-0.94 (-1.02 to -0.85)
72	Low SDI	Incidence	Both	Burkitt lymphoma	All ages	-0.956181	-1.0441	-0.868186	-0.96 (-1.04 to -0.87)
73	Low-middle SDI	Deaths	Male	Burkitt lymphoma	Age-standardized	0.172500544083132	0.070406816202162	0.27469842992256	0.17 (0.07 to 0.27)
74	Low-middle SDI	Deaths	Male	Burkitt lymphoma	All ages	0.194185517539558	0.0969962318109197	0.291469169309333	0.19 (0.1 to 0.29)
75	Low-middle SDI	Deaths	Female	Burkitt lymphoma	Age-standardized	0.0764207830251662	-0.0507125	0.203715731090015	0.08 (-0.05 to 0.2)
76	Low-middle SDI	Deaths	Female	Burkitt lymphoma	All ages	0.106764941080573	-0.0178605	0.231545713751413	0.11 (-0.02 to 0.23)
77	Low-middle SDI	Deaths	Both	Burkitt lymphoma	Age-standardized	0.142417273077422	0.0388351252462282	0.246106671871038	0.14 (0.04 to 0.25)
78	Low-middle SDI	Deaths	Both	Burkitt lymphoma	All ages	0.167440596875057	0.0686225580163624	0.266356218817787	0.17 (0.07 to 0.27)
79	Low-middle SDI	DALYs (Disability-Adjusted Life Years)	Male	Burkitt lymphoma	Age-standardized	0.168128025255743	0.0654137011894873	0.270947782677822	0.17 (0.07 to 0.27)
80	Low-middle SDI	DALYs (Disability-Adjusted Life Years)	Male	Burkitt lymphoma	All ages	0.187737309462466	0.0896188789751395	0.285951926012928	0.19 (0.09 to 0.29)
81	Low-middle SDI	DALYs (Disability-Adjusted Life Years)	Female	Burkitt lymphoma	Age-standardized	0.0595425801004135	-0.0671023	0.186347923462304	0.06 (-0.07 to 0.19)
82	Low-middle SDI	DALYs (Disability-Adjusted Life Years)	Female	Burkitt lymphoma	All ages	0.0871271522799644	-0.03705	0.211458541266563	0.09 (-0.04 to 0.21)
83	Low-middle SDI	DALYs (Disability-Adjusted Life Years)	Both	Burkitt lymphoma	Age-standardized	0.134522454059893	0.030698284411157	0.238454385209752	0.13 (0.03 to 0.24)
84	Low-middle SDI	DALYs (Disability-Adjusted Life Years)	Both	Burkitt lymphoma	All ages	0.157187266015102	0.0579057301560493	0.25656731306416	0.16 (0.06 to 0.26)
85	Low-middle SDI	Prevalence	Male	Burkitt lymphoma	Age-standardized	0.663226284245932	0.591121822243146	0.735382431261744	0.66 (0.59 to 0.74)
86	Low-middle SDI	Prevalence	Male	Burkitt lymphoma	All ages	0.685227088390405	0.614662437792979	0.75584122849357	0.69 (0.61 to 0.76)
87	Low-middle SDI	Prevalence	Female	Burkitt lymphoma	Age-standardized	0.580925517616748	0.452283881273141	0.709731895566601	0.58 (0.45 to 0.71)
88	Low-middle SDI	Prevalence	Female	Burkitt lymphoma	All ages	0.61063794558216	0.480505750294857	0.740938674936098	0.61 (0.48 to 0.74)
89	Low-middle SDI	Prevalence	Both	Burkitt lymphoma	Age-standardized	0.636943968025161	0.552033687423492	0.721925950366598	0.64 (0.55 to 0.72)
90	Low-middle SDI	Prevalence	Both	Burkitt lymphoma	All ages	0.662037086822442	0.577817175993056	0.746327520094869	0.66 (0.58 to 0.75)
91	Low-middle SDI	Incidence	Male	Burkitt lymphoma	Age-standardized	0.653318098115929	0.5812518188274	0.725436012759095	0.65 (0.58 to 0.73)
92	Low-middle SDI	Incidence	Male	Burkitt lymphoma	All ages	0.675598217994056	0.605106740998362	0.746139086601083	0.68 (0.61 to 0.75)
93	Low-middle SDI	Incidence	Female	Burkitt lymphoma	Age-standardized	0.575157709306251	0.446476373189308	0.704003898256866	0.58 (0.45 to 0.7)
94	Low-middle SDI	Incidence	Female	Burkitt lymphoma	All ages	0.605422843327119	0.475210831127582	0.735803605290686	0.61 (0.48 to 0.74)
95	Low-middle SDI	Incidence	Both	Burkitt lymphoma	Age-standardized	0.628263187511569	0.543454230066165	0.713143681779727	0.63 (0.54 to 0.71)
96	Low-middle SDI	Incidence	Both	Burkitt lymphoma	All ages	0.653719218503945	0.569613968089855	0.737894805204187	0.65 (0.57 to 0.74)
97	High SDI	Deaths	Male	Burkitt lymphoma	Age-standardized	-1.39443	-1.69076	-1.09722	-1.39 (-1.69 to -1.1)
98	High SDI	Deaths	Male	Burkitt lymphoma	All ages	-1.40269	-1.69796	-1.10654	-1.4 (-1.7 to -1.11)
99	High SDI	Deaths	Female	Burkitt lymphoma	Age-standardized	-1.12655	-1.38006	-0.872402	-1.13 (-1.38 to -0.87)
100	High SDI	Deaths	Female	Burkitt lymphoma	All ages	-1.12182	-1.37533	-0.867655	-1.12 (-1.38 to -0.87)
101	High SDI	Deaths	Both	Burkitt lymphoma	Age-standardized	-1.33368	-1.61843	-1.0481	-1.33 (-1.62 to -1.05)
102	High SDI	Deaths	Both	Burkitt lymphoma	All ages	-1.3407	-1.62447	-1.05611	-1.34 (-1.62 to -1.06)
103	High SDI	DALYs (Disability-Adjusted Life Years)	Male	Burkitt lymphoma	Age-standardized	-1.29761	-1.5998	-0.994492	-1.3 (-1.6 to -0.99)
104	High SDI	DALYs (Disability-Adjusted Life Years)	Male	Burkitt lymphoma	All ages	-1.30621	-1.60717	-1.00432	-1.31 (-1.61 to -1)
105	High SDI	DALYs (Disability-Adjusted Life Years)	Female	Burkitt lymphoma	Age-standardized	-1.03548	-1.29407	-0.776221	-1.04 (-1.29 to -0.78)
106	High SDI	DALYs (Disability-Adjusted Life Years)	Female	Burkitt lymphoma	All ages	-1.03058	-1.28908	-0.771396	-1.03 (-1.29 to -0.77)
107	High SDI	DALYs (Disability-Adjusted Life Years)	Both	Burkitt lymphoma	Age-standardized	-1.23786	-1.52832	-0.946544	-1.24 (-1.53 to -0.95)
108	High SDI	DALYs (Disability-Adjusted Life Years)	Both	Burkitt lymphoma	All ages	-1.24507	-1.5344	-0.954886	-1.25 (-1.53 to -0.95)
109	High SDI	Prevalence	Male	Burkitt lymphoma	Age-standardized	0.86831151057607	0.361029978739547	1.37815713081022	0.87 (0.36 to 1.38)
110	High SDI	Prevalence	Male	Burkitt lymphoma	All ages	0.859802686667277	0.354272512210652	1.3678794468436	0.86 (0.35 to 1.37)
111	High SDI	Prevalence	Female	Burkitt lymphoma	Age-standardized	1.41433711507164	0.918370117778111	1.9127415601967	1.41 (0.92 to 1.91)
112	High SDI	Prevalence	Female	Burkitt lymphoma	All ages	1.41276325018096	0.917534245780494	1.91042247415258	1.41 (0.92 to 1.91)
113	High SDI	Prevalence	Both	Burkitt lymphoma	Age-standardized	0.986799138132044	0.483573313956254	1.49254513771326	0.99 (0.48 to 1.49)
114	High SDI	Prevalence	Both	Burkitt lymphoma	All ages	0.977820089912429	0.476381122441194	1.48176154637949	0.98 (0.48 to 1.48)
115	High SDI	Incidence	Male	Burkitt lymphoma	Age-standardized	0.871516225463753	0.363788419790567	1.38181256236434	0.87 (0.36 to 1.38)
116	High SDI	Incidence	Male	Burkitt lymphoma	All ages	0.863080303554331	0.357120580803305	1.37159086913112	0.86 (0.36 to 1.37)
117	High SDI	Incidence	Female	Burkitt lymphoma	Age-standardized	1.41996847962307	0.923166787762075	1.91921571425577	1.42 (0.92 to 1.92)
118	High SDI	Incidence	Female	Burkitt lymphoma	All ages	1.41839511382011	0.922365438021755	1.9168627570423	1.42 (0.92 to 1.92)
119	High SDI	Incidence	Both	Burkitt lymphoma	Age-standardized	0.990213440076126	0.48645476653626	1.49649755649042	0.99 (0.49 to 1.5)
120	High SDI	Incidence	Both	Burkitt lymphoma	All ages	0.981290696051795	0.479342553176343	1.48574633879475	0.98 (0.48 to 1.49)
121	High-middle SDI	Deaths	Male	Burkitt lymphoma	Age-standardized	-2.79794	-3.12339	-2.47139	-2.8 (-3.12 to -2.47)
122	High-middle SDI	Deaths	Male	Burkitt lymphoma	All ages	-2.88129	-3.20691	-2.55458	-2.88 (-3.21 to -2.55)
123	High-middle SDI	Deaths	Female	Burkitt lymphoma	Age-standardized	-4.1131	-4.45692	-3.76805	-4.11 (-4.46 to -3.77)
124	High-middle SDI	Deaths	Female	Burkitt lymphoma	All ages	-4.05362	-4.39121	-3.71485	-4.05 (-4.39 to -3.71)
125	High-middle SDI	Deaths	Both	Burkitt lymphoma	Age-standardized	-3.14764	-3.4676	-2.82661	-3.15 (-3.47 to -2.83)
126	High-middle SDI	Deaths	Both	Burkitt lymphoma	All ages	-3.19086	-3.51434	-2.8663	-3.19 (-3.51 to -2.87)
127	High-middle SDI	DALYs (Disability-Adjusted Life Years)	Male	Burkitt lymphoma	Age-standardized	-2.71707	-3.03965	-2.39343	-2.72 (-3.04 to -2.39)
128	High-middle SDI	DALYs (Disability-Adjusted Life Years)	Male	Burkitt lymphoma	All ages	-2.79775	-3.11965	-2.47479	-2.8 (-3.12 to -2.47)
129	High-middle SDI	DALYs (Disability-Adjusted Life Years)	Female	Burkitt lymphoma	Age-standardized	-4.07876	-4.42073	-3.73556	-4.08 (-4.42 to -3.74)
130	High-middle SDI	DALYs (Disability-Adjusted Life Years)	Female	Burkitt lymphoma	All ages	-4.01407	-4.34822	-3.67875	-4.01 (-4.35 to -3.68)
131	High-middle SDI	DALYs (Disability-Adjusted Life Years)	Both	Burkitt lymphoma	Age-standardized	-3.08397	-3.40018	-2.76673	-3.08 (-3.4 to -2.77)
132	High-middle SDI	DALYs (Disability-Adjusted Life Years)	Both	Burkitt lymphoma	All ages	-3.12294	-3.44201	-2.80282	-3.12 (-3.44 to -2.8)
133	High-middle SDI	Prevalence	Male	Burkitt lymphoma	Age-standardized	1.2751409712735	0.856853610478558	1.69516311071698	1.28 (0.86 to 1.7)
134	High-middle SDI	Prevalence	Male	Burkitt lymphoma	All ages	1.18441324073404	0.796692284640943	1.57362559040746	1.18 (0.8 to 1.57)
135	High-middle SDI	Prevalence	Female	Burkitt lymphoma	Age-standardized	-0.0211217	-0.368945	0.327915508451038	-0.02 (-0.37 to 0.33)
136	High-middle SDI	Prevalence	Female	Burkitt lymphoma	All ages	0.0214183996670725	-0.318289	0.362283874210179	0.02 (-0.32 to 0.36)
137	High-middle SDI	Prevalence	Both	Burkitt lymphoma	Age-standardized	0.934939099317922	0.544394	1.3270011626737	0.93 (0.54 to 1.33)
138	High-middle SDI	Prevalence	Both	Burkitt lymphoma	All ages	0.880946086287659	0.511078972513634	1.25217426078501	0.88 (0.51 to 1.25)
139	High-middle SDI	Incidence	Male	Burkitt lymphoma	Age-standardized	1.27574210903207	0.85759110271828	1.69562675048596	1.28 (0.86 to 1.7)
140	High-middle SDI	Incidence	Male	Burkitt lymphoma	All ages	1.18466401679187	0.797226163307863	1.57359107881885	1.18 (0.8 to 1.57)
141	High-middle SDI	Incidence	Female	Burkitt lymphoma	Age-standardized	-0.0104742	-0.358609	0.338877082862776	-0.01 (-0.36 to 0.34)
142	High-middle SDI	Incidence	Female	Burkitt lymphoma	All ages	0.0310023189908026	-0.30892	0.37208387961265	0.03 (-0.31 to 0.37)
143	High-middle SDI	Incidence	Both	Burkitt lymphoma	Age-standardized	0.939739538429096	0.548938928624665	1.33205906149363	0.94 (0.55 to 1.33)
144	High-middle SDI	Incidence	Both	Burkitt lymphoma	All ages	0.884958072146702	0.515065222347588	1.2562121181011	0.88 (0.52 to 1.26)
